# Supplementary material for: Development of Gene-Based SSR Markers in Rice Bean (Vigna umbellata L.) Based on Transcriptome Data
Source: PLoS One. 2016 Mar 7;11(3):e0151040. doi: 10.1371/journal.pone.0151040 (PMC4780709; doi:10.1371/journal.pone.0151040)
Supplement: S2 Table — (XLS) [file pone.0151040.s002.xls]

## Sheet: Sheet1
S2 Table. List of the primer pairs designed for the 3,868 SSR loci.
SSR Locus	SSR motif	Sequence	Forward Primer (5'-3')	Reverse Primer (5'-3')	Tm (°C)	Product size (bp)
c10004.graph_c0	(A)12	gagtgagagaaggacaatacatcctagtttatAAAAAAAAAAAAttactttgcaatgcaaacacttgctcactgcaataaccccacattaggtcgtggcaccacattccttgaaatgaaaatgcctaatgtcatgcatacaactcaaaaataattcggagttatctatacctcatttcgcacgtaattgttcctaactccttcagtcaaatgggtttgagtttatatttcatgatatacctcaagatctctcctgaatattctaattgaaatcattcttgtttatttcatttcctaggtacctgctagaaaggaagatcaatcccacaaagttcattctccaaa	GAGTGAGAGAAGGACAATACATCC	ATGTGGTGCCACGACCTAAT	59.2755	106
c10004.graph_c0	(A)11	acattaggtcgtggcaccacattccttgaaatgaaaatgcctaatgtcatgcatacaactcaaaaataattcggagttatctatacctcatttcgcacgtaattgttcctaactccttcagtcaaatgggtttgagtttatatttcatgatatacctcaagatctctcctgaatattctaattgaaatcattcttgtttatttcatttcctaggtacctgctagaaaggaagatcaatcccacaaagttcattctccaaaaggaagatcaacaaactatgtacaaagattattgaaaaacAAAAAAAAAAAgtttgggacagaaaataaaagcagcttccatcagcactgatttccagcatttaccaacttttcccctgcaagaatatataatgttagc…	GAGTGAGAGAAGGACAATACATCC	ATGTGGTGCCACGACCTAAT	59.2755	106
c10007.graph_c0	(CAA)7	atttgctctcacgtcctctaataaacaaagagaaggccagtctgtcaacacaatgtgccgtttttaaaggccatttctccttctctctcccctccttttctttcttaattctcttcttctgctaatctaccacctaacccttctccatcaccatccccaacttctacgtgggatccaactccaactctcatcaaatggatactaaactcacCAACAACAACAACAACAACAAccgtcactcctacatcaacgaacaagaagactctgatggacctcaagaaagcattgtacactcccctccttcttcttctctcttcaacatcgatggcgttctcacctcctccacttcctcatcaaagagaaggttaccactccttacatcttcctttcaaatttaaa…	TCTACGTGGGATCCAACTCC	CATTCGGAGCACTATGCCTT	60.081	267
c10010.graph_c0	(T)15	TTTTTTTTTTTTTTTaaaacacaattgcatcaaaatttattcactcgaataaaaatttgctttcaacattttccggaaacggatggattttggtggtacaactaaaaagatcacaacacaattgataaagcaattaaccaaatgaaacaaatgcataaacaaatatgaagaaacaaggaagctccctcccaaattacaaattcaaccctatacaagatatcctatgttacagaatgtgcatgtgcattcaatatatatatatatatttgagtaaaaatatggttaaattctaaaccccaaaccaggccacctctt	ACGGATGGATTTTGGTGGTA	AGGAGGGAACAAAGAGGTGG	60.2655	248
c10010.graph_c0	(AT)8	tttttttttttttttaaaacacaattgcatcaaaatttattcactcgaataaaaatttgctttcaacattttccggaaacggatggattttggtggtacaactaaaaagatcacaacacaattgataaagcaattaaccaaatgaaacaaatgcataaacaaatatgaagaaacaaggaagctccctcccaaattacaaattcaaccctatacaagatatcctatgttacagaatgtgcatgtgcattcaATATATATATATATATttgagtaaaaatatggttaaattctaaaccccaaaccaggccacctctttgttccctccttctttgtcctctttgaaccaggatcaataaggttttccagagattttgcttttctgtcccgtgttttgcctgc…	ACGGATGGATTTTGGTGGTA	AGGAGGGAACAAAGAGGTGG	60.2655	248
c10010.graph_c0	(GA)7	tcgccggaggcgatggtgtcgcgcgccagtttaagtaggaacgggccgagatcggggttgtcgagagaggcatcggagagaaccgggttgggaggagtttcgggagttttcttcttggaggagcgagaaggcgatggcgagggtggttttttgggaagtggggaaggcgttttgttgttgacgttgttcgtttcggatctctgcgtcggagtgttgggtacggatattcggagcggttgagcttcgggtggggtttttacggaaacgagacccggcatggtggtcgaattacgattcaacGAGAGAGAGAGAGAatgagagagaattattgagtgtttgggtgttgcgaggagaaatttgtattgattgggagaaagataagaactgagcaccactctc…	ACGGATGGATTTTGGTGGTA	AGGAGGGAACAAAGAGGTGG	60.2655	248
c10028.graph_c0	(T)12	atcagaagaatcccaagatgttgaagaacttgaaaagagattggcatctcttcgaagaatataaatatctggctgctacgctcgctcatgtgtttcttaatgtacaaatcgttatatataatatagcaatgcagagattgtattattggcacctcatagttacaaaatttatgctgttgtgtttggatgtgaagaactagtaaaagtagactgggatatttgagactgctgcaaacctttattaaaatttgggaatttgtaaatctgtatgtgggtattttttaattttttttgtggttaTTTTTTTTTTTTgaaaagagacactgtgttgtgttgatgtgaaaaaagagacagcacagaagccaatgcaagtggcttccatgcaagaatgaagatgaa…	TGCTGTTGTGTTTGGATGTG	ATTCTTGCATGGAAGCCACT	59.4185	219
c10029.graph_c0	(A)10	cacaaaccaagggatgtagaatagtaaaaggaggtggatgttttgttcccctcatattttttcttttcttattacgtaaagtcttaaaacatataaaaaataaaggtacagaaagAAAAAAAAAAtatacatatatataccttgtatgttatatacataaaacaaggttatggtgtattcactgaacgtaagctgcaaataataggcaactttaacggaagcattctatattccattgcttgaaacaatcccaataaaaatattcatctttaaatcagaagattgcaaaattaatttatcggtattaggaggaaggctggttctgtttcaagctgtgttcatcaagccaagagatgatgtcttcaaaaacttcagtaatcacttcatcaggctcaccct…	GTGGATGTTTTGTTCCCCTC	TGCTTCCGTTAAAGTTGCCT	59.561	190
c10029.graph_c0	(T)11	cgccttctggcacccacttggtccatatttgcattcaaaatcttcttcaattctctatcaacaccaggtaaccccattgatcttgacacccttatcacctttctcctattattcctcttcctctgctgcacacttgctctgaattctgcaccaccccaaacacttggattcaacctgatctatgtacccagaaacagaatcataggaaacagactctgacacacccctttaagaaaaatatgtatatagacattaaaaagaacacttggaaatgtgaatagaatattgaaaaagaataacTTTTTTTTTTTcttttgcttttactagtttttatgcaaatgccaaccattcaaagggtggcaccggtaaagctctgggggtctgggatgcactgtagat…	GTGGATGTTTTGTTCCCCTC	TGCTTCCGTTAAAGTTGCCT	59.561	190
c10030.graph_c1	(TCT)6	tgaagtagcaatctccacgatccacaagtagaaaggtggggaaccctcctggcttggactgaaaattgacatcagtgaagttgaggcaccccttctgattcacctttgggtatagcacagagccgaccaatgttcctccatacatggggaccccaaaatttccaattgcacattcatatgtccccttcaacgatgagggagcagtcactctcaaactgttcttctccaccacaaacctacccacagtacaccccaataacaaaccccaaacacacaacaaaagattcggttttgtgcccaTCTTCTTCTTCTTCTTCTtcccacacaagaaaaggaagaagatcaggatgaacaggaaaaactgaaattcaaagtgcaattaatgcagagcgtgatcaa…	TCTCCACCACAAACCTACCC	CATCACTCTGCTGACCCAGA	59.9	280
c10030.graph_c1	(A)12	atacatggggaccccaaaatttccaattgcacattcatatgtccccttcaacgatgagggagcagtcactctcaaactgttcttctccaccacaaacctacccacagtacaccccaataacaaaccccaaacacacaacaaaagattcggttttgtgcccatcttcttcttcttcttcttcccacacaagaaaaggaagaagatcaggatgaacaggaaaaactgaaattcaaagtgcaattaatgcagagcgtgatcaaagttcaaagacccagatgaggaaaatgagaagttaggcagAAAAAAAAAAAAggcttttgagttcgatgaaggtttatggcgttctgggtcagcagagtgatgcgtgagaatggaaaagcatcgaaatcttgaaggcgt…	TCTCCACCACAAACCTACCC	CATCACTCTGCTGACCCAGA	59.9	280
c10031.graph_c0	(T)10	gccccattctcgtcatttcataccttttcactctccgctctttttcctttctctcattaattcccttattttctctctctttatccctctcacaacaacacactcagaaaatgtagaaatgcaacaaagttttcttccaaacagaaaactgatgaattggtcggtttaacaatgaatcatctttccttacccacataatcaccaactccaattttacaTTTTTTTTTTcaggttttaccctctctgtctctttctctgtttctgtctcttagtttctttcaatggcacaagttcaagacagagacaacacccacaacaaacatcattacatttcttcagcatccacaacaacaacacaatctccaatgaacaatttgccacgagatctgttgagaagct…	CCCACATAATCACCAACTCCA	CTCAACAGATCTCGTGGCAA	60.3025	205
c10041.graph_c0	(A)11	ggcaatttaatatttAAAAAAAAAAAtcatcctataattgatcagaaaaagccaagcctgctaaaatattattacacgaggaatggaggacaaccatttttttatacatcaaacctgcaaccccaaagcatttaaaaaaagtaacaacaaagggtcaaatacgagaaattaaatatgaatttttttagctttggggaaaaaccatgtgctattgtgattcggtgtgcttactgttctcaatgtgttttaaactttcccctgtatgcttttcttctgggattcaatgtcagtgtttgactcatcttcttcaaggtaatattcctcct	#N/A	#N/A	#N/A	#N/A
c10043.graph_c0	(T)10	gtctttaatttggaatcgcgcaaagcaacaattccagtggctcgccaacgtgcgatcctgttggctttggtatcaccgtttttgctcaagaaacaacccattttttaggttagcaatggagaacgattcgttgtttgagtttgtagaaattgatggaggtttctgcgagggtgagacactatactaacaattcttcgcgatttgttgtcccacccacctctgttgtgtctgggtggtgttcgattgggtcttcgctcacaaatgacgtgatgttattttcttatactattttctttttcaTTTTTTTTTTctttttcttgtgtttgaggagttcagcctgttaagatattaaaagtaatttacacctaaatcactcggaggcctctcgtactaggttga…	AATTGATGGAGGTTTCTGCG	GCCTCCGAGTGATTTAGGTG	59.884	235
c10079.graph_c0	(TCT)5	tacccagcgtcttcagctgctccttcttcgacaccgggttgctcctatcgacgccgtgtgtgtttccactcgTCTTCTTCTTCTTCTtgaatctcttcttcttggtctataattctcagatggagcagctgaagacgctgggtagagaacttgcaatggggtcgcacgggcagtcgaaggagtttctggacctcatcaagtccatcggcgaggcccgatccaaggccgaggaggaccgcatcgtcctccgtgagatcgaaaccctaaagcgacgcatcaacgacgcagacacgcccaagcgcaagatgaaggagtacatcatccgcctcctctacgtcgagatgctcggccacgacgcctccttcggctacattcacgccgtcaaga	CGTCTTCAGCTGCTCCTTCT	CAGAAACTCCTTCGACTGCC	59.94	181
c10084.graph_c0	(A)12	aaagtcagcatctttatgaaactaacaatcaatcaaaaaaggcataactatcaattccggtgaagttgatctataaatttatcaatacttagaccataacagcgacgattgaccaaaatgaagaaagacaaaggcagcaatgagaaacgcagacttaactaaatctaccaggattacatatagctttgaattttgcataataactacacattcacaaaacaaatgctgcaagactatgacatggtggccataaactcgttccacaacagtttttcacgaaaaaaataccgttgcaaatttAAAAAAAAAAAAtcactggggtaattaactaacagcaaccccacaatttcggcgaccaatagcatcaacacaaataactgattctaatgcacaaccaaa…	AAAGGCAGCAATGAGAAACG	CTATTGGTCGCCGAAATTGT	60.173	233
c10089.graph_c0	(GA)9	GAGAGAGAGAGAGAGAGAggcagcagtgaaattgtaacataacacaaacatcattgtcttctcttcgtacactgcaacaactactgcatacatgtcttagaaaaaccattgacgtttgaagaggtcgttcggtttcacttttggtttcatcagtaacaatggatccttgccccttcgtgcgtcttatggtagactctctcgctctaaaccttccctccgccaccaaggccccaccaatctccggcgtccacccttccaccaccccatgcttctgcaaaatccgcaccaccaacttcccctcccaaaccgcgcttctcc	#N/A	#N/A	#N/A	#N/A
c10093.graph_c0	(TC)8	actttcctctctctcagtaTCTCTCTCTCTCTCTCgttctatcagacactctcactcacaaatagtagccaccttgcaatctgttactgaggataatagaccactccacctcacaaccaagcaacgctaagcaatctttcatttattgactgtgcttttatagagctaccatcccaaaaataaactcttgtgtcacactatggccatgccatgacttggcgagtgttattctgaaaccaaataaaaagaaaaagaaaaaaatggagacagaaagagagagaccccatcgcagcacaagtagcaatagcagtagcacaagcgagttgtttgtttgc	#N/A	#N/A	#N/A	#N/A
c10100.graph_c0	(T)10	agggcaaacagggtaagcatttcttaatatgatttgtaaccTTTTTTTTTTgggcaggggatacctggctcatcttgttttctattttttagtatgtatacattcatttagtctaattgacttgaaaaaaacatagacaaaaaagaagtatcatttggctctctttagatctccttcccattctttcatctattacctgaatgctatgggttaaaacccttggtagtttatgacatctctattattaattagagattggcctgttcacttgtggggtggacgaaccactctttcgtgccagattggatttgtaggagcaagtcccatatcagctggaggtgagacataaat	AGGGCAAACAGGGTAAGCAT	CACAAGTGAACAGGCCAATC	60.007	273
c10101.graph_c0	(T)10	ggggtagcaaaatactagatactgtaagaagtgtcaacaaaagtgaaatctgaaagaattacacacacaacaaaaccctacaaaaaagattctaatgcaatttgaactccgtagctaatgcgtagaagattaaaggatgattatgtatgcttactgttttacataaatttttaaatttggttgtgcccgattgttttattcttctatatttttgtacacacagagacagttgctgcaaTTTTTTTTTTcttaccaagacacattcaggctggcattcgtgaagattaatgaagataaaacaaggccttatcatctatccacgcaggcttctttgcattgtaatagaaaaatgcaatcatctgaaccagctcatctgcagttctgagctctttctcccta…	TAAATTTGGTTGTGCCCGAT	AAGAAGCCTGCGTGGATAGA	60.083	161
c10125.graph_c0	(GA)6	taatcatctttgtataatctcctagagccttggtgacgaatacgtggttgcattcggtcttgcagatgcagcaacagcgattgtcgcatatgaaacggaggcgagcgacgcacgtggagcacacctcccggtgcaaacagggtccgtaggcgacccattccaaaggctctgcgcaaacagcacaacagtcatccatctcttctcctcttctcttggttgttgattattaattactaagctctgaaatcacaaaccccagctccagtgccggatcagacaggaagttaggttattgcaatcGAGAGAGAGAGAaaggaatcgattggaattggggttctagggttcgagaacgattgcgggtgtggatcttaaatcaatggtttaaatattgaagtgatg…	TTGTCGCATATGAAACGGAG	GCAATCGTTCTCGAACCCTA	59.951	277
c10126.graph_c0	(A)19	tgggacacctgatcaaacctttgcagcacagagcttgcttcaagcttttattcaaacgggccaagtaagctgaccaaaagcagcatttcatcatcagttggtgcaatgaatggtgtacatagatgtttcacacgacagacaaacaaaacaaccttcaccttgttaatatggattcactgttttccttaaagatcatgatgcttaactcctttgtattcgctctataaacacagattttgttctcttacgaacccactctcacttttaattcaagcttcatcacagtaaattttttctcctAAAAAAAAAAAAAAAAAAA	#N/A	#N/A	#N/A	#N/A
c10128.graph_c1	(A)16	ggtcattttccttttcgaaagatcgaatatgtgattttcagttatcaacgaataatgtacagaaaatgtaaagaacaacacataccgaccaagctttgacaggagccagcaaatgataattcacaaaatcctccatttataagctagccattacataaaatcgattttatggtaatcatttctcAAAAAAAAAAAAAAAAcacttggaaaatattctgcgcactacactgccacaggtcctcgttcatggtccaaaccaatcatcacactgctttccaaatggagtggtataaagccgtgagataatcttcacgagaaatttgaatgaagactcttatgactaaataaataacatcgaatctactatcaccaccaatgctccatgctatacgaaaaagt…	GACCAAGCTTTGACAGGAGC	TGATTGGTTTGGACCATGAA	59.8735	177
c10132.graph_c0	(TATC)5	cccctactacatatatatttaaagaatttatatatttttggtagctagctatctccaatttgttcattcccacatcgactaactctcccatcactTATCTATCTATCTATCTATCttaaatgtcagtttcagtaccatggctacagggattggccttgtctcggtgaccagatccaaaaattgtaccatccaaaccctaactccatcaccacctctcctcctccctcaccctcttggatgtggaatccaagggaccaagaagatgactcctgggaggtcagagcctttgcagaggacaccagcaacatcatgggcaccacttggcctccaaggtcctacacctgcactttctgtagaagggagttccgttcagcacaagccctcggtggccacatgaac…	TTGTTCATTCCCACATCGAC	CATCTTCTTGGTCCCTTGGA	59.695	206
c10141.graph_c0	(GA)6tgtggcaatggggttggagagcaggagaaggaggagaaggacaatgaaagcaggtggaagaggtc(GCG)5	gggggagagggggcagttgaggagggagagggagcggagggtggagagggacttgagggcggtgaaggagagggagaggtaggaggagcagttggcgaggcggagggagatgaggtggcggaagggtttggaggagtcgcagatggtggcattgtggaaggagggttgggcgcaggggtctcttgaggtgggtatgttgagggattctagggctatcacttgctttgggtcaagggtggaggtagtggatgtttccggtgatgctggagatgatgtgggggatggggttggagggtgaggGAGAGAGAGAGAtgtggcaatggggttggagagcaggagaaggaggagaaggacaatgaaagcaggtggaagaggtcGCGGCGGCGGCGGCGgtttcat…	GGTAGTGGATGTTTCCGGTG	GTGTTCCTGACAAACCACCA	59.8235	181
c10150.graph_c0	(CAG)6	accgggtcagctatgccttcaccaaaatcctattcatccagtgcactagacatgacatccatgagtccattggctctcagttccacatctttacctatgccaactgtttcaaccccacccatgtctccattggcagcagcttcatctccaaagagtggaagcttgtggcagaacaaaataaacctcactccaccatcacttcagcttcctggtagcagactcaaggctgctctcagtgccagggatctggagatggagatggagctgctcggtctagatagtccagttcgccaacaacaaCAGCAGCAGCAGCAGCAGttgatagaggagattgccaggatctcttctccgtctttccgcaacaaggaattcaacaggattggtgatttgaatccaacc…	CCTGGTAGCAGACTCAAGGC	GAAGGCTGCACAGAAAGTCC	60.0045	266
c10168.graph_c0	(TA)7	caggctactaagctaaacgtagggtgttgggtttgtttgttagttcctttctagtcagaagctgaaaatgtatcatctcatgcatcagatcctctctccattcacgtaatgtatatgTATATATATATATAtgtatacactcttttatttttgttagtcaagataaaaaccgtataattgttcctagcttcctaatataatataagtaacaatagtcctgattaattaatgcatactaacttctgcttatgctgaatctgcagcctggaatttatatattaaattactcgaccatatgtgactttgccgactaaaacagtacaaacacagatcaaaggtttaatgaattgaatgagacatgttctatggagaaatctcaatgatggccattcatccact…	CGTAGGGTGTTGGGTTTGTT	AATTCCAGGCTGCAGATTCA	60.2475	255
c10177.graph_c0	(CT)10	CTCTCTCTCTCTCTCTCTCTcattcattcatatcttcattcttctgtgttttaatctatatttccaaaagtataggactagagtcactgttgctttcgttagatctctgaatatttcttcaatattgttgtttgcttgatctgttattgttctgtctttggggtggtagaagattctgcttagtcaaagattcttgtctgctatagcaaagcacctcaggaactagatctctgtggaaagtacagttgtttttgttcgaattctattctggctaacagcatgctctccatggattcccttttggacaattttcctggttc	#N/A	#N/A	#N/A	#N/A
c10178.graph_c0	(T)12	aTTTTTTTTTTTTagttttagtcaacatacatgtgtatccatcaaaagagagaatatccatatatggagatacactgttatcttgttgaatatcgatggcgaagagtgagttaaaggtgattggaaaatggtcgagtccttatgctatgcgagtgaagattgccctgaacatcaaagcccttgaacatgagcactttgaagaaacgttgaaccccaaaagcgaccttcttcttcaatccaaccctgtctatggcaaagtcccagttctcctccaccatggcagacccatctctgaatctttgatcatagttca	#N/A	#N/A	#N/A	#N/A
c10180.graph_c0	(TGG)5tgtggaggaggaggtttgggttgggagaatgggtattgggctgttgggatgagggaactctcatctctaagcgaaggaaaagctgtgttgatgat(ATG)5	gtgggtcatgagaaggtggaaaatcagggatgcatggattgatgttgttaggcttggagagggttgtgggagaatcttcgggtaaggccaggtccttcatgatggactcccaccaatcggaatttggcaagacatgatcgtccaggtctaggctgttgttggtattggttgtggtagcggtggtggtagtggtggtgaggttgtgttggggttctggtttggggacagttggtttcttttcgggactggggctgcggcagaggtcgaggacggaggtgggttcgtaggtgaaggtggtgtTGGTGGTGGTGGTGGtgtggaggaggaggtttgggttgggagaatgggtattgggctgttgggatgagggaactctcatctctaagcgaaggaaaagct…	GAGGTGGGTTCGTAGGTGAA	CCACAGGACACGCAAAGATA	59.841	274
c10193.graph_c0	(T)15	ggggttgatgaataaaacccagaaaatatgaatgagggaaatttctggaatgaaaagaagggaaagatttgggtaagaggatagggtttttgagggatgagaagtggaaatctgagagaattgaaagagaagtgaaggttattgagattgaataatggagagaatttagtgaaaaaagaagaagaaaaagcaaggaaaggaagaacactagggagaaaaagtgagggaaagaagatgcttgcttagcagaagcctgaaggaaaagaaaaccaagcctcctttttctgctttttgtaaggcTTTTTTTTTTTTTTTgttatgttattttattgtgtatatatg	#N/A	#N/A	#N/A	#N/A
c10195.graph_c0	(AT)7	tagaggatttgcatattggatttagtgcgtggtgtctgacaaagagatggttaagatgtggtggtttgatgttaatttttgaggagttggtttgtgttgtgttgtggtggggttggtgtgtggttgtgtttttgaatgattggggaaatttaggagggaagggccatggttgaggtacaatgtctgttgttttcagtgctcaggaaaagtaaaagtagatgctgcagatggacatgaaaggagggaaagacagtgagaggggagaaaggtgccatcttccagaacgggaggtttaagaggATATATATATATATaaaataactcttttataacaatacactaataataac	#N/A	#N/A	#N/A	#N/A
c10196.graph_c0	(GGC)5	ccctcaacaccaccacctttcattctcccaatgcccctttttccacaaccccatcaaaaccctccaatttcttcccaatcctcccgcacgtgcgagcaccgtaatccgcatgggtgggggtccccgcacgtacccgggtggcgtgtcgaagtgggtgtggaaacggatgcaggcgaagaaggcgaagcagctactgaaggcgcgtctgtccagggagcggcagatatacgagatgaggaagcgggcggagctgaaggcggcggtgtcggagctggagaggccgtgggaggtggtggatagGGCGGCGGCGGCGGCgcccaatctgttctctgttggggctgatgagcaggtgaaggttcttgccgacaggtttcagaggcctggtgggtttgatatgtg…	AAGGCGAAGCAGCTACTGAA	GCAAGAACCTTCACCTGCTC	60.1445	185
c10201.graph_c0	(A)20	tgatgattatggtcccttttccgaaggaaagctattattcttatctgaactaattctaaattgttaagacagtagtggtgcagttgattgttgaggaaatatgtcaccattcaaggagtgatgacattattcatgtatttgaagaaagaaaagacaaattctgtcttagaaagaaaagataaatgctgtcttatcttagatgtaaagttattatttgattctccttctaaggggtcaaaatgtatgcaacaaaatttgaatcaatcaagccttgactaattggtggctacatgtgtaaacAAAAAAAAAAAAAAAAAAAA	#N/A	#N/A	#N/A	#N/A
c10210.graph_c1	(AGA)5	ccaagattgaggcctcccaacatgaagaaagcatttggtcttgttagggtccataacccaaccaatagggcaaggtacttttgtatctctactgagagaaccatcgaagtatccacaagtctcgttcagtgtagcattggaagcgagtccatgagcagcaacagcgagtagagagagcagaaggagaagaaattgcagtgccatggacttagcttccatcacagtaacctcaaaacctggattccactaatgaagaaacgggaacatcacataccgagagcgtgccagagtaacagcagcAGAAGAAGAAGAAGAgctgttcatttctttgcccttgaagtgtaagaagtaaaggaaagaggggaaggcgttccaattctggttcgttcatttcagcgt…	CAGTGTAGCATTGGAAGCGA	AACGAACCAGAATTGGAACG	59.991	262
c10222.graph_c0	(CGT)13	tgcccttgtctcctccattgtcactcgcgtactccttaacctctttcctcctttcaggtggcgtggagggcaaagagtaacaacttcccgattcgttttccgagtccgaggataactccttcccatctgataactccccgtccgcatcaaagctttctatggacaactgtgacacgcacatggacgccagattgttaacatcatcgtcgttgtcgtctactccaaacgtgctgctggtacacactgacaacctcgacaagttgtggggatgaggttgtcggagatgatggtcatcaaatcCGTCGTCGTCGTCGTCGTCGTCGTCGTCGTCGTCGTCGT	#N/A	#N/A	#N/A	#N/A
c10228.graph_c0	(A)11	gcttcaggttgtccgttggagaggAAAAAAAAAAAgccaaactaatcccacccatcacttcttctcagaaacccatcttctcagaacggagtagaggaagcacggcggagccggagtagcggcacaagcagggtttggtttttcggtgattgtcaatctattctccatccctgttgatcaagaatgcaattctttgggggttctgagatcagtccttcacctcctgctccagcagctccaggaaacaatggccatatgatgtatgtgtttaataggaatggtgtgtgcctgctctatagggagtggaatcgccccttgcggacattggatgccca	CTTCAGGTTGTCCGTTGGAG	AAAACCAAACCCTGCTTGTG	60.344	141
c10252.graph_c0	(T)14	ttttgTTTTTTTTTTTTTTggtgtgtgcctgaaggttttggtgtggtatgattaattatcaaacttcttcatcacgtttgatccttgactatgttttttattggaggaaagcagaatcaatgtgctgtgattctttgactcgttgtcaattgtaaaagctgaagccttgtaagttatctcaactggccttttctttgtggagagaaacaattaactggggttttaagctttctctgtggaacttcagaattcagattgttaaaggtctgtgagacagagcattgataccttctcctccaaaggaagctaaaacttcgtg	#N/A	#N/A	#N/A	#N/A
c10253.graph_c0	(TTC)5	ctcgatgtcgccgtagggggagaacgcggtagtgagggtgtcggcggtggtgtcccagccgaggccgtgcacgaagatcttccggtgcgcggggtcggcgtcggcggtgcggcgtatccggtccgccacgtcgcggtgcttggaggcggcctcgatgagaaatttggcgatctcattcttgccgagggattctagaaggttctggattggctcctcgtcgtcgcttggagaggaggaagaagtggaggggggcttcgaggtttcattgattggtgctaattcttcttcaatttcttggctTTCTTCTTCTTCTTCgtattgttcctcttctttatactctgattctagattcaactgtggctgttcttgttgttgctgtttgaaagcgcgctctgccga…	AAGGTTCTGGATTGGCTCCT	AGACAAAGACAATGGCGAGG	60.1645	254
c10258.graph_c0	(T)10	attcaggagcccggcgcgcgaggctcgtatctcaaggactccgagaaggcggagatgtaccggttgcacaaggagaaccccgaggtctacactgtggagaaactcgctaaggattacaggatcatgcggcagagggttcacgccattctgtggctaaaggagatcgaggaagaggaggagaagaaactcggtcaccctctcgatgattccatcgagctcttgctcgatagttaccccgagtcggtgtttcaatttcgtagggtttagggtttaagatctgtgtggtgttaggaattttgaTTTTTTTTTTcgtcttgcaggttttttaattcgcatgatagggagtttcatgttgcgtctcttccgtataagccggacttcaaggttatgccggagggg…	CCGAGTCGGTGTTTCAATTT	TCCGGCATAACCTTGAAGTC	60.0225	160
c10273.graph_c0	(T)12	TTTTTTTTTTTTgagaaaaataattttcttaattaattgaaatggatcggatcggatcttactcgtttacaaaaagaaaaacatgaggagggggcaacatacatgccacacaaatataaaaaaacttgaatcatcatcttcatcttcttcaatggaaacatcatctccaaaacattcagagcttaaaagggctttttttttcttccttccccctctagttctttcaccatcattcagaatcactctccatgcttcccatggccttcaaccctcttggtctcttcttgttacttttcttctccctcacttcat	#N/A	#N/A	#N/A	#N/A
c10278.graph_c1	(TCA)5	ttgggacatttgcaaaggtcaagtttctctaacttatgacacccgctagcaatctcaattaggccttcatcatcaatagtagcaacatcaaagacagagaaaaccttcagagaagggcatccatgagcaatggccttgagacctacattagtcaccccgcgatctgaattgcatccacgaattgtaagcttccccagccctcctcgagaggctgttccaacagcaatggcagcaagtctaacatctgttgccttctttccctccaagcttcgggatagatatccttcgttgctaaatcccTCATCATCATCATCAccaaccaaattatcatctagggtacttccattgttgcagatttcattctcacaaatactgcttagaagcataagccagcgcttg…	CAGCAATGGCAGCAAGTCTA	TGTGCTTCTGTATCCAAGCG	60.084	193
c10284.graph_c0	(TGC)5	atatcaaaagtaacaaaaacagtaaaaaaattacttatcgaagcacctgtatctggagactcgagtactggggagaaggaacaataacgggggtaaaccaaatccagtttctattgaattctctgagacacctaatttttcctcacagtctcccaactatacaatacaaagccattgtagaaaccccagcttgtggacgatgctattttctttttgtttctttcatcaaaatccataaaactctactgtcctgagccttgagaatcatcctttgcaggagtttgctgatgttgttgttgaTGCTGCTGCTGCTGCactctagcctgacccatctgctgataaatctggctcaaggcctgtggattcaagactccaatatggccatcctgggacaggccc…	TTTGCAGGAGTTTGCTGATG	CAGGATGGCCATATTGGAGT	59.8805	119
c10284.graph_c0	(AAT)7	gcaggcatccttatcctccgtccccttccttcaaccttcgtgtgtctgtccttgttcgaactcctcttcggagccaactgcttcttgctctcatccttctcactgaccactatctgaaaatccttcatctcccctggcttgttctctcccatgttgctattgctaccttgttgttgttgctgttgtggtggtggcgattgttgttggggaaggctaagaaagtttggtaccacctcctgtgccagtggctgctttgagctcttgggatccatcaacagcacacaaaagagaaaggataaaAATAATAATAATAATAATAATaa	TTTGCAGGAGTTTGCTGATG	CAGGATGGCCATATTGGAGT	59.8805	119
c10287.graph_c0	(A)10	ttgagttacagaacatgacatcaaagaaaggcattgcatggtaaacttgattccctatagcatgtcgatgattgcacatctctaatggaggctacaaattcaccacatggttatgtttcattagaacacccgatcaaaattcaagcttctagttgctgaatgaataatttggagggactatagtggaaactggaaagtagaaactgAAAAAAAAAAtgcgaccaacaggaagggatcgaaggattgtccgcagaatggcaaactttcctcgaagcataatggagggtatttcaagggcagtggaggatggtataggctttataggaagaggaagaggaagaagaagaaatcaacatgctaattttcctctgcagcctcaagaacatgttccacaatcac…	CACCCGATCAAAATTCAAGC	TTGAGGCTGCAGAGGAAAAT	60.2015	254
c10290.graph_c0	(AG)8	aagaagtatttctgagcatggcttcgaatctgaataactgtttttgaacctacaaaatcttcaatttttttccaatccctgtcaaatagttgaagagcttcaagaaacttgtcgtgctcttcctcggtccaactctcccttgacttggttatggtgtaaggcttcctcaccttcttccccgacacatcactcgccgccaccgccattgactgagaattcgaagtgttggagttcatgctccgccacaaataacatagactcactctctacacacaggtgcttagagatagaaagcaagaaAGAGAGAGAGAGAGAGa	#N/A	#N/A	#N/A	#N/A
c10297.graph_c0	(TCA)5	agtgcaatctttgtgcctgacatgctaccactcacatcaagaaccgtgactaggtcaattggagcacgagaatttagtaatgataaatatgatgatgatggtgatgaagattcagtattgttttcgggtctccctgaacgaggaggagctttgagattaattaatacagcaaagtgatcatgagaatccgtctttgcaacagctgaaaattcaggatatgttctgatctccattgggtctattgcattgtaatcagcctcgttgaaatcatcggtaactgaagcttcttgaaccaagactTCATCATCATCATCAaagatatccggttcagtaacatcattagaatatgcatgttgtggtcctgtatcagcttgtggggaaggaaacctccctgtaaga…	TTGCATTGTAATCAGCCTCG	CGTTCTTCAAAGGTCTCCCA	60.0285	223
c10301.graph_c0	(GGC)6	ttcatcttaatcttgtatgctatactttcctcatccaccaccgaaccctaaccctaaccttcatccatttcttctgttctctctgcttttgctttgcaacaattccatctatgaatagccagtcgcagctttcatgagcatataatgatcttagcgttgcgaatcgattgcatgggtttggagaatgccggagcttcgtagtggaccgcgacgacgtcgtgctccggttggtcgtagaagctcggaacaaccgtcttcgggggggagatacgtgaagactcgcgctgcagttgccagggaGGCGGCGGCGGCGGCGGCggagaggccaaggactcgtttggcggctaaacaattagaagaggagaagccggtcattgtcatatccgatcatacgaagaa…	CGTAGAAGCTCGGAACAACC	AAGGAGCTGGGTTAGCATCA	59.8555	259
c10307.graph_c0	(T)10	ttccttattaaattcgtagtttccggattcagaagtgcaattttccttgtctgagagatatttcaaaaacatatgccatggaaactcctgaactctttaggaacatattggttgatttattctagatccttatgtgaacagaagctactaataaaaggtgaattttggagataactatcaatagcttgtataggtatctcatattttcatatcggttcataataggataaggaagctacatggagttgttttcaccagcagtgatttatacaaaggagataactatccttatgcttttgcTTTTTTTTTTgtgtgaagctattattatacaaagatctatgtaatgtagatgtttctctgtcgaactctgaaattgataaaccttaacatggagattgc…	TGGAGTTGTTTTCACCAGCA	TCACAACGCAATCTCCATGT	60.199	166
c10318.graph_c0	(AG)9	AGAGAGAGAGAGAGAGAGgtgaaaaaggtaagatagagaggtgcagagaaagatcaagaaggaagcatgggaagagggaaggtggttctggagagaatacagaacaagatcaatcgccaagtcaccttttcaaagcgcagaaacggtttgctcaagaaagccttcgagctatctgtgctatgcgatgctgaaatcgctcttatcatcttctccagtcgtggcaagctttttcagtacagtagcactgacattaacagaatcatcgagaagtatcgtcaatgctgcttcgacatgtctcagattggcgacgaagctgaa	#N/A	#N/A	#N/A	#N/A
c10324.graph_c0	(TTC)5	ttcatttagggtagaattttctttaccaaagacagcagcaagaaatgctattgcttgaattgtcttcccaagacccatgtcatctccaagtatgcctccatgattgttcttgtacaaaccatacaaaaacctcacaccctctctttgatgctcaagcagtctacagtttatagatgcaggaacctgaaccaccggaaattctccatgcgaagacaggaggagaggctcaaagggtccagtgtgatcaaattgaaactgtggcaatttaactgaagcgaatttgggtctctctatctcaggTTCTTCTTCTTCTTCtagtagttcctcttttttttcttcttgttgtagggttttggagtgtaatggggatagtgagtcgttaaggcggcgaagctggtc…	TGAAGCGAATTTGGGTCTCT	CCTCTTCCCAATCCACAGAA	59.9275	172
c10326.graph_c0	(CT)6	accaattctacccctcaccccttccagctcaccaaatctcaaaccctgaacaagcaaaagaaaaccctaaacccgaaagcacagtcaCTCTCTCTCTCTcacagtccactgatggcgtcgcaaatggcgatcctcttccgcacgcgttccgttctcttcccgaaaccctcttccctcatcaaaaccatatccacattccccttcctctcgcaggagcctcagctggcggatcccacccctctccctcccaaccccgcctccggcagccctctctaccaccaaaactggcgcatccctggcccctcctcccatccctccgaccacgcgatcgctcccatcggattctacaaccgcgcaccctccgattcttacgaccctcaggcgctactcgacctcttc	ACCAATTCTACCCCTCACCC	GAGGGTTTCGGGAAGAGAAC	60.052	170
c10336.graph_c0	(A)14gaggatagaaaacaattacaagcagagcaggcattctt(TG)6	ttttttttAAAAAAAAAAAAAAgaggatagaaaacaattacaagcagagcaggcattcttTGTGTGTGTGTGttgtcgggtttctcgtgattgtcattgagtcccataatgaatagccaccaacctaaagaacaaaaatgaacttagaattcaccaaaataaataaacaaatcctataatccactgggaggaagcatggccctttatgcatcagtccccaactgtacatataccccttctacgtgaagtcaatattatattttcctttcgctcaagcaacaattcaatcaccataataccccaacccatctctaactttcacccaactcacaaggccaatcacgtcaattcaacaataaaaactctccctca	AGTTTGCCGCAGAAAATGAT	AATACTCCGACCCTCCTCGT	59.835	114
c10336.graph_c0	(GCT)5	ccagcgcggcttcgtcgccttcttcgacgcagcctcctgcagcgcgccgctcctggcggaggaattcctgtcaacctccggattggaggactctcgtagcctattgtaatccaaactcttgctgttcctcatcatgaggcggcgagagccgatgcacgtgacactgttcgatcgcgtcacggaggagagagactccgatcgccgacggcgcgcgggagatttatcctcttcgacgacgaggcttttgagcggaaggagtttgccgcagaaaatgatgtcatcggcggggcacatgtcggaGCTGCTGCTGCTGCTgaagccgttgaaaatctcggcggcgttatcgtgtaacgaggagggtcggagtattttcttaagcgacgtttcgtcgaagcttgg…	AGTTTGCCGCAGAAAATGAT	AATACTCCGACCCTCCTCGT	59.835	114
c10365.graph_c0	(A)11	gaaaataggactgtcaattttcttaaaaatgtatattgtcagtaaagcaaatgtttgtcctttacattgtccaagctagtttagcAAAAAAAAAAAttgcaaaactttagcgacattttagatatttgaagaattaataagaggccattattaaaagaagaaacaccgatgtaagtactcgtaattatgtggtagtagataatctctcgtggcattgaggatgcaagacctgagtggatattagtccaaaagcagaaggcaagaattagagaagaaaatacatgtttttgtagacactgagatgttatgttaccgttcctcttagctcaactacaatgacactggtgttatctttacttccctttgccaatgctatctcagctaagaggcttgcag	TTGTCCTTTACATTGTCCAAGC	TTGCCTTCTGCTTTTGGACT	59.5635	208
c10380.graph_c0	(T)17	gtcgaTTTTTTTTTTTTTTTTTacgagtcaacatacagtagtgatgatcacaagatttgaaagtagttggtgaatccaatttgtgtttccccttcccttcattcttcactgcacaatggcgtctttattgcgagcgagaaacgcttctcgtggctctatggctagtcttctgcggagcttcagcaacgttcccgagaacaccgtctattcgggtcccacggcgcagaccccgaacaagcgagtcacgctcaggcatttgagagagaagcacaaatcatcccaacctatcaccatggtcaccgcatacgattaccccgccgcc	TTAGGTTTGGACAAGGCAGC	CAAAACAGGGTTTGCTCCAT	60.11	241
c10380.graph_c0	(T)10	catgatctgcttggtatgctacaacacccccaccatgcaaaggtcactccaaaattctgtaagcagtatgcacgtgtaggagacgtcatcaataaagctttactggagtataaggaagatgttacaaatggttcgtttcctgatgttcaccatagcccctacaaaataagcaagacagatgcagatgttttttcaagtgagttgcagaagttaggtttggacaaggcagcgtccgcagcatttgaagcagttcagaaaatggatacggcttagatgacaaaattaaagcatttaaattacTTTTTTTTTTctttttatccttttgttgatcaaggtcaatgcaaaatgtcttgatgtttcacaaactttattttttgttgtccaatatcatatggaatt…	TTAGGTTTGGACAAGGCAGC	CAAAACAGGGTTTGCTCCAT	60.11	241
c10384.graph_c0	(AAG)5	gaacaaacagttgaagagtggaaacgtagcagcagcggcggagaaaggttagagatggttagccagaggcagcgattggctcgcaagcgattcaaagcagagaaccctgaactgtttccgaaggtcgagcccacaccccccaaagaccctaacAAGAAGAAGAAGAAGagtagcgcgttcaagcgcaaacgggccgagtcaaaatccggctccggtaaaaggcatcctcttagagtccccgggatgaagcccggcgatagttgcttcatctgcatggccaaagaccacatcgccaagctctgcccccaaaagaccgaatgggaaaaaaacaagatatgtttgcggtgtcgtcgacgcggtcatagagctaagaactgccccgaggtacaagatgccgcc…	GCGATTCAAAGCAGAGAACC	GGGGACTCTAAGAGGATGCC	59.9995	154
c10405.graph_c0	(T)11	aaaaggaaaagagagttgggattgggagagtacgagtcagagcaaagcagcagcttgggttggaccttggagagtccgtttgttccttccctttgttttctttagatatttcTTTTTTTTTTTctgtcgtttcattgcaaactgatacttcggtatccaaacacacctcatctacattttctcatctccagcacaaacaaacacgtgcatctcctttcgttctcatggcgatttccgtttccgcatcctccgcgatttcttctttgagttctgaacgttctacgcgcttgctgccatcctttacctctgcatcttcttccgccaaacagttctcgctgcaattcccctcgcgcacgcaccttcttcggatcagtactccacgcgctcctacttccccgc…	AGTCCGTTTGTTCCTTCCCT	GAACTGTTTGGCGGAAGAAG	59.9125	260
c10412.graph_c0	(GA)6	GAGAGAGAGAGAggaatctttgtgagaaataattaaccggtcctcttctaaaacaataggtagcaccatcattatcataaactcgaaggaaagagaaaaagaaaggcactgttttcaatcacacatcatcgtctgcttcaccccaaaaccagaagaagcaatcaaattagtcatcactaggaatgaactctacaacatcctctcttatctctatttgcaagggagaggacgcaaaaaaagaaaataacagcgcaaaagacttcttcaaaaagggtggtaataaaaaggaaaaaaaggacattactgattaca	ATGCTGCAAAGTCTGGGAGT	CACGACTCCTTTGCTTCTCC	59.9315	154
c10412.graph_c0	(AG)6	atgtgatcagcagcagctctgccatttgatctgtggcgttcagaaacagatcacgaaaaacaaacagttttggatttgatggtgtgtctgagaaaagcatcatcccaaaaatgaagtcttgagctttgtttggttttggttaccaagcacatgcacttgctgcatcttcctccccatcactgattcctcactctttttgatttttctatttttctttttctgttttaatgctgcaaagtctgggagtttaaataaagagctttggatttggagcaataaagaagagaagaaaaagagagaAGAGAGAGAGAGaaagagagagtcgtgtttgtattcacatgccagttcagagataaacgaaggagaagcaaaggagtcgtgtgcatgaaaatcaaacgtt	ATGCTGCAAAGTCTGGGAGT	CACGACTCCTTTGCTTCTCC	59.9315	154
c10422.graph_c0	(T)10	ctagatgatgcacttgatgacttgctagaggaaacatccactttgattaaaccaaatgttttattactgccacatgaagaaaagcctctcaaccacagcatgaaatctttttcacattctggaagcaaatccgaagtaactgatgattttgattcatggtttgatacactttgatttgacgagccttggaattcttgatataatatgtagtatgatgtgttcattgatgcttgttcattgatgcttgtgctaagagtggctctgtcctctccaccagagactggtgaatgcaaaatgaccTTTTTTTTTTctaacaaggtctgaaacaatgaatacagttggaactttatggcgattgtgtaca	ACATTCTGGAAGCAAATCCG	CAATCGCCATAAAGTTCCAA	59.3495	245
c10431.graph_c0	(AGA)5	aagaaaggtttgaaagatcaaaaccctacggcacacactctgttaagtctttgcagaggcactacaattccatttccaaagagagAGAAGAAGAAGAAGAaaaataaaagaagagagtagtgtgtgtttgtctctgtctctgtcttcgttcgaaaccatgaatctcttctcttccctataactcctctcagattcgatcctctcttctcttctcccaatttccccccctcccccaaaatgacgggattttctcgctcgcgcgatcacgcttcttcctcttcgcacaattccaacagcagtggtagcaatgtattcaatttgctcgcaaggagagaaatctcaccccgaaccaaatatgtggccaaatggcactgggttgaagcttctaagtcaaagtcta	AAACCCTACGGCACACACTC	GGAATTGTGCGAAGAGGAAG	59.924	271
c10431.graph_c0	(T)10	gaagttattgaaaaaacaattcaaccatttaaagctcaactcttgggagctctgtgctgatgatctgcccaaacataaccttatccagtgctgagcccatccaaccgatggtggaacttcactcactgcagtaccaaatgtatatttttgtattatccatgtatgagtatgtactaacattttcctttgttaacatgtttgtatttcttattttcctctccaaccccctccctccttcaacccataagtgggaatctccgtttctacctgtgtaacgttagtagtgaaagaaaatgtttgTTTTTTTTTTctttttctttttcccttttttctcttcccttccttttgcctttttcgtatttcagttccagaccataatcggttccttctctctctaat…	AAACCCTACGGCACACACTC	GGAATTGTGCGAAGAGGAAG	59.924	271
c10448.graph_c0	(TGG)6	tatgcgaggttgatggaggacggggaagcgcagagggatttgaggagcgcgtgccagagtggtgcagggacggcgcggtaggactcggcgagttggaactcggttgagtccagggacgttggaggtgccgagtcggagcccgagttggggtccgagttggagaggaagtggaggaggggagtgaagtcgtagcggcggttgtggaaggagaggacgtcgtcggggccttcttctacgattactggtttcgggggggaaaatgttatggagttcgcggcggagtgcggcggcgggagggcaTGGTGGTGGTGGTGGTGGtagcggtgggtggataagtgggtgacgtggagggaagggaatgggttggttagttgtggtgggaaaaccaacatgttgtca…	AAATGTTATGGAGTTCGCGG	TAAAGAAGCTTCGGCCTTGA	60.0245	177
c10452.graph_c0	(T)11	catatatgatagaagacaagagcgcgggtggcttctcctatgtagagtttcttatccatgttcataggcaaattcaaaataaaatgacatcataaagagtataatggcagcttcatttttgcaagcttttagaccttaaagatagagcaagccccaagtataggtgagatttctgcgtatttctgcgcattcaaatgccttgagtttgtcagaggaaaaccatgcgacacattttgtcaagttttgttgatgtacattgtataagataattaatgatggtgatagttggattatctgagaTTTTTTTTTTTgggctctactgttactcgacatatcaaattttatgtccaattgtgttttaatgcgaaatattgtgtcatttttaataaattgagag	AGAGGAAAACCATGCGACAC	TCGCATTAAAACACAATTGGA	59.591	157
c10475.graph_c0	(A)19	gaaatagaggagaatgtggatcaacttgtttggcagaatctccttcctgattccagctaccataaattattgttcctgtttagtggagtggtacataattgacctggatatcccttttgagtatgatgaccagttcttcctgggatacgtattagataattcacgtgtatctctgcacaggacacgcgagtaacttgtgtatctttagtttaaatgtaattttcaatactgctctctgaatggtaaaaatttattaattcttcatatgataaatgttacttctaatacatggcccgctttAAAAAAAAAAAAAAAAAAA	#N/A	#N/A	#N/A	#N/A
c10480.graph_c0	(A)11	cgccccaattaaactcctgtattattatttactaaaattgagtttcaatttataaataggtggtaccaagaaaagAAAAAAAAAAAtcaattgttgtcatgtgtctacaatatttacttttccctctcccctcgtgcgtcctttcattggaagggttattgtgcctcagtttgtcttttgcacaggcttaatcctctttgcccttgagtacaagaaaactccaacaagagcaatagcagttccaattgcattaacaggagagacaggagtttggaagaagatgactgaagaaacaatgataaccacacgcttcacactgtttgcaactgagtgtgtcacaggtgacaccatctccaatatcatatatgaaacctgttggtatgcat	CGCCCCAATTAAACTCCTGT	TGAGGCACAATAACCCTTCC	60.575	168
c10483.graph_c0	(A)11	cggaatcgattaccactgattatagaaaccaaagtattcagcctacataaataatacaaaacgtcaaacactaacttccacgacacatctttattttgaaaaatactccaaaaccaagcaatgcccacacggcttattcaccacacccatttgaacaacgggAAAAAAAAAAAgtaaagcaacgtacggacacaaacaaaagttgtacctaagatagtaacaaaaaaatacgatgtagttagttacaaagctcacgcgctatgccaaccctattattaactgtgtcgaacataatcctaaggttctgttgctggtagttggcgatgacgttgagcaccgagtttacgttgttgggcgccgctgccatagccaggcacgccacagcgccgtaggtgctat…	GGCTTATTCACCACACCCAT	CAACGTAAACTCGGTGCTCA	59.79	220
c10486.graph_c0	(T)10	gagaagggaaagttggaattggaattggaattggaatgaagagaatgaaagaagagagtgtggaaggtgagatgatatgggagagagtgagagtggggattttttagtttaattggtcagaaaacagggccagggagtgacaacagtaacctcagctgtctgtgtctctgcgctttagcattgggattcttcatgccctctctctttcatcacaaatatccaaacgccctttctctctcttctccttcattatttcacacattctatcttctctcttcttccctttccaagcttttctacTTTTTTTTTTcttcttttatctttcca	#N/A	#N/A	#N/A	#N/A
c10488.graph_c0	(A)13	cgagcgtatcgtggaggagtcaaagaagagggagaggaagaacacatgtgggttgctgaaggagattcaccagattgagaagtgtgctagagtgatcaatgagttggctgattctctgcagtttcctttgagtgagaagaagggagaagaggttaggcagcgagtgcaagatgtttcaagggtttgtgaagccttgaaagatggattggaccctatggaacgacaagtgagggaggtgtttcacagaattgtgcgcagcagaactgaagggcttgacacccatggcagagggtaaaaagtAAAAAAAAAAAAAcactgtttgtttgttgatgcttaactcaacattgcaatttgagatcatagcctgattttgcttagatgagtgaagtttgtgaatga…	GCAGAACTGAAGGGCTTGAC	GATCATCGATTCAAATCACCA	59.176	207
c10493.graph_c0	(A)10	cgtccccaagtgtagcaacgcccttcgacgtccaatgcaacgcaatgacaagagacgcaaccggccgcgacgaaacgaatatcaacactgacaagaggacggaggcgcgagggagagacgaggttgccgtcaacgatgcccttgcgccggccaatgatatcccaacacgtggcaccgcagaacaagagttctccccctttgacctcctccctctcttcctccaccttcttctccgcttcagatgcagacatttcccgttcactccgtctagagcaacggtcgaaagttttcgaaaaagcgAAAAAAAAAAttaaaaaatgaaaaatggcagatctaacggctagtattcaaaatcaaaggaaacgaagcgcgggaaatggcgggaaaatattaggagcg…	CTCCGTCTAGAGCAACGGTC	AATATTTTCCCGCCATTTCC	60	131
c10496.graph_c0	(AG)6	ctcttctccaccacgatgaccacaaatattgttgttgtcggggtcatcgtggtcatcgtggtggagaAGAGAGAGAGAGgtgaattgaatggagtcgttacagtgggtggctctccattaccccattcgccacgccctttccaaacgcaccgtttcccttccaccagctcacttgctctccgttatgctccgtcgccggagagggagcggcggcgaggtgcggtggtggggtacgagggcgtgcgcggtggaggtgccggagggagggaagatggtgatggagttggtgggagcgttcaacgagttgacggagagaatgaacgtgttgtcgactagctcctctcgtcttctgttcaagtgcctcaaactctccatcccc	ATTGTTGTTGTCGGGGTCAT	GGAGCATAACGGAGAGCAAG	60.037	164
c10502.graph_c0	(GAA)5	agtcctttattatggaccaaaaccaagtcgatggactcggaaatcacggaaccaacctcccccaaagtgacgtgcgccggtcagatcaaggtccggcccaaaacgacgacgtgcaggagctggcaatcggtgatggaagagatagagaagatccacaccgacaaaaaacagaggaagcgtctcggctgggccgagaccctcggtttcaagaaggagataatgcagttcttgacttgtttgcgaagcataaggttcgacttcggatgcttcggctccttctccgggaccgacatcgccactGAAGAAGAAGAAGAAgacgatgaggaggaggtggaggaagtcgaagaagaggaggaaaacgacgtgggcgtgggagaaaacgagagcgaagcatcgaga…	TAAGGTTCGACTTCGGATGC	GATGCTTCGCTCTCGTTTTC	60.1585	148
c10502.graph_c0	(TCA)5	gttgtaggtctgctccggcgaaaagttgggtaagagagagggaaggtggtgatgttgaagaagaggagaatatggagagagaaaaaggaaaagaaaaaggggaggggatggtaaagaagggacagagtttaaagtcgttgatggaggaagagaggagaaagaaggagaagatggtggtgatgcgatacgactctgatttttacggcatttcttctgatattgcaaaagagacatggattgttggcggtctcagggatctcatgtcaaggagtcgtagttccaaaagataagacatcaatgTCATCATCATCATCAttcacagttacacctatttttctttaccactttgtgagacttctcttcatccacgataccactttggtgtgaaaactgggaaat…	TAAGGTTCGACTTCGGATGC	GATGCTTCGCTCTCGTTTTC	60.1585	148
c10520.graph_c0	(A)10	ctttcgatatggcaattggcaatttaaaattccaacccacccctattatattatttaaaaacaaacttctcaaatcagcatgcgtaaagcaagaattacaaactataatatactaaagttcctgctgatgctacattcatccaaactttgacatcatattttcccaagtagaaaaataattctaaagccaaactacagtactaatcttcatccaaattactttcaccttagaaagacaaagcagtagcctatctgtgaacagtcaaatgtctaaactgcatacaaagattAAAAAAAAAAtgcatcgagaaggcaataagttgcaaatactcaaataatcgggtagttgctgccaaagtgacacagttccaacaaatccacgaacgcttccagcttccc…	CAGCATGCGTAAAGCAAGAA	GGCAGCAACTACCCGATTAT	59.6125	279
c10530.graph_c0	(GAT)6	tctgaaactgatactgaagcagacgattatctgtctaacagtggatatgataatatttgctttccaaagacaatttctcgatcaaaagctccaactactggagaagaattggaagatgacgcaccacttatgtccctataccagtccatgaaaagctcatccaaaaataaaacaggctacaaagaaagtcttctcaactctaccaagcaagcagagcacccacccagtagtctgaaaaatcaacccattgatcatcagacaattgttagtcgaaaacgtcctcatgtgattctttctgacGATGATGATGATGATGATgaggtgaaatgttcaagcagaaaagatcatgattgcctggtagatgatttgcccacttataatgccattaatagcaaagcc…	TCTACCAAGCAAGCAGAGCA	TCCATGCTCGGAGATAACCT	59.7705	237
c10531.graph_c0	(A)11	tcacaacaaccaatctgaaccagattcaccatttcctcttggtgaaagtcatcaaaaagtgcagagaaaaccggtttccctctttgcactctcgaattccttgacctatagaccaacccacatggcataacattgttcctctcagtgacacgcctcggtagcgtagaagaagaaggcgtcttccatgaatcacaataataaggagtcctgaagtgccaacatttcagattggaagagactctagaagccatgctcgatcaccaagttcttccaaggatcacacaaacaatgaataagaggAAAAAAAAAAAcacctaaaagacaatcataattgaataaacccaaatagaatcaatcaaatccaccccaaaaagtttcttgttttctgtatcgacaaca…	TGTTCCTCTCAGTGACACGC	TGGGGTGGATTTGATTGATT	60.0105	236
c10565.graph_c0	(A)10	cgacttttcctgctacctttgattggactgttcattgtaaaagcagcagcaaattttggcttactcccggttgatcctttgtttcagtatgtgctggtgatgcagtatgccatgccaccggctatgaatatcagtaccatggctcagctgtttgatgtaggaaatgaagagtgttcagttatactgctatggacatatagtgctgcagccatagcactcactgcttggtcaacattcctcttgtgggtattatcttaaggtgtctttggttcctgatgactttactaaaacaaaaaagagAAAAAAAAAAtacagaaattcttcagaagatcaaactcttgtacatactatggctgtgtgactgactctgttatacagcagttttctttcaccccttct…	TACCATGGCTCAGCTGTTTG	CTCGAACAGAACAGAAGGGG	59.8505	277
c10573.graph_c0	(TCT)5	gcaacgcgccgatcgaactcgaagcctctcggtgttgccaagaaacccaagccctccgtttccctcaaaaaccagattcgatccttggagcgtatgctccgaaagaatctgcctcccgaggcgagagaagcgcaagagcaaaagttagaagcactgaagaagcagcaagagattcacacacgcctcgctgcggaacgcaagatttttttacgtgaccggaagatcaagttcttcgagaggaggaaaattgaaaggcgaatcagacgcctcgagaaactgcaccgtgcctcttcttcatcaTCTTCTTCTTCTTCTgcccaaccttactctgaccagctttccgctctaaaacaagatcttcaatatgtcatgtactttccaaagaatgaaaaatatgtc…	CGTGACCGGAAGATCAAGTT	ATCTCTGAATCATCACCGCC	60.0765	221
c10574.graph_c0	(A)12	ggtttacgaaagcagttttaaagttgtggtttggagagccctggaagcaataaatggaaaagggttaatggaattgggcagcaaggtttgcatgttacttatggctctttctctgttgaggatcacactttcttaattttgggcgctggataattaatgccactgttataatgtgttttgacattttagctcgcacacacaagtcatattttacggtaggccaaagAAAAAAAAAAAAtcatagttttggagtgtgtcttttggtggaggaatgcttgtcacctactccttttaagttcccaattcctccaaaaacactcttgtgtgagacaccacaacaacaacaaccaataacaataacaacattagaagaagaacaagtactagaagtagtagaag…	AAGGGTTAATGGAATTGGGC	TGTTTTTGGAGGAATTGGGA	60.15	258
c10575.graph_c0	(A)10	tcatgttgactcaagactaaatggtcattggtccactccccagttcacactccaaatatcttctaatcagtaatcacagcactggcattattccaaccacactaatccactattcatttacatacttatcataattataacaactcactgtaaagattaatatgcatatactaaagaagaggttattgcaagacttatgtacacttattattataataattacaaagttatacaatgatcacatgattaccatttccttggtggcccttgatctcctccactccaatgaaaaaatgtaacAAAAAAAAAAgagatataagctacaaaattttcttgtttttctttttctttcttctctatatttttctgcaatttagttttgtttttgttgattaaact…	CCTTGATCTCCTCCACTCCA	TATTTGGAGGCCATTTCAGC	60.1145	259
c10576.graph_c0	(TCT)5c(CCT)9	aagagatggaaggtggtagtgtgaggtgggagataaggcgatgcagaacagagcatagactgcaaaaatggcttacaatatctgctcttctccttcttctctcttccacgattttccctccatcTCTTCTTCTTCTTCTcCCTCCTCCTCCTCCTCCTCCTCCTCCTcttcttcctcttctcgcaaattcaaacttcgaaacttgtcttcctcttcttttcaaccctctcattctcattctgcgaccctgcactcgaaaacccttctccatgctccccaggtgtccttgcacgaacccatttccgaacagataccatcggaggggaatccggagggaaattccacgtcttcctataaaagtagtcgtatttgggtgaatccccgaagcccgagggcgaa…	TGTGAGGTGGGAGATAAGGC	AGGGTCGCAGAATGAGAATG	60.1455	230
c10580.graph_c0	(A)10	aaacctttctcaccttcttcttctcttcctttctattcatattatttttatttttctcaaatcactgtcagacgttccaacaaaacaataccaactcctccattaatcgctttgcagaatctgaaaaactttttctttcaattggtttctgggaagatccggttgatccgctcctcatggggagcgatttgggtttgcaaccgtgtgattacgtcgttttggtttgtgttctcggactcgatattttctgaaacctcgtactgggttgtattgtaagagtgggatctagtgtgggaaaccAAAAAAAAAAttgtcggaatcgttgaggttacaaatggagacacttgttgttatggcgcatcacaggaaccaatgctaccctcggtcggaaccccaaga…	TCCTCCATTAATCGCTTTGC	ATGCGCCATAACAACAAGTG	59.8945	266
c10581.graph_c0	(AAG)6	gggtggtgtttctgaggcttggcgtgttgggccgggccgcgggcgtcttgtgggactggatcggcccgcttcttgcggcttcgggaactccgctggaacttagggttagggttggagagtttcatgttgggaaagtttgggggtatggtttggtaatggttgggtggtttgtttgcgagaaaatcctgcggatgaagtactgcaacgtccatctgggagaaaaattgaagcaaagcaagagaagtgcagaagaaaacgaatggtctggagagaagataagaatatgattggagaagatttAAGAAGAAGAAGAAGAAGagagtagttgaaaattcaacgagtgaagagatgttagggtaaaaggcttttatgtgagcgg	GGTAATGGTTGGGTGGTTTG	CCCTAACATCTCTTCACTCGTTG	60.0595	206
c10590.graph_c0	(T)10	agtttgaaagcgaggaatgcgtgatatcgcacttgtgtgaagcttgatttctcacgcttccttcagagctggttcaagcaaaaatgcttcgtcacaaattaatcgaaatttttgtagttgatgaacgaaacagaggtgactcacagaggattgcgtggtgggagattgcggaacgttgaagcaatggttcgctgcccgaaagccctaattgacgcttggttttttgagttcatcgcattcgtgaaaacgcaaagaacactagattttcaattcgttgttttttttctttctccttttctcTTTTTTTTTTcgatt	#N/A	#N/A	#N/A	#N/A
c10604.graph_c0	(CT)8	gcctacaagccaccaggagttttgttcttctgggtttgtccCTCTCTCTCTCTCTCTatcactctgagattttttgtctgctagctttcaagagaaaatagttctcacttaccgtaaaaggctaatacaagctcagcagaaggacactctatttctgttctgttgcaatcttcatttccagtgaagagccttgcatgtctttgctcatcccttaaattttcaggactcagattgagatggatttttagttttcaagacctgggaggaacaaaagaaaacttttttcagacacttcactttggaaatttcagcagcaattatcagattatgcgacgactggtggggcttggatcagat	CAAGCCACCAGGAGTTTTGT	TTTGTTCCTCCCAGGTCTTG	60.115	267
c10605.graph_c0	(T)10	aagagataaaaacaaaagaaagcaacaTTTTTTTTTTcttttctagatgtcacagaagtcaaatacatcatgaatactagaaaccaacagtcaattgattcagaccacaaatttcatgtattttctcataaaagcataaggatttttagccaagcaaagaattctggaaaagatggatgttgaagagttgtttcaggctcagactcatttatacaagtatacttacagtttcgttgcttccatgtgcctcaaaagtgcagttaacttgggaataccagacgcaatcttcaagaatggcaaacctattactctctctgagttggtcttggcacttcag	AAGAGATAAAAACAAAAGAAAGCAA	CACTTTTGAGGCACATGGAA	58.4435	257
c10605.graph_c0	(GA)6	gcttgatcttccacatgttgttgaaaatttgcctgacagtaccaatttgaagtttgttggaggtgacatgtttcagtccattcctccagcagatgcggttcttctcaagttagtgttgcatgcttatagtgatgaagaatgcattaaggtactgaagaaatgcaaagaagctgtttcaaagaaggggaagacagggaaagtaattatcatagacatagtagttggtcaaaagaatgaaaatcatgaattaacagaagcaaagctgttttttgatatgattacgatggttgtggtcacgggGAGAGAGAGAGAagaaaaagaatgggagaaactcttcttggaagctggattcagtcattacaagataacaaacatctttggtatgagatcactcattga…	AAGAGATAAAAACAAAAGAAAGCAA	CACTTTTGAGGCACATGGAA	58.4435	257
c10615.graph_c0	(A)21	tggtcaatacactcttctccttatgttacttgattgttaggtggaaaagagctgaactgagacatcgtgcaagggctgctcgtaacaaacaagagtagttcatgctattggcattgtaataataataaggttttgcacaagaattttgtttttcttttttgagatctgcttgtttagtatttttattatttctaattatgtttgtgtactctatttacggtatattttttaaccttttagctccttttattaataaaggggctgagtctctaatgaagtgctaatgtgacaatattagcgAAAAAAAAAAAAAAAAAAAAAca	#N/A	#N/A	#N/A	#N/A
c10622.graph_c0	(A)10	ggagaaactaaacaaaaagtagctagcgatcaaactccaacaaataagatacataaggaaggtcgtctcgaatagcttcattctagtacaatttaagcaattggtatacaaagtatgaattttcaattatttgtcacctattaaaaacttttgccaatatgcgaatagctccctaattAAAAAAAAAAtgcctcatgattgatcggaacaacaggaaaaggccagctcacttgatgtcatgaaaagatggcaagacagcaataagggggtctccgtaaccaacaggctctccatcatcaacaagtagcttcaacacttgtccagccacatcagtcttaaccggaagtccagtgccaaactgatccaaataaccgatgatttgcccttctttgactaaat…	GCCAATATGCGAATAGCTCC	GAAGGGCAAATCATCGGTTA	59.786	236
c10635.graph_c0	(TG)9	gtcagtgaaagggtgagctgtctggtgttTGTGTGTGTGTGTGTGTGgaggagggattgaggaacagagatggagggagagcttaacaatttgatgatggtatggagcatagccgcagcaacaatgtgttactgccacagaattggaaggcttatccccgaaggtgcatcaagacttatagccattatccctgccatactgcttcttcttctgctccctctcagactcatctccattcactttggaggaccatctgctttcttcctaggttggctttccaccttcaagctccttctttttgcctttggcaagggccccttgtcctccaaccctcccctctctctccg	AAAGGGTGAGCTGTCTGGTG	GGTCCTCCAAAGTGAATGGA	60.1005	244
c10641.graph_c0	(GA)10	GAGAGAGAGAGAGAGAGAGAtggaactttatgataatgatttcttggaggaatcaatggccctaagaagagaaccatgggataccaatccgtgttcacaagaaaaccagcttttctctaatgcttggagttttgattgttttgatcaaaactatcaagcttttccttcaaattctttctctttgcaagaagtgcctcagagttacaacttcgaccacaccttcaatgaaatctacagttccttatttaatgagttttctgcacctcagattgtagattcatcttatagcaccctcgatgcttcacatattagcacccctt	#N/A	#N/A	#N/A	#N/A
c10648.graph_c0	(AG)10	tttggttgagcattaatcctctttacctctgaggcataattgtcttgcccaattcgtctggagattaaaaggggaacagggtgaggaggtcgatgatggtacactgaacaaaaggaagagatgggatggtgaagtgcataagcagagtgtgaaagcctgcgaatgtgatccaacttcaatggaattcggacgccgttgtgagcaacagaggccaatcccataactttggggttgggtttgggacacttcttgatgggtacaacacaagttgccacacaacacagcaatgaaaccaaagttAGAGAGAGAGAGAGAGAGAG	#N/A	#N/A	#N/A	#N/A
c10649.graph_c0	(A)10	tggtccagttttcaacattcaactagaaaacatccatcaactaaggtcactgccaacacctctcccctcaaactccacaatcaatataaacgaacacagcgcgaattgcacatcaatccagccctacactttctcctctcactgattgcgttcatccccaaagtatgtatgtcaccactcacagtttcctataaaacttattaaatttatgaaaaaattaaaaaaaaccccaatcttcaacacatcgtgacctgcaaatcaaccatttcttttctattatgaaataaaaaccctaacaatAAAAAAAAAAcacctcatcgtcacagaatcctcggcatccttaaccgaattcatcatataacaaccataaagaacctcatcgtaaaagcaaaaacgaat…	CGAATTGCACATCAATCCAG	TGAATTCGGTTAAGGATGCC	59.987	252
c10659.graph_c0	(TTC)5	ctctctTTCTTCTTCTTCTTCtctttttctttatatcaccaacaaagttcatacttttcagatacccattttctcataatgaccaacaaatctccagtttttccaatgccagaccctcaacatttcagtgactatggctttgaccctcaaataaactattttcaggtttctctttctctttctttttctttcccacccatttggaaaaatgttttttttttctttccattcacaaactttggctttctacaaaacaggtgttggaagaagccatgaagcacaagcgtgagacggcgagatccatagattccatccacttca	TCTCCAGTTTTTCCAATGCC	TGGAATCTATGGATCTCGCC	60.0245	222
c10659.graph_c0	(T)10	ctctctttcttcttcttcttctctttttctttatatcaccaacaaagttcatacttttcagatacccattttctcataatgaccaacaaatctccagtttttccaatgccagaccctcaacatttcagtgactatggctttgaccctcaaataaactattttcaggtttctctttctctttctttttctttcccacccatttggaaaaatgTTTTTTTTTTctttccattcacaaactttggctttctacaaaacaggtgttggaagaagccatgaagcacaagcgtgagacggcgagatccatagattccatccacttcaagctccaaaagcccatttccaaggacgaatcccgtagcaaagcccacaggcccaggaagaagcgctggtggagaagcg…	TCTCCAGTTTTTCCAATGCC	TGGAATCTATGGATCTCGCC	60.0245	222
c10662.graph_c0	(CAG)6	gctgattggggaagctcaaagagtacttctggacagagaaaaacgtattgtttttgacatgaagcgtagagttccgaagaacaaacctgctacatcacattttaatactactgcggggaggaatgttaggtctaactttacaagctcaacttctCAGCAGCAGCAGCAGCAGcaaaatggtgcacgagatacattttggacagtctgcccattttgttctgttaagtatcaatattacaaagaaattttaaagaaatctcttcgctgtcaacaatgtaacaggccctttgttgcatatgaagtggaaaaacaaggtacaccatctcctgcaactaattcaactcagcaagcttctgaccagcagaaaggtggtttgaatcatggtgctttcaaggtagg…	TACTACTGCGGGGAGGAATG	GGGCAGACTGTCCAAAATGT	60.0305	105
c10667.graph_c0	(TC)6	aacatgtctaataaggtatgtgtagagggtaaggtcgtagagaaagaggaaaaggagaagagtgtgatagagcatggaaagtcaaataacgcgtttagatggagaaagcgtatgggccgtttggtccatttcatccaatggaagaggtccaataagggtggtgtgggccatgttggtagcaaggttgaaggagtgaaggttagaaagggttggatgagatcattgacaaagaggaagaccgtggaataaaggggtaaaaggaaagtgacatgtaccaacaacaacacttgcttttctcttTCTCTCTCTCTCttttttgtggttacttcttactactactaagtgtggatgtgaagtttttaacaacatatatatagtacaataccactactaagaaga…	AAGACCGTGGAATAAAGGGG	CAAATCCTCAAAGCATGCAA	59.9945	269
c10667.graph_c0	(T)10ctagctgttgtggcatggacacatacgtagtacagactagctgtaaatgagaaaaacatttgagtgttcctttccatacggcactgc(A)10	aaggaaagtgacatgtaccaacaacaacacttgcttttctctttctctctctctcttttttgtggttacttcttactactactaagtgtggatgtgaagtttttaacaacatatatatagtacaataccactactaagaagaaggaggtagagtcaaagatagctttgttgattgatctcttcaaaatgtgctttagatacatcaaagttaaaaaaagtgagtgatttgcatgctttgaggatttgggaatgaagttcttgtaattccttttttctttctggttttttaatttttcattaTTTTTTTTTTctagctgttgtggcatggacacatacgtagtacagactagctgtaaatgagaaaaacatttgagtgttcctttccatacggcactgcAA…	AAGACCGTGGAATAAAGGGG	CAAATCCTCAAAGCATGCAA	59.9945	269
c10673.graph_c0	(TC)9	TCTCTCTCTCTCTCTCTCtttcctcttttcacaccaacaacaaaggatctcactcagaaatgctccttcgtcccttccacttctgttccaaccccatcatcaccaccctacccctattctcatagcttccctatttcacacgctcttcccttttcttctttttttcattttttctcaaacacacacacaaatggagttcggagggaacatcttctgcctctccaacagagaccaaaatgggaatactaacgccaacgctttcgcctgggattcatggcaaacaaccacttctaataataacaacaccccttccaggtt	AGGTTCCTCAACGCTTTCAA	CCAGTTCCACTAGCGTCCTC	59.86	260
c10673.graph_c0	(CAG)6	tttcttctttttttcattttttctcaaacacacacacaaatggagttcggagggaacatcttctgcctctccaacagagaccaaaatgggaatactaacgccaacgctttcgcctgggattcatggcaaacaaccacttctaataataacaacaccccttccaggttcctcaacgctttcaacgcccccgtcactgccctcaccgctccggagggctccgccgccaaccgctccgaggccgccgggctcgccagcgctctcatgttcctccctcaaaacggcggcgttttgcgacaccgcCAGCAGCAGCAGCAGCAGcaacatccgtacggaggtgatgggtcccacgtgcaccccgacccccacctcatgtgcttgaagcttgggaagaggcattac…	AGGTTCCTCAACGCTTTCAA	CCAGTTCCACTAGCGTCCTC	59.86	260
c10673.graph_c0	(CTG)5	ccacttctaataataacaacaccccttccaggttcctcaacgctttcaacgcccccgtcactgccctcaccgctccggagggctccgccgccaaccgctccgaggccgccgggctcgccagcgctctcatgttcctccctcaaaacggcggcgttttgcgacaccgccagcagcagcagcagcagcaacatccgtacggaggtgatgggtcccacgtgcaccccgacccccacctcatgtgcttgaagcttgggaagaggcattactttgaggacgctagtggaactggaaccgtctcctCTGCTGCTGCTGCTGctactttcggcggggggttggtgttgggggataagcgtgggaaaggagggtattccggtggcggggcggcggtgaaagctgtcg…	AGGTTCCTCAACGCTTTCAA	CCAGTTCCACTAGCGTCCTC	59.86	260
c10696.graph_c0	(AT)9	acaagtgaatggatgaagctcctcttcgatggtgattcatctttgaacagaaacggtcttgttattgaacgctatctggtttcctggttctcggtcattggacaagtagttggtctcaaaattcctttggaaatgctggatactgtagtttctaacgattcttagacgtttgttcatgcttgcacaaaagcaatataaatgaaaagaggacaaggaaagtttctgcccaccatttacgattactgctgcagttgccatttgtacatagcaatgtttctccagcataaaatgaatggtgaaATATATATATATATATAT	#N/A	#N/A	#N/A	#N/A
c10708.graph_c1	(A)12	gtgagcaattatgaaaccaacggcctttacagaaatatctgcacggatttggcatcaaaatttgtaaatagttatcagaacaagttatgttacttcagtctgttgtagaactttattttctcataggatggatgctactttttgttgaatgtttctcttcttaagtactgtgaaaacaatttgttaatcataccaggggctcattgtatactcgagttcttaacttgcgtatgtagttggtactggatagttgtctttgtaatcactatttcatcaatgacaatgacatgcattctcatcAAAAAAAAAAAA	#N/A	#N/A	#N/A	#N/A
c10715.graph_c0	(CTT)6	gcaaaaatcaatccatggctcttgaagaagcatggaggattgtgtgagagggtcctcacccttcacactgcacctcttacagtttgcttatgcttagccattggcttctctaatcattaaccacaaaggggtatatatggaggaacataattctctttgagtctcatgatgcagagaaacattctccataggtcagagaagctctggctgcagccaagcaaaccggcaagtcacagaaaggcaatggactctctctcattaaggggtccttatggctatgtaattgactctattatagtcCTTCTTCTTCTTCTTCTTctcctcccactaccctcttatttcttctctgtctctactctctaccactctcaaactcttctttctaagttccttttgata…	AACCGGCAAGTCACAGAAAG	AGGCAAGTTAGCAGCGTAGC	60.055	224
c10721.graph_c0	(AG)6	aggagcagaattagtttgttggcgacggaccttaactatccttctggttgccagaacatcatcactggctctcttgaaagtgccagtctcaagctcaggagaatcttcctcctcatcaacgggagtatctcgagtgagttcccttccagcagcccttttctttgaaggtggaagggcattatcagcatctcccattgtagaaataaaactacttgtcaactaagtcagaggacaacagcagaggcaaacacgaaagatatttcttacgatcctgctcgaacccctaaaacgatggagagcAGAGAGAGAGAGggaagatgagagtggcaccaaaacc	GACAACAGCAGAGGCAAACA	GGTTTTGGTGCCACTCTCAT	60.0025	107
c10735.graph_c0	(A)10	ggaaaaaagaaagatggacggaggaagagggaaacaaataatgcaaaaatctgagtatggttccactggtcataatttttcaggtcaacaaaaacgaccagtctcttgtacgcacgcacaggcacaacacaacacaacacaacccttcaagctttgtctataaataatataacttcacacttaaacacatcatcacccaacaacttgacaccaaaaaggaagcagaagaacAAAAAAAAAAtggcatcatcgtcttcctcgacactctcctcgccattcctgcgagtggagttcccctctgcgagaaaacaacgctcttccaatcacgtgcccttcatcagagcgtccgtttctgagaaaccaccaccggcagtgtcggtcacctcccccgagcccacc…	CGACCAGTCTCTTGTACGCA	GGAAGAGCGTTGTTTTCTCG	60.021	227
c10744.graph_c0	(A)19	tcattttaaatcaatgaacgcttcaatacgagaatagaacgactagagagcatgacaatgcagtgagtttggttaggattgaagaccaaatcaatagattctacggcgatgaacttattgtatttgcaattattattaatcaaaactcttgctgaacacaccgttgtcaataacttaaaaaccttgattaaatacattacattttaataatcttttgttggtaacaaaggacatcttttaatgagatgaacaattgttgattggcaagctgcaattaatgtgactttaacgtggcttttgAAAAAAAAAAAAAAAAAAA	#N/A	#N/A	#N/A	#N/A
c10747.graph_c0	(T)16	TTTTTTTTTTTTTTTTacagtaaatatatattttcacgtatcattacaaaataattctatttagcagttggtttttcctggtcaagtgcatgagtatcgaggtttagcaatgatgaaaacttaaaccttatgaagttttcatttttcattctgaagaagttatacatttcatgaaaaaaatgtgtaaaatgtttcattggacaatataactgtatgcacactcttacaatttcaacacactagaacaagatcaaagaaactgcgaaagcagaaaatctggtggaatgaatcttctcttctaatttgcacacctcct	#N/A	#N/A	#N/A	#N/A
c10750.graph_c0	(AG)7	cctctgtgccgccaggtgcagctccgtgtcgttatgccgccccgtcacttgcttcacgtacttcttcctccccgtctggtcgatgcgcttccccgagttcgaaagcaccagcgccggagctgtcgatgaggacggagacggcgacggtgacggcgatatctcagaaagtggattctgaaaggctgatgctgggatcggcgatggggggtccttttctccttgcccgtcagctcccgttcctgatacaagcaaaagggtgatcgaaaaatgaaaaatttagaagagtgaagaaatatagaaAGAGAGAGAGAGAGggagaacctgtttggtttgggtgagaggccattgagatggtggaagaaggaacagaggagagtgtggaagtgaagggagtaagag…	GCAAAAGGGTGATCGAAAAA	CCTTCCACCCATCTTCCTTT	60.1755	221
c10753.graph_c0	(T)10	accgatgaatacaaaagtaaacacatacacaaaagtacatacacatacacaatctatgaaatctttctatcttctattacgatcaaccatggtataataactttcagagactaagaaactatgccaaggtaagaaaaaaccagtaaaagacaaaaatccatatgggatatgaattttgtattgatgaaaagcacatgaactgtggtaaaatctggatcaccatccatttctccacacatctaacaaaaagttaaattcaaagcccaatctggaaaagtgggggctagcaaaatcacaagaTTTTTTTTTTcttttacaagaggaaaaacaaatcaaaaagcaccttgacaaaatcctaaactctaaaaacttctcgtgcctcaaccatgggtattaaca…	AAAGTGGGGGCTAGCAAAAT	GAGGCCAATCAGTGGACAAT	59.95	221
c10753.graph_c0	(CT)9	aaatctccctccttgttgtgacccttcagctcctcagaggtcatgtacttcttctcaccctccatgcttgtgttggaccaacaaaaacaacacaaatcaaacacaatgagagtgaaaataagaagatgatacagatagatgtgataacaacaataatggagtatccggttccgcaatgcaaacaaatctagaccaaagaatccccttttactgcaaaggggttgttattttcgttcaccaaaataaccccatgaaagggatttcaatttgatctggttgaggatctaatacccctttaccCTCTCTCTCTCTCTCTCTcccactaaagcttttcttctgtgtcgttgttttatttgatagtgctttggagtttgaatgttttaaggtgccaccagcacg…	AAAGTGGGGGCTAGCAAAAT	GAGGCCAATCAGTGGACAAT	59.95	221
c10755.graph_c0	(GAA)5	gagttgtggaagagagaggtagtaatcgtatgcagcacagagtgcaggtggagcggaagagatgtctgtggtgcggaagggtagttgcagagagggtaaggagttggcggggagggagagttttggagatttggaagacatgtcggaagcaggtatctttgatttccaatgtaaatcaaccattttgagagaaggttgtgatgtgaaactgaaagagggggagggaaagggtatttatatggatggagtgatgatggtgagaattttgaaagacgtgtggactgagaatgttgggggcatGAAGAAGAAGAAGAAggaggtatttgaaagttggaagtcgcggtggtttgaaaatgatttaaaaacacggaaagtggtttaggataaagaatactaatt…	GAAACTGAAAGAGGGGGAGG	AATCATTTTCAAACCACCGC	59.926	155
c10758.graph_c0	(AG)7tgagtttgttttgtgtgtgtgtttctctgtcgcgtaataa(TAT)6	cttgctcgtcctttatgcttccatttgagattagctccgaaattgtagagagaggaAGAGAGAGAGAGAGtgagtttgttttgtgtgtgtgtttctctgtcgcgtaataaTATTATTATTATTATTATtgagttcgggacataacaactcagagagttcttgcaatttgcaacctctctctaaggttggctttggtttccccctttctgccgacgatcttgtttgtacctgtggatcagttcgggccctcggtgctggtttgtagcctgtgctgaataccagctacaatgaagaaagctattggtcaaactgttagggaccttaaaagagaagtgaataagaaagtgctgaaagttcctgggattgaacagaaggttcttgatgccaccagcaacgagc…	GCTCGTCCTTTATGCTTCCA	ACAGGCTACAAACCAGCACC	60.2655	267
c10762.graph_c0	(AGA)5	catggccaattctgatccaacacgctgtagagcttccacttgtgttttaccgtcatctacttcaagggataaaattccagcaatgcgacccaaaccatgttggggactggtatgaagatacgtagatataaaaccgttggaggaagcaggcaagacataacctcttctaagcctcacattctcccccatcatggcagccacttcagtgattgcattttgaacggttgtttctccactgatctttggatgctcaagattcaacgtcgtgtcatgcaaagattgaggtccgacatgaaaggcAGAAGAAGAAGAAGAgttatcgagcgacaaagcttgctttgccaaacacaatgccaagtgtcggaaaatatcgtttcgggcaacaaaatcggtctcgca…	GATTCAACGTCGTGTCATGC	ACTCAACTGCGAGACCGATT	60.001	152
c10770.graph_c0	(A)21	tgtcatcttacacaagctctagtgtcatcctttacttcacgtaaaataatcaccattcaattttatgtagtaatcttgtagttaaacctaatcttaaaattacgttctcatggttgtcactaagacactttagcatctttagacataaattgtagtagtgctatgttttaagattaaccttctagaaaaaggtttttcctcattagatacaagatattagagcatggagtgaagtggaagattttaccgaaggatgttctattacaatattgaaatgaattggatggttttacaagggtgAAAAAAAAAAAAAAAAAAAAA	#N/A	#N/A	#N/A	#N/A
c10780.graph_c0	(A)10	gtcgttttgtcgttttgtcgttataattttaaaaatgatagattgatcatctatcatctataaataaaatagagaaacactgattaaaccaagAAAAAAAAAAcaaacgtaaccccgcattaaacatatattggctaggtgttgtccatctgaagctctcatatacttacaattatattttaattatgaacaaaggtggaataccctcaatcgtcgctaaaatggtgaagttcaatcccagccagatcacaaataaacgtcaagaaatctaatgtcactcaattccagtactgcaaatgctgtatcagggccgaataatacctgggactaacaatgaaaggcactactccacttttgctcccacaaagcattaaatgattccacgcccaactactacca…	TCGTTTTGTCGTTTTGTCGT	ATGTTTAATGCGGGGTTACG	59.47	126
c10787.graph_c0	(AG)8	gccaggagtccagaaccttcaccgtgttccagacgcggttgctatgcttctccactccaccctctctagtaacactccctcactttccttgcaattctaattttcaaagaccaaacacacatAGAGAGAGAGAGAGAGtcgaagctcaattccttacaaaagttcacccttctcactcagccccaaatcctatcgcaacttcaattttcttcttcctctctctcttctctcttcctcacatactcatccgagcttcgtcgctcgttcctctctcgaatcgatctattttccttttagggtttcaccgcgccgatgtctgtttacctcgaaattggagtgtcttcatccatcgtcggccaccgctcctgcttcactaaccgtgcaaggcttcgctgttcc…	GTCCAGAACCTTCACCGTGT	CGATTCGAGAGAGGAACGAG	60.0485	273
c10797.graph_c0	(A)10gagggtttaggttttgtttatttatgtttctctccgtaagaacgaagagaggaagagaag(A)10	gctcaaaccgaacgccgaaccgctcccccgacccggtctgaaccggttctccgcgtcactcttcccctgaatcagcaccagaatctcctgccgcgtccaccgcggcagcctcgccgccggccttccgtcgtcgcctccgtccgcggcggagcacggcgcggcgccgttacccgccccgtcaacggcgttggggttggaaggctggtccagagccatgaaaaagagaattgtgaaaaaacacgtgactggcacgtgagaatttgtgacggtgcctttgggaatgcccgttacggcgttaagAAAAAAAAAAgagggtttaggttttgtttatttatgtttctctccgtaagaacgaagagaggaagagaagAAAAAAAAAAttagagagaaagagagagt…	GAATTTGTGACGGTGCCTTT	ACTGGCAAAAGCCACAAAAC	60.066	186
c10804.graph_c0	(TAA)5	ggtcaataaatcaagttgatcttcccgtctcattctgagttttaatggaataactttagaattacattttcctcaattaagttactcctTAATAATAATAATAAtcattataatgaaaataacattgctcttaaaatgttaactgcataaaagaaaacatgtcaagcaaaatgtatttttgtatggcagaaaggcaagcaaacagcaaaacaccattggattttcacaccagaaagcacaataattaaaatttccaaaatgtgacccaaaaatgctttgtttctcattgtaaaattaattatgcgccaagccaaagaagtatgtaagcatttctttcactctagaattccccacttgattctttccatccaccatagctctcatctcctacactgtatt…	TGATCTTCCCGTCTCATTCTG	GTTTTGCTGTTTGCTTGCCT	60.3155	195
c10824.graph_c0	(TC)6	tcttaacgcgatttacaacacaactgtctcgtctcgtgttcccaccaccccatatataaccctttcttttctcttctttTCTCTCTCTCTCttcccgaagaaaaatccatcttttttctgtgtgatcagaggggtaacaacgattgcttcttcaattctttctagtatataactgggattcgatcaagtcacgaacttttcttcgatttgaatggagggtcatcatctccatcgccaccatgggcagcaacaacagcaacaaaggcttcagcctcagaatacgagtgccaacgttgatgcgactgataggtttccccaatggagtatccaagagactaaggagtttctcgtgattcgtgcagagctggatcagactttcatggagactaag	GTCTCGTCTCGTGTTCCCAC	TGAAGCCTTTGTTGCTGTTG	60.375	245
c10824.graph_c0	(A)10	agaagaagctagggctgagaaaagggatgctctaatcacagctttgctaaacaaactagagaggcaagaaatgtgatgaagatgaagatttcaagactttattcagttccatgatctccacacatttgaagaggttagtgttggattgttcacaagaaaatacaaatatagtggacaccaagaaaaaggcaagagatgtagtttagtagttaggaagccaagtaggcaaatagtgtattttctcttccatgaaacaagcttgatgatatatagagatttgttcttagtaaaaattcttagAAAAAAAAAAttaactttatg	GTCTCGTCTCGTGTTCCCAC	TGAAGCCTTTGTTGCTGTTG	60.375	245
c10829.graph_c0	(AG)10	agagtgagaagaaaagtcgaaggagtgaaagtttttgaggatgtttgaaggtgtgagctttttgtatggcgttgaaatggcaataaaaatctgcaatgcccttgttgggaatgacacttatgttgcagatctctctctcccaaacatggaaaaaagtttctctctgctttctcttctgtctctcacaatttgtgcctatcaatgcttctcttctctataacctttctatcacagtgttaccgacacaggagaatagaggcattctggacagagaaagtgagtgagagagaaacagagaaaAGAGAGAGAGAGAGAGAGAGa	#N/A	#N/A	#N/A	#N/A
c10838.graph_c0	(GTG)7	GTGGTGGTGGTGGTGGTGGTGtaaccgctggaatatatcttccggagggggacctctcagatctggaaccctgcgagggcatggaattcgagtctgaagaggctgccaaggccttctacaattcctacgcccgtcgtgttgggtttagtacacgtgtcagctcatcccgtcgttcgaggcgcgatggagctatcatacagaggcaatttgtttgcgcaaaggagggttttcgcaacttgaatgagaagcgcacgaaggatagagagatcaagcgtccccgaacaattaccagagtcggatgtaaggcgtctttgtctgtga	#N/A	#N/A	#N/A	#N/A
c10847.graph_c0	(T)16	cacttcatagctaacaaataccatagggttgagaataaggaagaaacaatgaatctccttgtgataaggaactaaactatctagggtttcagacgcacgccgagttctcaaaacccaacaaataccattaaactaacaaaactaagcttccagacctcccttttttattcaatgccacaagctatcttctttttcttcttcttctagagtcttctactgacacaggttatccagttttcgtttcgtgcggcttctcactggtaagtgtgaactaTTTTTTTTTTTTTTTTcaatctctcctgtctctctgttaatttagcctttagattcatggcaacgattattctagtctgtgttgatttgaatttgagtgaataatgacgcgtaggaaggacaata…	ATCCAGTTTTCGTTTCGTGC	CCGAATTATCAACCACACCC	60.0845	243
c10865.graph_c0	(TC)7	aatgagttgttacagtggtaatgataattaaaatctaaatattatctatgtgtatgtatatctaaatccccagttgtcaacgtcacccttccacttTCTCTCTCTCTCTCccacccttcattttgcttcccttgtcaatggatggtcatggtcttccttgctcccatgccaccccaactatctcttcttacattggttcttcacccccttatgtccccctcctcctcttctttctcatttccactctctcatgaccaaccatcacttcaaacactccattctctcagtttttctcatgccatcaccgtcttcatcttcctctgcatattccctttacaattcttacatggtttccaacttcatggtctctatcatagtccccttattcctcttctcctt…	AATCCCCAGTTGTCAACGTC	AGAGGAGGAGGGGGACATAA	59.8585	164
c10870.graph_c0	(CT)9	agagagtggggtttagagagagaaagagaagcagaaacaaaagtagttggtggctacggtgaagcatggttgttctggtattggctatggtgtgggataatgagagttattttgagacatggagaaagtcaaggaaggaggaaacgcagcaacatatcagttgaaaacgtagcatggctatggcatgagttgttattttgctgtattttcagtttggtgtgagtgaaagagcatggatttttggatctcctcttctgctctgttctttcttcgaaggttttgctccagtcaagatcaggaCTCTCTCTCTCTCTCTCTtgcatggatatttagcaccagaagatcctattcctgttggaactttttgttcaaacctgtagcaaacagaatctaataatt…	GGTATTGGCTATGGTGTGGG	CAGGAATAGGATCTTCTGGTGC	60.085	278
c10872.graph_c0	(T)10	agcaccttctcagcaacaggttccatctccggtggcagcacctcctcagcaagaggctgcttctccaccatctccaccctctaaccaaacaccagctccagctcctgtttctgatcagccttctcctccttctcctcctcacaatgatgcttcctcaatcctggtcagttttgctggttctgttggagcattattcatggcctcggttctgtttttttctttgtaagtggagtgtatgatgttgtatgagtggttgagtataatttttttagttgtactttttttttcttccacaaattcTTTTTTTTTTcttttatggattcctatatactttgagtccagtgttattaaactgaactttgttccaaagttgggatgctatttgatatttgtttgtga…	TCCTCCTTCTCCTCCTCACA	AGCATCCCAACTTTGGAACA	60.204	257
c10881.graph_c0	(TC)7	gtttggagggatttgaggattgggtcacataccagatagtccaatgactgcagatttctctggataacgcatatcacgtgtcgccttcttcttcactccacataacttcaaagcttccatttttctggtttgcaTCTCTCTCTCTCTCtttctctagagacaccatacaagatagttgtggtggcagcaatgggtgtctccttcctctcaacttgcccttctctgctttcactcgttgctaatgatacaccaccctccaccagataccacccgcgttcagtttccatttgttgtaataaaaccattagcgatgttgttggtgaagatccgttccattggagaagaagagaggttcttaaatgcgttggggcaaccgttggcttggaaataattggaagc…	CGCCTTCTTCTTCACTCCAC	AGCAGAGAAGGGCAAGTTGA	60.0615	146
c10916.graph_c0	(TAT)6	cacgaatcaaagtgtagtccggaccaggacaacatgcccttggccgttgataccctgcaatttgagacgaaccaggtttcatctaggccgttgaggatagtttggattatgctcctgatggttctggtttttttgtgattgaagggtccacttcttgattgcgagatgagagggtcctattagacctctctttgcccgattttgtttgtaatatgtatctgggtttcacgtgaagctattagacaaaattatgcaaccaatgttttgtcctttctcactgtaaattttgaactctcactcTATTATTATTATTATTATttgt	#N/A	#N/A	#N/A	#N/A
c10920.graph_c0	(TA)7	tcctcctccaccaaaggtacagaaagatgggataccactaccaccagacaggacaatttgtcccttgtgctcacagaagcgtgtaaatccatctgtagttacagtttctgggtttgccttctgctatgcttgcatatttaagtatattactcagtataagcgctgcccaattactttaatgcctgcaacagttgaccagattaggagactctttcatgatgtctaggtctcagttatctttttttgtgaatcttttcttttgttgaatacatggggcaactattcatgtactaatgtatgTATATATATATATAtcccaataattttttggcattgttttcttcatctttctctatgtactaagtttgtatatatacatcgtcatctctaagtagctgt…	AGCGCTGCCCAATTACTTTA	TGGCTACAATTCATAGGCAACA	60.1915	260
c10920.graph_c0	(T)10ctttttag(A)17	ttactcagtataagcgctgcccaattactttaatgcctgcaacagttgaccagattaggagactctttcatgatgtctaggtctcagttatctttttttgtgaatcttttcttttgttgaatacatggggcaactattcatgtactaatgtatgtatatatatatatatcccaataattttttggcattgttttcttcatctttctctatgtactaagtttgtatatatacatcgtcatctctaagtagctgttgcctatgaattgtagccaatacaaaaaaaaatggaaattgagacaaTTTTTTTTTTctttttagAAAAAAAAAAAAAAAAA	AGCGCTGCCCAATTACTTTA	TGGCTACAATTCATAGGCAACA	60.1915	260
c10924.graph_c0	(TC)6	cgaagcgaggtttgattttgatgatgggggcagacattaacgttagaacacagaaacccgagatgcactatgatgcgttgtgtagtgataataagaaaaagagagtcgaaaaagaaatcgaaagtggcttctattctcatctccccattctctcactcaccataatataatctcttctttttctccaaagacttccctcttcttTCTCTCTCTCTCaacctttaccaactaagcaaagcaaaacactcagctataactttctccaatggcagtagcaaagtttgtttatctgctattattaaccacgatggtgggagtccagaatgtggttggtcaaggtacagcgagttggtgtgtggccaggagtgatgctagcaatgatgcactgcaaacggcgtt…	TCCCCATTCTCTCACTCACC	TTGACCAACCACATTCTGGA	59.9915	196
c10930.graph_c0	(T)10	cgcgtgctgactatgactgccacattccggtcaaactccagctggccatggacctggaatggttttaatgcTTTTTTTTTTcttggctggtgatcctttgacctgtgggatgtaaaatgtaggacttttagttataaaataataacttcaacttgcagggagcagattcacattggaagaacaaaacgcatgaaatggaagcctttgagatcatcttccttttgatatttggttacaagagatgatatggaatagcattagcttctgcaaatgaagaaaaccccagttcacagtttgcatcaatctaatcaaagaaaaaggaatgttggtgtccaagatagaggtgcagggaatggcacacggaagcgcagtgatgagaac	ACATTCCGGTCAAACTCCAG	CCAATGTGAATCTGCTCCCT	60.0195	155
c10930.graph_c0	(A)10	ataacttcaacttgcagggagcagattcacattggaagaacaaaacgcatgaaatggaagcctttgagatcatcttccttttgatatttggttacaagagatgatatggaatagcattagcttctgcaaatgaagaaaaccccagttcacagtttgcatcaatctaatcaaagaaaaaggaatgttggtgtccaagatagaggtgcagggaatggcacacggaagcgcagtgatgagaaccattctgttctgacatatttcaattccgtcaagaattttttttcattttttctatctgggAAAAAAAAAAttccctcagaagcccctcagagtgatgacggaaagaccacacacaaggttggaggggtatcgtcttccgcagatgtatcgtctgatagt…	ACATTCCGGTCAAACTCCAG	CCAATGTGAATCTGCTCCCT	60.0195	155
c10935.graph_c0	(GCT)5	aaaccctcttcaaaacctcccctgcgccaaccgcttcaagacgaagctcagaaaggagcgatgccaccttctcttcctcatcctcggcccaaggtgccgcttccaggtactccaaacaagacaaaaccccagcatcaaacccaatggcagctgaaacctttaagataccgagaactctggagacatcctctctcatgagcttcttcctaagatccttacaatacatcaacctcaaggtctcgatgtaaacctccacatcgtcgcaatcggcgatttcaacttcgtagggaaccggcgagcGCTGCTGCTGCTGCTtggtccagcgatcggagagcttcaccgagaagaacctactgtgcgcgacgaggatttggcgatgcacgttcatggagacactga…	TTCAACTTCGTAGGGAACCG	CGATATCAAGCTCACGCTCA	60.111	160
c10935.graph_c0	(GCG)5	tccacatcgtcgcaatcggcgatttcaacttcgtagggaaccggcgagcgctgctgctgctgcttggtccagcgatcggagagcttcaccgagaagaacctactgtgcgcgacgaggatttggcgatgcacgttcatggagacactgattccgtctttggagctgagcgtgagcttgatatcgctggaagcggcatcgttgaactggttcccggggctgcgggaccccaagaggtccgaaatccgctgcatcatgagggcgtggcgatcgagaatctggggtttgtgcagcgacgacgcaGCGGCGGCGGCGGCGacggtggtgggcgggatgtgggtggtgggcctgtggtggacatcgggctcgctggccatcatttcgaagagcgtggggctggat…	TTCAACTTCGTAGGGAACCG	CGATATCAAGCTCACGCTCA	60.111	160
c10935.graph_c0	(AG)6	ttgggaacatataggggattgtggagtgcgacgatgaggaatcgtttgggtgtggtttggagaagcggcagcggagattgtcgtttctcgatacttgcgtcgtttgggcttggtgggctggttttgaagtttgaggaaagttgttgtagttgtcgctgccatccaatgttggcgttgttgttattgtattgttgttgtggtaatcactaatcacactgctactactgctactcctaacactactaatctgtgttgtgccctgtttttgttcttgtcctttagcgcatcgcagaagaaataAGAGAGAGAGAGtggcgcatggtttaataaatggcggtggaaacgagacgtgtgagatgggaatgggataaaaaagacacgccaacactggatggcag	TTCAACTTCGTAGGGAACCG	CGATATCAAGCTCACGCTCA	60.111	160
c10938.graph_c0	(TCT)5	ccacagttgatttcttcaaagcggctgaataggattatcccaggattttctccttccttcgctccttcgctccttcgcttttgttatgtaattgtatttcttcccttcaaactccctcatcttcgtttctagggtttcttcttcttcactgaaaacccttctccatcccacagcactgtgcagctaatcatggaaaacttcaccTCTTCTTCTTCTTCTctgtcacctatttcagctccatcttcttctgcacctttcgacgactctttcgaagactcctgcagtatatgcctagagtccttcaccattcacgaaccatctactgttactagttgcaaacatgaatatcatctgcattgcattcttgagtggtcacaaagaagccaagaatgcccaatt…	CTTCAAAGCGGCTGAATAGG	GGTGCAGAAGAAGATGGAGC	59.966	241
c10949.graph_c0	(TC)6	cttaatctccctcaaagtccgtttagcgtcaatgatgttgtcaaaggcgttagcaatcttctttatggcaacttcctcgtgcgtatcgcaattaacagcagcacaaacgatgccgtatgcgccccttccgatgggacgaagcggagggacatacttggagggtacctcgaacaagtgtccataaacgttgtactgcacgtatcgacctccgtgaatcataaccttcttaatcccttcttcctcttttcctttgctactcatcttcaaattaactttcaaccacgcactgcaaatgccaaaTCTCTCTCTCTCttatttcttttgaaaatccatcatgtgaactcgctcatttatttttcaattcaaacaccaactcctccatttcacattaattatt	TGGAGGGTACCTCGAACAAG	TGAGCGAGTTCACATGATGG	60.4715	194
c10969.graph_c0	(CT)8	gagtatccacaaattcaaattttattgtgatgtttctctagggttgaggattataacgacaacaaatggcatgccacttttaaaaacaacacttttgttttggtgctaacaaaagtactctctttgatccttttctttagcatcattaacgtttccctctcatcCTCTCTCTCTCTCTCTcgttactatacggttgtaccattcaaattaaaggattgtgcgaaactgcagagtgaactgcagtagagggggtaactaatcctcagatcgacggaaaaagaggtatcattgacatggagcctgattcacagcagagatcattttcaatcaaattatggcctcctagtcagaacactagacagacacttgtggagaggatgaccaacaatctgactacta…	GGCATGCCACTTTTAAAAACA	TTCACTCTGCAGTTTCGCAC	60.0875	170
c10969.graph_c0	(T)10	tttcatttccgaagaaggcattgaggagttgacggatatatttaagagttctcctgacgtgctgggtccattagacgaaaatgaccccgatggagaagacatcgacgaagaatctgaagaaggtgatgcagatgaactggaatccaaaatgaagaaccttgtggttgattgaactgaagcagttgaagtactttcatgttatgctgctcaagcaactcttatgtaacttcaagttcatcaattgccagcagacaatcatcgacgggacataaaatgtctgcaacatgtagcgaaaccttgTTTTTTTTTTagtttcatttcattaaggtagattttatcattttcagttgcttcccagcagtcattagtgtaatgacatcttgtattcttcgatgatgt…	GGCATGCCACTTTTAAAAACA	TTCACTCTGCAGTTTCGCAC	60.0875	170
c10988.graph_c0	(TCT)6	cttcaTCTTCTTCTTCTTCTTCTcaaaggcaatctcattctcattgcttctatctgtagcaaagaccttcaatgccacacttttcaacgctcccaattttcaaatccattttctaggtactgtattgtctcaatttcctcattcttctcaattcatcctccattctgcataatcattcccttttgaagacatcccaacttcgtgatgatatctttctgagcttaatctagctgtatcagatcttgggtttctcgttaaacttcgagtgaatcttgaactccaatgaaataatctttgttttttagttttttcattcataagcc	#N/A	#N/A	#N/A	#N/A
c10997.graph_c0	(A)21	ggtgggggtgctgattctgtcgcagtggtcgagactgggtttggagagggttgaactaggaatgggaaagcctctgcatgtgggacccatttgctgcgataggtactgtttgtttcttccggttaccggtgaacgccacagcgtgaaggtgatggtggccgtccccagcgccgccgttggcaatttccatcgcttcctccgggaatccaattcttgacccaaccacaacttcctgtgttacgttgacctctgtaattattatgttttacaaaaataaataaatttccacttttcctttctAAAAAAAAAAAAAAAAAAAAA	#N/A	#N/A	#N/A	#N/A
c11020.graph_c0	(ATA)7	aggcagcagagtctcctcctcgagttgcggaaaaggaagtagccgaacactgaatcagagacgccatagccataagcgtcaacacaaagacaacaaccgactttgtcgcaaaggatggaacgaggttgtgttgttctttatgcgttaaacgaattggcggaatctgtgcacgtaggctgaagaagatgccggaatggaaaatttgtcttgtagcagagaggattgaagattgtgaatggtgatcacacgcaaattacaagatgcatgaactagtattaatataaataattaataatggcgATAATAATAATAATAATAATAat	#N/A	#N/A	#N/A	#N/A
c11029.graph_c0	(T)18	TTTTTTTTTTTTTTTTTTaaagtacattgacgtgaaattttttgaaaaatacaaggacaatacacaaaaatctaaaattcaggtggagtgaaggatgtatttggcagcatttcaacttctacaatctcaggattctgcaggattctgcagcttaggcttacctatcacaagaactcaacaaggaagagttcaacatttgaatgtgtcatgctcatgacttgatcatttaaaacttgtgtgattccattagcagggataagcttctagaataagtgaagtttaagccatataaataaacttgtggaagttcatgtctac	#N/A	#N/A	#N/A	#N/A
c11042.graph_c0	(A)10	ttggaaatgtattttccatcttcattttttgagatcatgttccattcacgttcaactaaagtctagtttggagtgattggaaaaagcattagtcactgagaaatatcatacaaagttagaaaagaaataaaatcaccatgcacttgcaatagaaaacagtacagAAAAAAAAAAtctaacgtccctactatggaagctgttttatgaacaaaccaagtaatgatacaaaaacggcagcctatagttgcaccatatcttcctctggattatagtagcacctaactatgtatgtattagttatgacgcttggaaacttctgatgctatacatttttatttcagggcatggtctctcagaccatatttgtcaatttcacaaaccttgttaactacaaaatat…	TGGAGTGATTGGAAAAAGCA	GTGCAACTATAGGCTGCCGT	59.7735	182
c11050.graph_c0	(TGC)5	aatatggcaagagcagcagatctgcgatcaaagtaatgaataaatccataggatgacttctcctttctgataagtttacaaccttcaactgggccagtaccagcaaaaacttcttgcaaaagaggttcagttacctgtgtatggatgttcccaacatacacactgcggcaagtacttggatcaaaaccaggaggcagatttccacttggaattggttcaatctgaggaggagcaaggaggccagggtggtagagagactgttgttggagaagtgcttgctgcatcagagcctgttgttgtTGCTGCTGCTGCTGCttcagcctatgattctgcattttcctcttctctttttcttgtccggaaaattttcccagaaaatgggtttcggtggagattagg…	CAATCTGAGGAGGAGCAAGG	CATAGCTTGGGACCCTTTGA	60.0045	204
c11062.graph_c0	(CT)8	CTCTCTCTCTCTCTCTttctctgtctcactccgccgcttcattccgttgatcatggagagcctcccgcttgagacggcggagaagatcattctgcgatgggactccacggcgtcggaagatgcccgggacaagatgatattctccggcgaccgggacgaggcggatctctacctgcaggcggtggatgaaatccagaggtccctctcctccgtttccgtttcggagaaagtcaactcggccatccagatcgccatggcccgcttagaagacgagttccgcaacatcctcatctcccacaccaactccttcgacccc	GTGGGTGCTCCAACAAGATT	GCTACAAAAGAAACCGCCCT	60.2925	269
c11062.graph_c0	(T)11	agaagctaggacatattcttttaattttttccctggagcgttcaggtaattgagtgctggccaatctgaggttgctcaagctctcgggtgggtgctccaacaagatttactaccatgatccacgattatcggaaagaaagattaagattccctaatcttgtgttgaagcctgatgtggcttgtgacaagccaagtagctacctcaccctgaatgctgctgcctgtaagcacgttatttgatttctcaccacattctagattttgtttcatttgtttatattggaatttgttgtacgtgtgTTTTTTTTTTTattatttattttctaaggtcgaaagagggcggtttcttttgtagcttcaaatgacttctatacaatgtgataattttgcactatatgc…	GTGGGTGCTCCAACAAGATT	GCTACAAAAGAAACCGCCCT	60.2925	269
c11066.graph_c0	(A)10	cttgaaatggcgcagaagcaatctcccagacacaatcacggtaacacacacaagaactgagagagagaagagagaagAAAAAAAAAAgcattgaccgccattaaaaaccacttccctttatatatcactccccaacacattcccttcattatctttccattttctcttatctttctctttctgcttttttctttctcttcttcactgtccagaaaactcttcagaacttcaaaatcaagaagcccgtttccatttccctgcacttcctgtccggttcggtccggttcaattggatcatggaacaaaccatgcttgaagccattcagttcaacgacgaaatccaaggcatcatagctccggcgccggaaaccgccagttccttcactg	TCCCAGACACAATCACGGTA	GAAGTGCAGGGAAATGGAAA	60.0055	243
c11072.graph_c0	(TG)6	gggtggttcagaggaatgagaatgtgcttatgattcttcctccaccagatcctatcactactggttgccaatggatcaaatgtattttcccagctagtcttgagggtatagtgttaagatgtgaagacgcatccaagaatgatgtgataccggtttaacagtagggtatgtgaaatgagaatgcttgtagcatcttctaattggcctccttagatagtgttattgtattcttttcccctctgttattagtggcggtggaatatcatattgacaaatttttatagattaagatgccaaagtTGTGTGTGTGTGctctttatttttcaccttgaattgttgtatagttctggttgtcttcatgttcttctaggctttgtaaactttggtaatgtttggtgc…	CCCTCTGTTATTAGTGGCGG	TTTGCACTGCACCAAACATT	59.872	172
c11074.graph_c0	(A)10	tcagaatcggcaccgcgaaccacctgggcccacggagatggcagattttttcgcgggaagttataggtatcggcagcaccagaaggtgtgtgatgattagaggatgaatcaacggtggtggtaaccattgccgattagggtttgcagtttcagagagagagacagacagatgaatgatcagtgtataagcataaacgtagataagtaaatccacggataaattaacaacacagtgaagattatcgacgaaaattgattcaaaaaataaaaattaaagaacctagaaaatgagattaaaagAAAAAAAAAAtgagttagggtttgtgattatggaatgaggatagcagatagtagaaccctctcttcggccttccgttctgcgtgcggtttcgctttcgc…	AGAGGATGAATCAACGGTGG	GGCCGAAGAGAGGGTTCTAC	60.0695	272
c11079.graph_c0	(T)12	ggTTTTTTTTTTTTctgatactatatatcaataatagaacaaatcagaaaatgaaactaagaaaagaaagggtggattgagcggtggagacgttggcagcaaagaagcagcagttttgagctgtggaaaccaaaaacagaaacatgcgttgaagaataaagattgaagggagagaaggaaaacagagagagaatcattgtcccatccaaaaaaacgtagcggcatggttgcattctccctcttcatcttctgttccttaattctcctcgtccagccgtctttttcctccacgcagtcccccaatctcgatcctg	#N/A	#N/A	#N/A	#N/A
c11085.graph_c0	(CA)6	ggctcctattccttttttgtgccgccgggatcCACACACACACAtagcatccaatcacagctcaccaccttcatccactgctttttggttctctctcccttggtgcttcccctttaaggagagagtggcaaagtttgttttaagattcattctttcaagcttcatcactttgctttttcagcttccatataatttccatcttttccatttggggggctcctattccttttttgtgccaagtttcttttcagtatttctttctcttttctttctcttttctttcttgctcagcatcaagaaaaaagatttaaagaaaaaaaaaacagttttgttttgtgtttttt	TTCCATCTTTTCCATTTGGG	TATGAGGGAAGAGGGTGGTG	59.8265	199
c11085.graph_c0	(A)10	tttttgtgccgccgggatccacacacacacatagcatccaatcacagctcaccaccttcatccactgctttttggttctctctcccttggtgcttcccctttaaggagagagtggcaaagtttgttttaagattcattctttcaagcttcatcactttgctttttcagcttccatataatttccatcttttccatttggggggctcctattccttttttgtgccaagtttcttttcagtatttctttctcttttctttctcttttctttcttgctcagcatcaagaaaaaagatttaaagAAAAAAAAAAcagttttgttttgtgtttttttctaaacaagcttttcttctttttcttccaccaccctcttccctcataaattcggagtctttctgctc…	TTCCATCTTTTCCATTTGGG	TATGAGGGAAGAGGGTGGTG	59.8265	199
c11085.graph_c0	(A)10	aagacttgtcagatttttcctctctgaaagttgtcatttttattttgttgggatttgtttttttggctggaattttgctgtgtcttagttccagtttttggtatctgggaggaacttcattgggtttatagatctcatcataagtggttctagggttttcctttggaccaattaggtaataatcttgaacctcaatttggagcattccctttgatttttttacaaagtgggtcttttatagattcctcaagagcatgcctcctttcctacacataaaaaaaaggctattctgattcctttAAAAAAAAAAtgcttgttgatttatccttcatagtgttgtggtaaaacctccacctctgcttctcacatatctccctctctctcctgctctgaatcaac…	TTCCATCTTTTCCATTTGGG	TATGAGGGAAGAGGGTGGTG	59.8265	199
c11094.graph_c0	(A)10	gctttccacaaacttcctttgcgaaatgtttctgaaagttaagatacggagaagatcaaagtaacctgctttctcgggcttcaacaacatgtaactgtccgcgaagcccttgttgcagttgcaattggtttccatggcgtgggaagcaataagaagcaatagttcaaggattgagtttttctgttagctgtgttcttttctaacaagctctttcttatttatatagaaccaagggaagtttcgcagtaaaagaaataaataattaataggtagtagtagaacgtgaagactgcttctttgAAAAAAAAAAgtgattatattgaatcacatggggttttaaaaatcttgatgttagaacttttcttccctttttcttaaagtctaacgaggaatagaaga…	CCAAGGGAAGTTTCGCAGTA	CCATTATCGGTTTGATGGCT	60.0125	190
c11099.graph_c0	(T)11	TTTTTTTTTTTgttttttgaatatgttaaattttgttaaaatatcatttcccaatgacgaaaagaaaagacatgattggtatagttttataatagttctagatgttactgtctgctcttcttatccacactctttcgattacaacccaatttctcataacagtaacgatcacaaatcctttctgctaaaataaaaaacataaaaccagcaatgagatatctgaactgatgaaggtgaacgaacactactttacaagacccaaattaaggattccccatgaagtctgaggccaagatttctccttagccttc	#N/A	#N/A	#N/A	#N/A
c11104.graph_c0	(TCC)5	ggactccactcgcctccgcaagttccccctttcccgcccctccggccgtccccacggtaagatccacctcaaacttggcctccttggccgcccccaattccaatccctcgactatctcaaccctaaccctaaccctaaccccacccccaatcccagccccaaccataataaccctaatttcgtcttctacaggggatattcccattccccttcgccaccaccatctccatacccctcgtacccctcttaccccgattcctatagttcttcttactaccctggttactattctggtgctctTCCTCCTCCTCCTCCtagacccttcatcgaccgttacgctgggcccagtggtccttccgctccgctggattattccacctcctacgatcccaaacccag…	AGCCCCAACCATAATAACCC	GGGATCGTAGGAGGTGGAAT	60.0315	237
c11109.graph_c0	(A)10	gtgagaagcaacagcaaacagtgcatgacatatttaaaagcgctcaaaaacaagttagtaatatactcaaatgaacgtgaatagggttacacaagacattacatgtagaatgtgggaacccaacaaccaccagtgtagcaaaattatgtcttttggttatcataacaattttaaagctaaggtctaggctcaagaaagtacccgagggataattatggtacatgtcctagttctacatcgaaatatataaataatcaatcatcattttcaagccaatctaaaccacaaaactgaaaaaggAAAAAAAAAAcaaggctagaaggacacaaggttttctaacaacttatattgccaaaaagtatcatcagaaagagacttccttctttttccacaaatttc…	TCAAGAAAGTACCCGAGGGA	CCAAAAAGCCAGTGACAGAA	59.281	227
c11123.graph_c0	(GA)9	attggtgggtttttgtccctaagactcttctatctaatctatctattattctatccattgtttccttccatctcacaaaaaaaggaaaaacaaaaaacaaaatgaaaatttcacgttcctgaagGAGAGAGAGAGAGAGAGAaacagaagtgatccattgggttgtgatggagatacgagagaatgttattatcatagtagtagtagtatactaatgggtggagaagaagagaatggaaagtaagtggggaaagaggaaagtagtgtagcccacatacatatatatatatatgtatatatatgttattactggactaacatccatgtatggtaactggaatcactacattcccctcacaacccatataaattaggacagggctgcctcctgcttcaaca…	TGGTGGGTTTTTGTCCCTAA	CATCACAACCCAATGGATCA	60.1875	168
c11123.graph_c0	(AT)7	attggtgggtttttgtccctaagactcttctatctaatctatctattattctatccattgtttccttccatctcacaaaaaaaggaaaaacaaaaaacaaaatgaaaatttcacgttcctgaaggagagagagagagagagaaacagaagtgatccattgggttgtgatggagatacgagagaatgttattatcatagtagtagtagtatactaatgggtggagaagaagagaatggaaagtaagtggggaaagaggaaagtagtgtagcccacatacATATATATATATATgtatatatatgttattactggactaacatccatgtatggtaactggaatcactacattcccctcacaacccatataaattaggacagggctgcctcctgcttcaaca…	TGGTGGGTTTTTGTCCCTAA	CATCACAACCCAATGGATCA	60.1875	168
c11128.graph_c0	(GAA)5	cgccggaaaagagcgcggcgacgccctccgactggacgattcggacgccgactgatataggaccggaaggaggcggaggcggcattggagtggacgcgtgaaacgcaaacgcggggcggaggttgtgcgtttcttgaagctgcatgcgaactttgatgaggtcgagtgggtgggtggagcaacctgcaacgatggaagcaacgccaccttcaaaaaacccttttacagtcatgctgagttggatagaaagtagttatgtagggtatatgaggcgtatgatcgaaagtagcagagaaagtgGAAGAAGAAGAAGAAatgaaagtgtttttgattttggtgtggaatgaagaaagggtttgaagatgattatatagtagtcgggttatctgagcgcgtaag…	TTGTGCGTTTCTTGAAGCTG	CTTACGCGCTCAGATAACCC	60.0195	277
c11146.graph_c0	(T)10	ttcacactttggccggataagaggtacttgcttttcctgcaccattgcctctccacacaaaaccaatgcattttctcagccatactgggattatataaaataaaactgctggtaacaaacaagtataaaagaattactaacaaaaaaggtagaaatacTTTTTTTTTTaattttagggaattgtttgatgttctaaaatgtcttttatgttagaataaatagaaactacagtttcagagaagacacacacatgactcacactgcaccatttcctctcctaatttgctgcttaccaataaccccatatctttttgagaacttcagtcggttcaaaatcctaaagcttggaaggaccttgaatgtccatagaccatagggtttatatctttgggtcataaa…	ACCAATGCATTTTCTCAGCC	GGGGTTATTGGTAAGCAGCA	60.0205	242
c11146.graph_c0	(T)10	gagacaatgtaattgtaggagacaacatcaggggaacagtggtggaagtaccttttctttctcagcaacgccaaccatctgccacttgaagttcctgattattgagggtattgataccattattgtgcttgtgtcgtgacgatgattggtgttgtggaagaaattcatgcacaatactagaaaatttaataaactgtgtaaggttttttcttatctttgtcacatttgcgatgaatttgtgtatcttggcacaactggtcaatggcaccaatctatcataagaattcatcttttgcttcgTTTTTTTTTTcttggatgttgcctttttaacacggagcagactgagaccattcaaattaggggtctcaataacttttcgaatttgt	ACCAATGCATTTTCTCAGCC	GGGGTTATTGGTAAGCAGCA	60.0205	242
c11149.graph_c0	(A)10	tgaatatatcgtctaatttttatttatggacgtgtgattaaaatctgcaactataacttagtgtgatgatgtatcaaaattagtaggtcttgaccagtattggtgtaattaccctgacgtgtagggatgagaagatcggcagaataccgtgtaacaactattcagtttatatttcttcggctgctgtgcttaacccagcgccatctgcacaaatttttcttcactgctaccatttcccttccctttttttgtggcagtgcttatttatcaattcaaccgcgtttaatggatcatttgttcAAAAAAAAAA	#N/A	#N/A	#N/A	#N/A
c11155.graph_c0	(A)10	ctatgagctttgtgggatccacacggcttcgctccacttgcttccttgcgggacacccctttgaactgctgcatcggtaatatccccttgggtaaggagagcctttgatgggcttttggccgtactttctccaggcccacgaatcggacggtggatacgtctctcctttgctcttagatccatccacgtcaccgatcggtatcgtcaccaccctcttcttcatctccctcctacgtatggtgccatgaacgtaaacctttcaacgttcaactctcagttcccatgaaaaatagaaagaagAAAAAAAAAAccttttcttaggtgacggtgcttctgtcttagtgtcatcacaggaagaaggagaagcaggcccaggttctgaggtgggttcgggctcgg…	GGTGCCATGAACGTAAACCT	AGACAGAAGCACCGTCACCT	59.883	101
c11156.graph_c0	(T)13gaaagtaaaaatgtgtacgttt(TA)6	TTTTTTTTTTTTTgaaagtaaaaatgtgtacgtttTATATATATATAgtaaaatgtgtacgttttacataataaataaaacataagccagtctgaatttccttttattcgtaaacttaacatattgaactgtgaacctaacatatattgaactgttcctaatataataaaacgaaaaaagtcgctatatagtctagattcatatttctacaaagcagattggaagatcatctcggctagctcctgtttcgcagaagcaacctttggttctccccattccttgactttcttctccagatattcaaagtcagctttaccagcctctatttgagccccaatttcagtgtc	#N/A	#N/A	#N/A	#N/A
c11160.graph_c0	(T)10	tttgcattgaagattagatcaacgaagactgtcatagtgaaactccaatttaacgtgtttttggtgttgttatctaatcagaatggatgtttcatgggtggaataatggattgcatgaaggatgtcaaactcagattttgattggaggatgacatgagagcatttgaggaactgtgtttaggttttgtggtagttgttgcatatgtaggattctcaagtttaggcgtgtgaaggtgtttggagggtaaggttttgtggtgattcaaagcactctttgaattatttttttttctatgggtgTTTTTTTTTTgttatctgtcatgagctgatggtttctttgttcagctccttgaactgcattttgttcaagagtgatttttatcttccacacaggaaaaa…	TGGAGGGTAAGGTTTTGTGG	GCAGTTCAAGGAGCTGAACA	59.4945	120
c11161.graph_c0	(GA)11	GAGAGAGAGAGAGAGAGAGAGAattaatatccccagtggtctctattcatttgttgaggccacaatgattgatcggagaaatcttggtttttttctctgtgctttatcgatcttccctcttgtatgtttttctgccacctttgttccagttgataattatcttatagactgtggagcatctgcaaatactacagtaggtaggcgcaatttcacagcagataatttgttcaaggatctcctttctacacaagaagatattcttgccaattcctcctcaaaatcaagcacttcttcctctgatgattggcctctctatcaaact	#N/A	#N/A	#N/A	#N/A
c11172.graph_c0	(CT)7	aacctcttttgccacaattttgagattagatttttcagaaacaaaatctcacaaccttttgctgtgtaaaataataatattagcacccccttcccaacacccatgtctggcacccattcaaactcttccttatcaaaaagccaaacacacctgacaatttaacagtctccttccccacacacaCTCTCTCTCTCTCTtccacatcaaacacagttttcaaaatcctctttcttttgccattccataattacccagagagccgagagccgagccagaaataaatacaacactacaccagcaaaccctccctatttcagtttcccttcaaaatcaaaccacattcatcacaatgcatttccccattctctttctccttctcctaccttccctcttcaagct…	GTCTGGCACCCATTCAAACT	ATGGGGAAATGCATTGTGAT	59.997	259
c11176.graph_c0	(A)10	atgtcaacactgatattttgggaaacctatgtcccgtatttccctcaccccccacaacactaaaaaaagaaacatcagatgccatcaacataatcatcattcaaacgattcaacatgtacaattaaacagttatcctttcttcttttctttttttacttctccctttttttttcccttgtacagtttggtcacattacacctaatttctgcgtctaattaagtaatatacaatccaccttttgcaacttgcctctgcaccgccgttcttgtaccttcttcctttcatcagtcacaaaaagAAAAAAAAAAcaaaaacaaaacaaaaacgaagtttctaacgtaatgttacaaagcaccaataatcttaggtttcttgctacactccaacgaaaacagct…	CGCCGTTCTTGTACCTTCTT	AATGGAGCTGTTTTCGTTGG	59.744	145
c11191.graph_c0	(CTC)5	agaaaataatggacaaaaatgtgggaaaatcacacccaaagcagctgccaacatcccattcaacaaaagatgaccttcatttttgactttttacattgaacggatttccactggatatcatttttttcagggttagggaaagccagaaaaatgtgagcttcttcattgacaagaggtgaatctagaatgttgtccaaaggttccaagcatccagcatgctgcttcaagtaattttcctctcctgtgcttgaaaacaacttttgcagcgggttgacccgaacgggtagtggttttaacccgCTCCTCCTCCTCCTCttccgtcggaaacaaaaccccgtcaatcccctgaaccgagatccgaccatccgtgtaaatatccgggtcaaacaaatacgccga…	TGAAAACAACTTTTGCAGCG	CCGGATATTTACACGGATGG	60.03	133
c11201.graph_c0	(TC)11	TCTCTCTCTCTCTCTCTCTCTCtaacccgcacttcagaatgcagtccacactcttctctcccactcacacctttatccccacttcgccgcaatctctcagatcccattctcgttcatgttctctctccgttcgagcctccgtcgcggtggacaccaccaccgaagctgtcaagttgaacaagtacagttcccgaatcacggaaccgaagtcgcagggagcgtctcaggccgtgctctacggcgtaggactctccgaggaggacatggcgaagccgcaggtgggcgtctcctcggtctggtacgagggaaacacttgtaatat	#N/A	#N/A	#N/A	#N/A
c11204.graph_c0	(T)12	gcTTTTTTTTTTTTaatactggagagatacctgggaagttttattactttaaagaatatttaggagaattgataatgcttgacaacaatattcccacaactcctaccccaatgaaccaaaaaaagtgggaacactatacttgaacttatagccattaaacaaaactattgttacaagagtaggacaccgcgtttctggtaagattgtaaaaaagaatatacatatatttccttatccttcaaaggcgaagacaaaaaaatagcaatgaaaactgaacaggaacaggtattgaaatgaatcttgaatttcttcga	#N/A	#N/A	#N/A	#N/A
c11210.graph_c0	(T)10	ctgagttagtatgcgagtgttttttatttggtaagtgtgaaaatattatagacttttattcaatatatttaatttatattttaatataaatataaatattttgtaagataataaagTTTTTTTTTTgtataaagtctagtcaaatttaataagaaaatgacgctttaacaactttctaatacaacttattaatcctttgttataacaatataataattatcaaaagatgtgacatttgtctaactttcatgtcagcaaacctttatcgtttctataagtagaatagttggttacaaagaagttgcttttcatgtcagaaacagcgctgtggtgagttttcttccttttgtctgtgcagattgcattaccgaaatggcttggaatggaatttccgtgagg…	#N/A	#N/A	#N/A	#N/A
c11217.graph_c0	(T)15	gctcaTTTTTTTTTTTTTTTggaaggaagaagtttgagagcaatattgattaacttcagtaactacatgatgaaagcccaagccaagggcaaggtagttaatcccataggaggtcccaaagcctattggttgatgagcaagcaccaggttaccagaattggaatgaataaaaactgtaaagaaaaaatcaactatatgtggcttggagagttaaccaacaaaatgcctgaaaagccagtacagcacaatgcaaatttgttaacctaacaaatgttacctgactcttcttttgtgaagaacatgtatattctaatctgaat	#N/A	#N/A	#N/A	#N/A
c11221.graph_c0	(TC)7	tttgttgttggaggatgacaaggttgtgatcctgtggacaagacctttgattcgaaacctagtggctctgtcctcaaaattgaggtcatttattgttgtatgtgtgatgggtgaagggtaagtggcagagagcgagagggatatctttcgtgctcggatactacgggtggaaatgttgattttcgtagcaatatctgtgaaaagaggggtatttagaatacaagattgtaaaacatggtagcacgttggaattgaagaaggcatgaccattaactttgaaggaggaagcgttgttgtgtgTCTCTCTCTCTCTCtgtctttgatatttatcttctcttcctttcgggataaatgaaaccttttcttttct	CTCGGATACTACGGGTGGAA	GGTTTCATTTATCCCGAAAGG	59.807	207
c11223.graph_c0	(CA)6	cacgccacagacaaagttgcaacacctccacgcacacaatcttttctctagctctctacagtgtagtagtgtagtgagtcataaatagtctataatttaatacactgCACACACACACActctcacaactgatccatataatgaacagaaaaaccatttaaaacgcttcgtctgttctaaatccaaaatcctaatcctctttcttttcttttcttttctttctcataccactgtttttctcccaacacctctcgccgacagtgtaacggtctgcggtggccgttcccggcgccgtcgccgatctcttccatattccgcctccagatttacctctgctcctttcatttaggattccgactatcattttctttttttttctcgttctctttcttcaacgca…	ACCTCCACGCACACAATCTT	CGAGAGGTGTTGGGAGAAAA	60.4005	231
c11226.graph_c0	(GA)9	tgggagccaaaccctggcagaggctggcgagcttagcgcgcgcctctctcatgagctcgacctcagcgtcggagggcttcctccccgcacgcacggaggccatggtggagagaacgagaacaatctcggccactctcttcaattcggcgtcctcgtcaaccttgggcttcttggcgcagcgctggtcagagtccccgttctgaagcggcaaggtctgttcctccggtttgggatcgggaacgagctcctcctccgtctccatgggagggaaaccctagagagagaggggagagaggagagGAGAGAGAGAGAGAGAGAatagaatagaagaaaagagaagagaggtttgaattggagggggctaaggctaattaaaattttggcgggtaagtgtgttga…	AAGGTCTGTTCCTCCGGTTT	CCCCTCCAATTCAAACCTCT	60.135	151
c11227.graph_c0	(T)19	TTTTTTTTTTTTTTTTTTTaaaaacccccctttataacataatcagaaaatgcaaaacaacattttgaagaagttcaataactgaattctagcattatctaaaagcaaagattactataagaattcaaatacaagaagtttggggcaattggagcatgagacatctaacatacctagtaaaattccccaataaattaaaactatgtcctatataacgcatcgccaggacagaaaaaagtagcctgttttggtttgtttaagaaaaccataccaatacataagaagcaactgatgtaagactcattgatgctaagcagcc	#N/A	#N/A	#N/A	#N/A
c11241.graph_c0	(A)11	gcgaaatccgcacatgAAAAAAAAAAAtctaggcttttgtttatataaataaaaactgttaattcttatttctctcagaaactgggtttgttttaagtcatcgcagcaaggaggggctataggttcgggtcggagaactcgagatctgattcataatttggagacccttttgaaagaggaggacttcctttgctgtaattctcttcgttctccatttgggttccttggattttgtgaggctgtcttgcagttggaaccatggcggtcgaggttgcgggatttgagatggttcaaggaccagtggagaatggtgctgaaggaggaaaa	#N/A	#N/A	#N/A	#N/A
c11253.graph_c0	(A)10	acacgaaatcaaacttaatccgtttcgttttccattcacagctttatcagatacaaagaagtgaacaacaaaaccagaacacccacgttaactttcaccgagaaacgccttgcccgtttccatttcttcatgaataacatgatgctgctgatagagaaacttaccatggaacgcccatcacagttctatcgctcagcttagtctcctctttcttttcattttctttattcctttctcacaatttttcacattttctttgttcatatttgttattgctaaagaaaacctgtagcacacttgAAAAAAAAAAgtcgtattattaatagaaaacttaaaaaagtaactccccatcgagag	ACCCACGTTAACTTTCACCG	TCTCGATGGGGAGTTACTTTTT	59.512	276
c11261.graph_c0	(A)10	gaaaacaacaacaacaaaattatttctcagtctttgtagtttgaactccagcttcctctaattagactcagccatattctcctatctattatgaaacaaataaaagtagtcctgtaatactactcttgtgtgcctggaacaacattgtttaggacaactccaatattttaagtgattttttaaacagctttcattccaactcatttcttcggcgaaaaattacttcaaacaattttaagtacttcaataaacatctcatctctttgtctggagatgctcttagaggtattagaaaacaagAAAAAAAAAA	#N/A	#N/A	#N/A	#N/A
c11262.graph_c0	(T)18	TTTTTTTTTTTTTTTTTTaaatgtttgaacgggtaataaaatttgctgcgtgagtttgcgttgaacaaataagtttccgaatggaaaatcttaaaatattgactttgcaatgccaatgacagatatgcaggaggtaaatgaattacacaacaacgaagacactggataatatttttatagtatgactctcaaacccagttggcattaatacggaagttacagcaactacgaataccacgttggaatacgtttaagatatatatccatcatagtttaatcatacatttagacatgttgtgtccagacaactccgacttc	#N/A	#N/A	#N/A	#N/A
c11265.graph_c0	(TC)8	tgattgcttttcttgtctatgatgtttggtcatttttaacatctcacacagacagacagaaagacagacacagacacgttcacactaactgataattagccctcatcagttaaagttaagcagtggcaaaatacaacctcaaattcgacaaaagacgtggttcatgtcttcatgttatctgactttcctccatcacctcctTCTCTCTCTCTCTCTCttctttgctttcccataacataactctttttctttctctctttttctctgtctgtgatcttatctatctctccttttaattattcactcacccctttacactgcttgatgctaaaaaacatggtaccctctattgttggttgttgctgatactcctcatactcacaactaggtgcctagcaa…	TCGACAAAAGACGTGGTTCA	CTCACATGCTGTTGCTAGGC	59.9495	266
c11272.graph_c0	(AT)6	tggcatcatgctcttcccaaataagtaaaaagacccttcacttcatgtttgctaagttcaatgctaccgtcccacatgttgcctgggattttattagtaagataagaaaaagtatcaaaaattcttcattatattaatgtctttccctcacagttgtcaataatgctcctttcaaaaagggcctagaacacaaagtattagcttttctttatggaactttaggtctaccttctcattgctaagaaatatggtaaattatgattgttttttccaatttttgtgtatatgatgcactttccaATATATATATATtttttgttttcatttggtttagctagcag	CACATGTTGCCTGGGATTTT	TGCTAGCTAAACCAAATGAAAACA	60.466	268
c11273.graph_c0	(A)10	tcctgcagtcattttttaggacaactttatgcgtactttttaaaatttgagtggtgcttttctataataaatggaaaaccgttttctagggtttagaagggatggtttagtgtttaaatttgataattttttgtttgatggtgatatcaatttggtgaaatgctttttgagctattgttaatattgtcatgcctcattgttagctgggcaatgttttcttttgcttaattattggctactcctgtaatttttgcaggcctttctttttgggatttcataaatctcaaattgcaaattaagAAAAAAAAAAgtttaaactgaaaatttgtaatgtctgattattagttaaatagatgatcaaatagagatgtggttgtgtctttagtgctcagaaaggaa…	ATGCCTCATTGTTAGCTGGG	TGTTTGGCCTTTGATTCCTC	60.0735	261
c11275.graph_c0	(GAG)5	gcattgctttcaagaatacaacgattggagcaaagattgatggaattagaacctcgtgtacaagcccttcttgaggccttgccaaataggttaactggtgacatattggagcagcttcgtactagcaaacaaactttggttgagttaggttccaaggcaggagctctcagacagatgctgcttgaccttttggaggatcctcatgaaatacgccgtatgtgcatcatgggaagaaactgcacacttaataaaggaaacaataatatggaatgctcagtgccttttgaaaagcagaatgctGAGGAGGAGGAGGAGgaaattgaaatgcttttggaaaattatcttcaaagatgtgaatcctgtcatggtcaagctgaaaggcttcttgattctgcaagg…	CGTATGTGCATCATGGGAAG	TCCATTTCCCTTGCAGAATC	59.981	194
c11279.graph_c0	(T)10	tgaagtattttgaatatatggtcgttaatactatgTTTTTTTTTTgtctttcatgacatatggtactgaagacgttattattaggcttccaccacatagacaaaatgtgatcagacgtaaggaatgcgcttcgatttccgttaactccatccgcggtataagtttcactaattgaaccaccacccgtcgtcgatcaaatccatcgtctccctcagtctcactctccgcctcttcccgttctcgaaccgcaacctagggtttgcctcagattccaagggaacgtgatttttcttgcattctcctttcctgcgtcttcagaccgagattataaaaagccgatgggag	TGAAGTATTTTGAATATATGGTCGTT	GAGGGAGACGATGGATTTGA	58.694	213
c11286.graph_c0	(A)10	gaccaagttggctttggcaaggcacagtgccgataatgtgagcgtggtggtgcttgatctgaggaaggatccagaacaaacatccacttccacttccagctacgttaacgaatgaatgcaacaatggatgaagggagtgcctcttcaaagcagcataatgggcactttcactgcaccgcacaccctctgtttccggtcaatcttcaaggtctgccttttgcttaataataatgttgtttctttctttctttttttctttccaagtgtaatgttgttttttagtttcagaaaaggaggaggAAAAAAAAAAtgtagctttcgaaaatgaaacaaaatcatagggaaatttcgttgtaggggaaattcgtgtcgactaaggattcaatgaaaccgtcgata…	TCAAGGTCTGCCTTTTGCTT	TCGACACGAATTTCCCCTAC	59.963	170
c11295.graph_c0	(AGC)7	aattccagttgcgaaaagcatcagaaaatgatgcatttgcctttctgaagggtgacgacaactatgctgattctgtgacatattttagtttctccgaagcacttcggcaggtaaagttaattggtgtgccttatggactatgctttcaacaattacaagatctgtggaatcatgcagatgtggatggaaatggtgtcatcgacttcgaagagttcaagcagaagatttggaattcagcatgtccagatcatgtgttagaaaatgtgaaagggtgcatggaagatgttaacacagaattggAGCAGCAGCAGCAGCAGCAGCaagaagccattggttttatgataaagaatgcaatgctgtatccgcgtgaagtggagaaaggactatggccagaagatt…	TGGAATTCAGCATGTCCAGA	GTCCTTTCTCCACTTCACGC	60.026	157
c11310.graph_c0	(AAG)7	ttcaattcgaccaccagaggagccatcaccaccagacttcttgctacgaccagcgtaacacctcaggtcccttcttactggtttaggggtttgggagaatgagagaactgcaaagtgtctttgtgattggaattttaggtttggggttttgtaaaaacgcctaagaggagaaagttgaaggtaagttgaagatgggctgagtgttgtgggcaagaattcacttctaaaatgcctgagatccatctcaaaccaccacctccaccaacataatatataagattgttactcgcttcgttgcctAAGAAGAAGAAGAAGAAGAAGgaggaagagaagggaaagaagaagagagaagcttgcctagtttttcttggagacagaaggcacagatggcaccagggc…	CTGAGTGTTGTGGGCAAGAA	GTTGGTGATGGAATGCAATG	59.827	255
c11310.graph_c0	(GA)7	tccaccaacataatatataagattgttactcgcttcgttgcctaagaagaagaagaagaagaaggaggaagagaagggaaagaagaagagagaagcttgcctagtttttcttggagacagaaggcacagatggcaccagggctggtggtgttagtgtggtgagggtgatgaatgcattgcattccatcaccaacttcattgttgttgttgtggcatgcaccaagctttgctccttcttccatgtctgcagcactgttgcttgattctggagttggttttggtgacaggtggaaggtgtgtGAGAGAGAGAGAGAagaaaatggcactgaaatttggtgttggaagaagagaagagagagatatgtaacgaagctgtggaagtgaaagtggggagag	CTGAGTGTTGTGGGCAAGAA	GTTGGTGATGGAATGCAATG	59.827	255
c11312.graph_c0	(GA)7	ttttgtgtcagtaacaagagtgttgttagttgcaggagtaacagtgggcgcaaccagttcaattcccctctcctcatctgagtcattgcaccatgtcatctctttctcctatatgcccatatatccaaaaacagatccttgatttccttcacacctccttacaaatcacctccctcttgtttttggtagggagaaaatcaattctattggtatcacacttttgcttctcctacatgtattctctatgtataattgagctaggtttggttttccaaactgtttgcactgtaccaacttcttGAGAGAGAGAGAGA	#N/A	#N/A	#N/A	#N/A
c11319.graph_c0	(A)10	agtgaagtttaccgtctttgtagtgaaccattgacaagagattaactactaactgtcttacaaaagattaattaatatgaggttttcttcccaaccagagagaaacctcaaagtaatgaaaaaattttaacaacgacatacaacagttatggaatatatactataccaatcctgtggttgtataaatttacaacaaaacaaacaaaaaaatgcaataaatggaatgaaccttatttgtccactaaatcctagccccccttccaaaatttttaaactttcatgcctaccgaaagtAAAAAAAAAAtatcttcagcataggagagattcaaggaacaagtcatctctgggctcctccttggttctggaggagaaaacattgtcagataattgttggtggtt…	TCCACTAAATCCTAGCCCCC	TTCTCCTCCAGAACCAAGGA	60.0255	135
c11326.graph_c1	(TC)9	TCTCTCTCTCTCTCTCTCtgtctgtctttctgtctctgcactcaccaagatggttgcccagaaattcctcgtggatttgaacaagcctcttgtgttccaggttgggcatcttggcgaagactatgatgagtgggttcacgagcctatcgtaagcaaggaaggtcctcgctttttccaaagcgattttctggagttgttcacgcgcactgcgtggtgggtgattccgaccgtttgggtgcctgttgctagttggttcatttccaattctgtaaaatcaggcctcccttctcaacaagtggctcctttcgtccttctggg	#N/A	#N/A	#N/A	#N/A
c11341.graph_c0	(T)12	atatcaattttcatttttggctacaatccccttagatattcgtccttaaaaattttgcagtctacaacaagcaactcaatgtaatacacagaccaagccatgtgggaattgtaagcaataacaataaattggtagatgtaacgctcgatagctgtcaaggacaaagtaattgctatggtcatcgttactaagatccttgcccaaaacttttcctcaaatctgcaggttctaaatggaaaaacaaaaataccgaacccgagaccttgggattcagtttctcacattatttgctttctttaaTTTTTTTTTTTTccttctttcaactttcgttcattcctcttatgaaacatggactggctatggtggtcaatgctgatagctgaaaattgctgcctccag…	CAAAAATACCGAACCCGAGA	GACCACCATAGCCAGTCCAT	59.8705	127
c11355.graph_c0	(T)20	gtaaaaatcttgcaggtctcaagttgcccaaaagtcttgtttgtgtggctggtttggatcttctccaagattggcaattggaatatgtggaaggtctgaagaattgtgaccaagatgtcaaacttctttaccttaaggaggcaactatcggtttctacttcttgccaaataatgatcatttctatatcctcatggaggagataaagaacttcgtcaattctaactgttaatatactacttaaccttacttacaggatcccatacataactaaaagcctgacatttcagctgggtaatctcTTTTTTTTTTTTTTTTTTTT	#N/A	#N/A	#N/A	#N/A
c11360.graph_c0	(T)13	gataaaatatcTTTTTTTTTTTTTctttttcattattttgtcaagaaagaaacacaaaagtgaattaaagaaaattcactcaatctcttctgctttttctctccaaagtccgaattcaatttactgtaacatccatacggaattcttgaaaatgataactttcacaaatcaaaaactattcctttttcggtgagctcttgtctttaatcttcaccgagggatcatttacttctaattttcctgatattggaagcagacttttatatatagtaagtgcttgggccatcatgttagcaggattggatgcagagctaggaagcaaca	#N/A	#N/A	#N/A	#N/A
c11388.graph_c0	(T)12	cgtacaaagaagagagaaataaacaataattcatttcttgagttgtgagaagtgaaaatacatataaagtttaaactgcacgacaaaagcagtttattaacatattgttcattacgtagcgtcttttacgattcgcaggtgtattatttgcagttgagatacgcaaaaaacattattctccaaacagtttgTTTTTTTTTTTTcaaagaagcaatggctacaattgtccctctgctacctctcaaaccaaacttggatatgcacatcactaaattattaataccttcattttgtcgtattttaaatgctctctctggttatacttctcattgtaaacaatacagcgatcaaccatgtaagtaacaatttcagtaactgttcattcatatgatgaaattt…	CGTCTTTTACGATTCGCAGG	TGAGAGGTAGCAGAGGGACAA	60.3795	125
c11394.graph_c0	(T)16	gaagtcgcgcgtccccttgggaggattcacgtcgattttctgaacatcggccccaacggagggggcgggagttaacgctccagacctgccgccggtcggagaatcagtttccgccggtcgcgaaagcgaagagcggagtctaatgctggagaagtgcgcattgaacgggagaggtgaagagagttggaagctgagtgaacggaaaatagggttaacatatgaattgaagcgtggttgcagggtgaggaacgaacacgagaatgacgttggaggcatggcagtgaagcttagcttagcttcTTTTTTTTTTTTTTTTgtgtcaggtgttcctctcggttgtac	GCGAAGAGCGGAGTCTAATG	ACAACCGAGAGGAACACCTG	60.1345	215
c11418.graph_c0	(T)21	TTTTTTTTTTTTTTTTTTTTTacatcctcaacaaacatgattatcattcttcaatgatacaaaggcaaatgttccaaaaggtcattacattatacattacaagtaaggggcatttagaactgaaaaggagttagggaaatttaaaaacaaatagagtgaatgagtccccacagatatcagaagcacatgttgattactcaaggaatattttggagaagtaggaaacacaatgtgcatggaaactttatatgcatatgtagtgggacaatgaaaaataaataaaccaagctaaatctacggtttacacaatacagagacatg	ACAAACACCCACTTCCCAAA	CTTTCCACACACATGCTTGC	60.278	262
c11418.graph_c0	(AACA)5	aacttggcctcaaattcaccctccaagaaattgattcacaatgcagtttttttccatgcccttcctcaaaagagacaacctttatcagaatttccggcacccaaacaaacccaaaggccgaatccaccacaagattcaatcaatataacaccaccacctcaaaaaccctagaaccactccactattggtagggtacaacaaaacacaaacacccacttcccaaaaattaaaaatcgatcccagaaaccgaaattccttatcaccactcagtttaggtcaacaacccagttctctacccctAACAAACAAACAAACAAACAaaaggaaaaggcctaaaccaaactaacggagacagaaggggctaaacataaaccactcaaacccatcaaataaaaagta…	ACAAACACCCACTTCCCAAA	CTTTCCACACACATGCTTGC	60.278	262
c11431.graph_c0	(T)10	cTTTTTTTTTTgaatgaaaaagaaagaacattgtagttgcacgttgcagccacccatagtcgaacaacattggaataaacaaaccacaatctgtgaaacaatttagttaagaaaaagacatgtattattttcacacaaacaaaagaactaaacctagccaacaacattatgaagcagttcctccatgggaggagctagtaaagaatccgttgaagttcattcatggttcgcaacttgttgtacactgcatgccatccagcttgtgtagggtgcacaaaatcccaaaagaaagcagatttgggatcatcgca	#N/A	#N/A	#N/A	#N/A
c11494.graph_c0	(AT)7	tttcccaccaacgattactccttctccaccgatggtgtcttcaaaactgctgctgcacctcccagagacggtgagaggaactactctcttgtaggatgcacctgtgcacctgcgtttcagtaccaggacttcgagctcgctaaaccttcttacctcctcgctcgcttcccccatttcgagcctctcatcaccactctcacgttccccgagtgactccctcaccgcgccattctcactttctttcataccgtctctggtaatatgtattttatactgcttttcagaatccaataattatgaATATATATATATATgaatgtatatattctcactttcatgggaataatttggaaatggtaacttatgttcgtcctttctgaatctttcttctgcta	ATCACCACTCTCACGTTCCC	CCATTTCCAAATTATTCCCA	58.629	171
c11506.graph_c0	(T)20	tttcTTTTTTTTTTTTTTTTTTTTgagagaaactcaggcacatttttattacatcagaaagcgtaactgtacaccagaaaccagaaacatagtaaatcctatctaatgaacaaacaactactaccagtcgcacttttctcagttaccaaaaggtatttacatggtcccttgtgcatgccttacagtcatcactccattaacacatcacaccatactgtactccaagatgaatctagtactctgtggctgcaagaactgctgatccctccacctgatcattcatccaagttcatttatggagggagcaacagagtcaagacataa	GCTGCTGATGTCTTTGGTGA	CACTTCCGTGTACTTTTGCG	59.689	158
c11506.graph_c0	(A)10	agactgcccaaattgtcaagagctccctcaaacaagcagaatatttcatccttaaccgcaaatgatctaggatgccagggtgattcgctgtggtgtgtgtaagccaactgcacatgttcccccacctgcagcgacaccgccgatgctttgctttccacaaaacgtgtcagcagtttcgctgctgatgtctttggtgacggtgttcgactgcccgcggctaccagctcctcgggaggcgacaccacagagctgctgaagattgccaacatttttctctctctgaaatgaaaaaacaaaaatAAAAAAAAAAtatctcgcaaaagtacacggaagtgagaatggatcccccccacctgcg	GCTGCTGATGTCTTTGGTGA	CACTTCCGTGTACTTTTGCG	59.689	158
c11575.graph_c0	(GCC)5	gaatggagaggagagagaaaggtgtggagggagaggacaaaagaggaggattaatggtggaaaagttgagggaaggagtgttggtggggaaaaagggagggcctagtactcctccacccacatggagacttgagcttccatcgcagtacaatggcagtgacaacgttcaagagtttctaaattttcccacttgttcttccctttcggccagaaagctctgcgccaacctctgggaacttctgccccaccaacagcaacacaccccacctgtcaaaatgaacaagcttggcaccaacctcaGCCGCCGCCGCCGCCgtaaccgccgtcttctccgccaccccaaggacacgggttcggaagtgaacaacaaccaattggctgaggctccagacacccctt…	ACTTGAGCTTCCATCGCAGT	TGGTTGTTGTTCACTTCCGA	60.074	246
c11575.graph_c0	(ATG)5	gaggcacagaaatatcgctgtagagccagcaaaagcacttcttgaacaactagagaagttaataatgtggaaatgggaaatatgaaacagttaaaatgggtattacagtaggacctttcttataattccagtagccatcttgtaccttgaataatctttagctatgtacatggttgaatgaaaatcagtgttgtatccattatctgtaaaagatatttgatctcactgtgcctaccaagtgctggtgagtactaccatgttgaattgtccttattttccaaaactctgctacataagctcATGATGATGATGATGatattgaat	ACTTGAGCTTCCATCGCAGT	TGGTTGTTGTTCACTTCCGA	60.074	246
c11580.graph_c0	(CT)10	CTCTCTCTCTCTCTCTCTCTatatctatctatcttcgcgccatggcctcttcccacgttaccgagaaagaccccacctccagatacgcgcggtatgatgaagtgctggggaaaggagccttcaagactgtgtacaaagcgtttgacgaagtggatggaatcgaggttgcatggaacaggatcagcgcggaggacgttgtgcagacgccgcagcagttggagaagttgtactcggaggttcacttgctcaagaccttgaagcacgacaatgtcatcaagctgtacaattattggatcgatgataccacagccactgtcaac	#N/A	#N/A	#N/A	#N/A
c11580.graph_c0	(AT)10	taacatcattctatttctgattgcttgtacgttttgctttgatgttctgatttttttgcttgacgggatattgttttgttgggtatgggattaatggcttgcatatgataggccgtgttattttttagatacaatttggatggtgacgaaagaaatagagctagtttttgattaattactatgtgagtatataatatcattttttgattaattgtgtacaggcacgttacatactgactgatttgttgaccttgtggattgcctagccacgtgtaattctctcttctcatcttcaatgtaATATATATATATATATATATa	#N/A	#N/A	#N/A	#N/A
c11632.graph_c0	(A)11	aaatacaaaaatttgaattacagccacaacaccttcacaaaaaccaatgtacacaacatacacaaatccctagcctagtgtgcatcgcagcttcatctcaaaagtaaacaaaattacacaaacatcatattacaaagtgctggctgggtgctaccagtgcagcataactcttcaacttacttagaccaatgtggccattttacattacagatcttagcactatttttgcacaagatgactaaggggcaggcatttcaacctacctctcccttaatcttccacactagggacttttttcttAAAAAAAAAAAcagcttttcaatttatgaaatacaaatttacataatccaatctttcatattttatatatgtaataaactccgaaatatttgcctatca…	GCACAAGATGACTAAGGGGC	GCTGAGTCAAATGCTGGTGA	59.846	235
c11655.graph_c0	(T)10	ggctacacaaatctgaatgtacctctaaccaatctcctctcttatttcctttgaacaatctgtatctgtccctgtctccatcgtcgtttcgtgtttctacactcccatcctcctgttttcgtttttcttccTTTTTTTTTTcatttaatttattatcgttcttcttcgtttatctgcttcgcgcttccttcagatttgttctcccctcagatccctgtctggatcacagtgagacggcgttgttgagtttgaacagatgaagtaatgttgatggatggtggatgtatggggaagctggtgaggtgccttgaacttagatgaagaaggaacgtgcatggccgcaattcataaggaatcttttgatcatggttggatcaagaagccggccacagttgagga…	ATCTGTCCCTGTCTCCATCG	GAAGCGCGAAGCAGATAAAC	60.098	124
c11704.graph_c0	(AG)7	gacctttcctttgaagcttgaggcgtagatcttgagcgctaaccttgcgattagtgatccgtggttcatcatcatcaaagagatcatgttcccacttatcatcttgcctcgacctcttgccggtgatttgacgctgttggtggtgcctagtagggccactgataccattcccatttaagcgttccttcacggacctccgccctccattctccacgcgatcagcgtacattttccgcaattcactcggttcgaaatcggaagaagaatcagcaccaaacctatcaaccctaatttcggagcAGAGAGAGAGAGAGtaaaacacaatgggagtgatagacgcaagggtcggtaaggaaggtgcagggtaccgcaatgaggaaggcgtggcagataatgcaa…	TCATCTTGCCTCGACCTCTT	TACCGACCCTTGCGTCTATC	60.023	253
c11707.graph_c0	(CCA)5	agtcttccttccctctaattcatacacacttcaatctcagttaatttacttttatagtgctaccatcttagcatctcttttttctcatcacttctttcatttctgagtggatcacttacttctgagatgatgccccctgagcaagaaacctctatttcagcaaacattccacccatatcaacccgaccagagaccagctcggtccatcatgaaccagaaggttctgctactaacaaaatcaaaccaagtttggaattggatgataatggcattccctcgcaccatcagactcagccaactCCACCACCACCACCAagattatccgttcttcaccaatccttgcgccccattaccctcaaattcgaagacgtgtcatacactataacctacgagagccag…	TATCAACCCGACCAGAGACC	TCGAATTTGAGGGTAATGGG	59.8415	190
c11714.graph_c0	(AG)8	gaaagctaggggatcggagttgcgacacggagggtgtgggatccgagtcaatgggagagactcttcccggcgacaagatccggcgcgggtcgatccgacccacgatggggaacccagatttggcgctctgaggagagttagggaccgaaacgctgcttttgggaaagggttgcgctttgtgaggcgatttggagattgaagtgagttcgggactagagggagggattgcgaacgagcagcaccacgctcgccggcgaggcttccggcgtgaccaccctttcattgggcaagtcaccggttAGAGAGAGAGAGAGAGtaagagtaagagagaggatgaagttgtattgtgtttcttctcgacaatggcgatgctttattattggactgttattttagttt…	GGACTAGAGGGAGGGATTGC	CCTCGTTTTCTTCACCCAAA	60.059	213
c11726.graph_c0	(T)13	aagttttggagtgtattttttgtgaaggtgcagggtagttttggaattttgcggtggtttagttgggttgtggaccccgcaatgaacaacatggtaggaagccaggctggaaagacgtgaccgtggctttttaaacttcgaaatgtgtgctttgttgttttgttgtgaaaaaatgatgtgctttttgcaccgtttgatctatcccacggtgagaaactgacaactatgatttgggtgtagtaggtttgtcagcacttgataatcgcgattggcgaggagtatggggatgttgtagcagacTTTTTTTTTTTTTcagaatattacttttttcaaagaatatttaaaaatagattcttgccaacattattttaggaactagacccatttattgtagagt	CGTTTGATCTATCCCACGGT	TTCCTAAAATAATGTTGGCAAGAA	59.4655	185
c11943.graph_c0	(AG)7	agaaggttatcggtacatgttctcatagtcttctcaacagtggcaatcacatcctggctcaaagaatcttcagacgaactataggcagtagcaggaactatggatgtttttgccatccttgatgcatgaaagtccttggcgggatcgatgtaaatgccgttagaagagcagtcgtcggtattgttgtcctcgtaggaacaaaggatgtcaccagaagtaaaatgaaaaccgttggaagcaccgttggcgagacccgacggtaaagacgccatgaacggaggtgaaggcggcgggtgagttAGAGAGAGAGAGAGataagagagagagaaagaagctttgtgtgaaagatatagaaatctgtggagccgagatggagagagtgtg	ACGGTAAAGACGCCATGAAC	CACTCTCTCCATCTCGGCTC	60.048	126
c11990.graph_c0	(AG)9	gcaaccaatctctccgtaccagcgcgacggcgatgaaatttcaacgacgtcgtaccgtacgaaccacgcagcacgcaacagaatcgcaaccacgaaaacaataatattaataataattacaaaaataattctaatcaatgatcagtgatgtgatcggttgtatatacaatcaacgaagggaaacggaaaagtgaatttcgaaacgattcaaaagagaaccgcccccaacgagtggactcagctgcgtgagcttcgttttatttcttttagtttcttagagagataaagtgtgtgtgttttAGAGAGAGAGAGAGAGAGt	#N/A	#N/A	#N/A	#N/A
c11998.graph_c0	(T)13	atgttagcaacactcttttgaaatgaacaaactctcctattggttaatgttttgtaaactataaactttaaacaattagagagagtatgtttctacatgatgatgatatctaacttgggttagtatcagattgccatttgaatagagaagaaacaaagttagaaaaggctgagttacagtttcttcttctatttggaggtcagttaacatcactgttttagactccaaaaaagttcaagattcatatatagtgttgctaccactggccattaacattgttaaaagttgtagatactaaacTTTTTTTTTTTTTactgcttttgatgttattgttgtgatctcagttgtctaaatatatgagcaatgtatgtatcca	TTGGGTTAGTATCAGATTGCCA	CAACTGAGATCACAACAATAACATCA	59.9005	233
c12027.graph_c0	(GAG)5	tggatgaccaaaattgacaagttcgagcacaagcattttcgtctacgtccggaatatagggttatcggcgagctcatgaacctgctcaaggtggtgacggagcagaaggataggtttgttctgcagaataagcttaacagggcgttgaggttggtgcagtggaaggaggcctatgatcctgataaccctgccaattatggtgtgatacagcgtgagcagcaggatgctgctgccgcggcggatgcacgggaagacgctgagttggagaaggagaagttaattggggaaggggatgatggtGAGGAGGAGGAGGAGtttgatgacatgaaggagaaagataatgtactgctggctaaacttgaggctattgacaggaagcttgaggagaagctggcggag…	GATCCTGATAACCCTGCCAA	AGCCTCAAGTTTAGCCAGCA	60.024	192
c12135.graph_c0	(T)17	TTTTTTTTTTTTTTTTTaataaaatggtgaagtccttcgaagttacataaaatcacaacataaaactcgtaagttacataaaatcacaacatagaactcggatcggatgctttttacactgtggtatgtgggtcaaaagaattatacgcaagtacgattttcacttctcgtcgtaaccgtggactttttttctgttcgtgcttgattaaaaaatagtaaaagctacaaaatctataaggaatctcacaacatctgttgcaaactctgggatctcattatttccaagccaccgagtcaatgtcatccctagcttgctt	#N/A	#N/A	#N/A	#N/A
c12161.graph_c0	(T)13	gaaatttcatatggggatggtgatggaacggtgaacttggtgagcttgctggcgcttcaatcactatggaaagaggagaaaaatcaataccttaaagtggttaagatagatggtgtgtcgcatacttcaatactcaaagacgaagttgcgcttaatgaaattgttcatgagattactgcaattaactctcatgctgaccttcgtttgtccaatgtgttttcggggtaaatgatgtttgaaccacgactaaaatatccgctctctgccaattaaacttttgcatgggattcataaaatgcaTTTTTTTTTTTTTgttgatactaaggtaaaattcgtaggatactacgctggg	#N/A	#N/A	#N/A	#N/A
c12179.graph_c0	(T)10	cgtcgttttgtcgtgttgtcattggctcatgtaagagtatcatttcagcatcctcttgattattcgtttctttcgctgataatggttttctatttcgtttttcacctttaattacgaaaacatgtgattcgcgtaactgatctcacctggtaggataagtctttgttgtttgtgttttaattacaaaatgcattatattgttttaaatttgctttgtttttcaaagtttgtagaggaatcagtaaaaacaaccctttattgttttttgtgtttaatatacttgaaaatagaaaataattgTTTTTTTTTTcttacggaaagggaaaacatgataataatcataaattcataatgtgaaagcataaacacatgataataatcgtaatacaaaaacattaa…	CGCGTAACTGATCTCACCTG	TTATCATGTTTTCCCTTTCCG	59.1975	206
c12212.graph_c0	(A)15	tcaaccagaatcgtctagtacctcaatcaaggtgagaattattctgaaccctctgtctgcatttctctcatcaccagaccccttttccttcattcaatctgaatgcaagaatcccacaactgtttcgcataattcaacttcttcagcgttgtttatgaactccctcaacttaaagactctatctttctggccctgttctagtgcaatcgcttcaggaaggtttctgttccgtgatggggaatagctgcgcgatttttcatttggtgggtttcattaatttctgagatttcctggaaattgAAAAAAAAAAAAAAAcccttggatttgggagctttggattgagtaggctgtgttgtgttgtttgattgtggcactaaaagggattctgagaaatgggga…	AGGTTTCTGTTCCGTGATGG	ACAAAGGCTTCCCCATTTCT	59.953	191
c12216.graph_c0	(TCA)5	aaaaccgtgtcctttgcataaatccaaacatgttaattaccaatttacttcccatttccaaaatTCATCATCATCATCAtccatcgttgaccatttgatatttgaccctcaaagtgcttgcgataaccaaaggaagaaaccaaaacaaacaacctatccactacgctttcatttgagaacgaacgaacgtgtctcctgctgcttcatagtcataatatttataccgtccattcgtccataacaacaaaagcaatgaagcagtgacgcttcctcttcttcctcttcttatgccctttctctcccacccctctcatttctcactcccattttcccttcatctctccattctcttctattgttcttattattattactgttg	AAACCGTGTCCTTTGCATAAA	CACGTTCGTTCGTTCTCAAA	59.693	190
c12216.graph_c0	(A)10	gtgtggctgttctgttggtaggttggaagttccgggaccgaagaagaatcgaaagagcaagaagtagatcagaaaagggaaaacaaaaagtctaataggaaggagaggataattggatacagtatgtaagtcctaaattggcagaggagttggttatagttatctgatcatattctatttagatttaggttttcttttgaataagcccctccaccttggcaataagttgtaaggaactatggatcatacacagtttggttatttatacctgggaatataagaatcctttgattttaattgAAAAAAAAAA	AAACCGTGTCCTTTGCATAAA	CACGTTCGTTCGTTCTCAAA	59.693	190
c12259.graph_c0	(A)10	gcacacgaaaaccacgaaaatcaaatatccaattatccgttcacaccgagaagcaagggttttctgctacttcccttctacacaactttcaaaacactctcaacactacttcactcactctttccctgttccaaatttcaacagaatacaatattaataacaatAAAAAAAAAAgggaaaaaaattgaatattttcaaaatataaagttaaagattggaaaataattgcatcaaatggttcttcaaaatttccgcttaaacttaggtcgcattttctgcattcccctaaccgttacggttgttctctcctccgccgttccctttcctcccgccgccgccactaccactgcagcattctctcaccaccgcagtatcgccgcctccgcatcgccgatgaat…	CGAGAAGCAAGGGTTTTCTG	TAACGGTTAGGGGAATGCAG	59.9695	249
c12318.graph_c0	(GGA)5	cacctcgtcgttaaccttgaggtcctccttccaagccttcatcacgaaagcatcgttcaccgaaatgcatgcaatggtgtccacccccttcgccttcagctcccccgacttctccacgaagcccggcacgtgcttctgtgagcaggtgggagtgaacgcgcccggcaccgcgaacagcaccgccttcttccccttcgtcagctccgacaccgtcgtcgtcttcacctctccatccgaatccaggtaggagaaggtggcctccgggagcttgtcgccgacgccgatggcagcggtgatgggGGAGGAGGAGGAGGAgaatctgagaggcttggcgtggcggcgagccggaaggcgaatagagattttgggagtgagggttttgggagggaggagagagac…	TTCACCTCTCCATCCGAATC	CAAAACCCTCACTCCCAAAA	59.9765	162
c12341.graph_c0	(GA)11	cagcaatgtgacaaacaatgaaggttgtttcagtgtagccatgataattagggtgttcaatgtggaaggaattatataaagtgaatgagtgaaagagaagagtgatgatgagaagtgtagtaatgtatatatgaaaggaaagatcttatcttagcttgttcgacacacgagaaaattttggtgttttttgtaacgttcccttcgaatgtggtgaagaggattaagggaagaagagttttagcttgtaagttttttccttctcttttttcttttaggaaaaaacagaagagttacaagagtGAGAGAGAGAGAGAGAGAGAGA	#N/A	#N/A	#N/A	#N/A
c12342.graph_c0	(GAA)6	cgataggactgaagtttgaagggcttatctccgtcgaagacctgacaaccgtgcgagcctttggctggatacaccacagagccaacgatgaatcctccgtagtcaggaaggccaaagttaccgatggcgccgtcacgtttcgtccgcatcttgtgcggcgaaagaacagttatgctgctcttctccaccacaaaccgcgcgtcgacaagaatcagccacgccgcaaacagagtgacggccgcagccgcagcaacgcacagtttcatggttaatttgcgttggtgatgttagtgaagaagtGAAGAAGAAGAAGAAGAAga	#N/A	#N/A	#N/A	#N/A
c12371.graph_c0	(T)10	acgtggcggagggagatggagagcgcacggttccaggcccttgagacgtgagaagctgggacgagatggatgagtgggacgtgagagaatatggtctctaagatgtcttggtttatgggagcttctctttggtcttgaacgttggtgttggtgttgttgttcttgatttcactgcatgttgccatctctcagtgactctgttaaggttatccttctcactgaccatgaatcatgctttccggtctttatatagagtgcagagcaggatcattgacttctaagaggatcccaccatagcaaTTTTTTTTTTcagttaaaataataaggtcccactcaattcttgccagtttccaaa	CTTGAACGTTGGTGTTGGTG	ACTGGCAAGAATTGAGTGGG	60.076	215
c12372.graph_c0	(GTT)7	gtgtcaggaaggacatggcagccaccacacaattcgccgcaacaaaaaatctgtgatagggagagaaaagaaaacacagagggtaatcgaaaagaagaaaaagatgaaatctttgtgtgaaaaatgaaagaatgtgaagttactttaaggagggtgagtagtagaagtgggattcgaaacggagaccgaagatgaaaacggtttggctgttggtgacggtgattgcgacagatgctgcggagaggagagtgggtaggagtctgaggatgttctgagccattaagatttttgttgtcttacGTTGTTGTTGTTGTTGTTGTTgagagattgtggttgaggttggggaagatttggattttgagttgagaatggaggaatctttggcgtcagccatatggg…	GATGAAAACGGTTTGGCTGT	AATCCAAATCTTCCCCAACC	59.987	167
c12385.graph_c0	(CA)6	agttaacataaaaagataaacacaattttctttccaggaccaagagttcaacaatatcaggaagtttgatttgaaaacaggttttctaatgaaatcgggtatttcttctattaataatgaaaatgggcaatgcaatcttcctggagctaaaataatggaagcttttacattgttagccacCACACACACACAaaggcttggaaaagaactgggaagaactattcagccgttagaatgaagcttttgcaacagataaagcaaaaggataaactgtggtcattttctctctatcttcatccaaatctaaccatgtgtcaagtttgaagaaaagcacagactgaatatacaacaacacggcaacaaaaaccaaatagacacctccatctccacactttatca…	AAATGGGCAATGCAATCTTC	TTTTGTTGCCGTGTTGTTGT	59.9785	245
c12402.graph_c0	(A)10	ggatactgaagttttattctctaaccctctatgctataaaatgcaatagctacatggttatgtatataaaagaaaagtaactaacagtcagaagaaggcaggttcaatttcaagacattgaacaattctggctttagaagtcataataagaacatatacttgccttgttttggttactcttcaactacttttgaagtgcatcatcaaccactgctatttacacaatcaaatgactaatttaacaattataactattcaagcttaccccatatgttttaagagtgttttaatgatgtttttAAAAAAAAAAtatgtatttccagtgtgaactatgttactcctaaatggatgattgtaatactgtacgatgtttatattattgatgaaataattttgtgt…	GTGCATCATCAACCACTGCT	TGATGTAAAACATTCTTATCCCCA	59.669	263
c12448.graph_c0	(A)11	agcaacttattttctattgtacaccgtaaccgcagtgagttgggaacattatggtgcgtaaaaagcgtagttcttttcactgctctgcaatgagctccttggttcaagcagtgtccaccttccaaacatagtctaattttgaacaaatgaagttgaaacacatctaccaattcagtttgggttggattgggatagttttagtagttattgtagcgatcctttattgtttgttgttagatttgattatatgtaaaaagtgtatgagaaagtcgttttatgaaaatatattttgtttagattAAAAAAAAAAA	#N/A	#N/A	#N/A	#N/A
c12469.graph_c0	(T)19	TTTTTTTTTTTTTTTTTTTcaaatggctcattcgatcataagaaaatgcttaaaaccagctagtcccaatttcatggcggcactctccgttcccctgattgggcggcggctgacgacggtggcagcggcggatgaggagccaacacagtcgtcatcacagtcctcgttcacgttctcttcagatggggacaaggtgtacgtgaaggggccatcggggaagtggaagtcatcgtcgtcagttacgatgccgatgtcgttcatgacggggtcgatcgtggggaagcggttttacaaggacgtgaagactcgagaagccgat	#N/A	#N/A	#N/A	#N/A
c12474.graph_c0	(T)10	aaaaataTTTTTTTTTTaacaaaatagaggaaatgctcttccatgtggataattaaacttcttttacatttgtgctcaacctcaaaatcgttttagaatacttcgtttcatattaaaaatgaaaactaggtgttcatggtggactagcaaaaatcgtaaaacaaacaagaaacaaaatacgtggatgaatagaacaagatcattacaaaaatggcgttttaatctcctactttttcttccttctccttcgttagcagttcctcataccagaagatcataatggttcttgccgctgtacaatagcctcacagcttttc	#N/A	#N/A	#N/A	#N/A
c12482.graph_c0	(GA)6	gcaaaacctttccaggtatactgattttttgctttcctcgagagaaccccaatgctttcgagaacattaacaatgtcatagatccgtcttctctctactcctaaacgagtggcagcgtcatcaaggccaattaagtgcactgtgtctcggttatagagactcaagaaattggtacacaaaagtcctaaggacttctgttttctgttgtaagtgtagtgtttggaagagatgggatctgaagaagtcattgaagtgttgcagaaaagaaggaagagggagatgagagcgttaaataagaggGAGAGAGAGAGAggaaaagaagggtgtctgttggcggggcaaaaattt	ACTCCTAAACGAGTGGCAGC	CGCCAACAGACACCCTTC	59.8735	240
c12546.graph_c0	(T)10	gccttgccatcagtttgagccaaatccttaagttggtttgtgagaaagaagttgcctggccttgatcagtgagagtgtagtcaacaaagaatgcctaagcatgaaacaaggaaggcagggaggagccgctaagaaactgactttgcctaccaatcctgactatagtggttttttcctatgtataaacaaaactagttggtgggcgtttgtaaaactagttgactttgtaaaatcctctaaactatttgaaagttcctcttcagttcccctcagaactgtgcagttagagtgtggcgggcaTTTTTTTTTTgtcacaaatggccagctagaaaagtgcaaattcatattactccatattatatgttgtatggatggaatataacgtagtgccaagctgtc…	AACTAGTTGGTGGGCGTTTG	TCAGACAGACAGCTTGGCAC	60.1085	217
c12546.graph_c0	(TA)9	ttgcctaccaatcctgactatagtggttttttcctatgtataaacaaaactagttggtgggcgtttgtaaaactagttgactttgtaaaatcctctaaactatttgaaagttcctcttcagttcccctcagaactgtgcagttagagtgtggcgggcattttttttttgtcacaaatggccagctagaaaagtgcaaattcatattactccatattatatgttgtatggatggaatataacgtagtgccaagctgtctgtctgactttacacttgattcagtttaaccactactttggttTATATATATATATATATAtcatcctcttagccttttgatcgtgaagtgtaaattaatatggacgtgctttttgtgagatcggaatgttaatttcaatct…	AACTAGTTGGTGGGCGTTTG	TCAGACAGACAGCTTGGCAC	60.1085	217
c12562.graph_c0	(A)10	ttttattaatattaaatagatattgaatagaaaatgttacatggagAAAAAAAAAAgtggtattattaacttttgacctcatgcattattttttaatttgaattaaaaagaaaacaaataagagatgtgtgatttgaacttccttaattgtggcactaccctccaattcccacattcatgcagtgttcagaattcagagaaaagaaacactatgatcctctcttgttcccttcatcaaaaccactccctccttgactaaagaatccagaagaaccataatcaccctgagaagttgaagatgcaaatgtagaagaagatgaagaagacagaaaaaatggcgcaggtggtggctgaga	GGATCCACCTTGCCAAGTAA	ACACAAGGTGGTGGTGGAAT	60.034	122
c12562.graph_c0	(TTC)5	taactcctctatagtgccttttcctaagatcagcattaccttgatttgtagcttgagatggatcttgggtattgataaatttagaagtggttatttgaccatgtggagtggggaagaaggtggtgttttgatggttggtagtcataagaaagtttgaaaaggttgatgatgaagcttgttcttttggattttgagatggtgtgagaggaataggaaagttgaaagcttcttttttcacctcatcaagagggggagaactcttcccttgcattggatccaccttgccaagtaacttgtaatTTCTTCTTCTTCTTCttgttcttcttcttcaactctttctatttatatgtctctaatccaaagttggtgaagagattccaccaccaccttgtgttaaaa…	GGATCCACCTTGCCAAGTAA	ACACAAGGTGGTGGTGGAAT	60.034	122
c12569.graph_c0	(CCG)5	gaaaaggtgacgtggcgggcggaaaataaaaagggagacagtgtctgcccaataggtaagaagagagagcatgatggcaaagtctttggtgggccccagacccatttttttccgcccatacagtcacaccactaattcactaatcacacccctccacttttccttctccgcccgccacgtcaccttttccgccgcacccatgtctactcCCGCCGCCGCCGCCGccaccaccatccatccctccttcgaaattctcggcggcgcacaccaccgtttcctcccagccctccctcacttgtctcgcccctaccgccctttccccctcctcgccgcgaaccgtcaccttgaaacgatattcgccgccttcttccgttccgtcccggacgtcaggctccgccg…	CCCTCCACTTTTCCTTCTCC	ATTTCGAAGGAGGGATGGAT	59.8865	103
c12572.graph_c0	(AAT)5	gatatctggaaatgcctatgccttcctttccctgtaccgactcactagagagagtatttacgaagagagagcaaaatcattggcttccttcttgtatgacaatgcaaaatctcttgctcctgccaatggctattcactcttccaaggtcttgctgggacagcatgcctctggtttgatctgcttcaaccacaaaactctagcttcccaggttatgaattatagattgatgcagatagaacaagtttcatgtaaaaatatgactgatatgatatgataatagaagacagaattaaaataacAATAATAATAATAATacagtgtttgttgactcagaattatgtgatataactaatgaataaacatagtttaaccctctatctttatctacgtaaactgaa…	ATGCCTCTGGTTTGATCTGC	CGCCTTTTCCAGAACTTCA	59.605	268
c12679.graph_c0	(CT)10	tcccctcgcacctgaactcgcgctcgatgaagggacacgtggacggctgatagagcgggtacgatttgtccagcatccatgtgcccgtgaaaaaatcaccattcccatcataaactgaacctctcaccttcaacgcaagaagaagcaggaagaagaagaacaaacagaagaaaccacgttgtacacgctcgctcatttctcactttctttctctctgtatcgaaaacggtccgaggaaagaaaaaaccagacacaaaggtggtaatgcggaatgaactaaggagaggtttctctttctgcCTCTCTCTCTCTCTCTCTCT	#N/A	#N/A	#N/A	#N/A
c12682.graph_c0	(ACC)6	ctggaaagtgcaatggtgagaaagcaaaggaaaaggaaaaggaaattaaacagccctaaagagagagggaaagtgaaatcaatttagtactttttatataattttgtatacaataatattttaatttataaaatattattctttaaaacaaataaagacatgccacactcccagatctaacctacactcccaaatgtccaacattcccaccgccggctacggcaccatcgccggcgccaccactgccactccaccgACCACCACCACCACCACCtccttcgtcacccctcggccatggcgcgagttcctggacttctccgccctatcccgccccttctcctacgacgatgcgatgatccgactccgaagaaacctcagctacttccgctacaactacgc…	AAATGTCCAACATTCCCACC	CAGAGGAGGCTGAGGAACAC	59.747	247
c12748.graph_c0	(GGT)5	actgcgtccaggaggcgaaggatccgtgcggcgtcgccccgggaaccggagatgaggtaggcgacggcgggcggcggagggggagagggtttgtgggggtcaaagacgaggcggtgggcatgagtcgggtggagaaaggggtcgggtcctgagtgggtgtggatggtggaatgggagaggtagaggatgagggtgagggagagtagagagaggaaaaggaaggtgtaaaggaggatgagagtgggtttgggctttggatctcttaggttgaagaaggtggaggaaaatgatgacgatgacGGTGGTGGTGGTGGTggcggtgatgtcgggttttgcattttttggttcttcaatgtggggtgtgtaaaaatggttgctttttggtttcttcacctttga…	TGGTGGAATGGGAGAGGTAG	AAAATGCAAAACCCGACATC	59.8635	178
c12776.graph_c0	(GA)6aagagagagaagaggcaaggcaatgcggaacagaggtgtgtcaacgttgttactcctg(TTC)6	GAGAGAGAGAGAaagagagagaagaggcaaggcaatgcggaacagaggtgtgtcaacgttgttactcctgTTCTTCTTCTTCTTCTTCtcaatcaatttggttccttctgctcttgctatctggcttaccgtgcccgccactggtaccaagtgcgtctctgaagaaatccaacacaacgtcgtcgttttggccgactatgtcgttatacccagtgatcattccaagaatcccaccctcgctgtcaaggtaacatcaccatatggaaacaatcttcatcacagtgagaacacaactcatggtaatatcgcatttactactcaagaggctggaaactacctggcatgcttctgggtggatagccatagtcaaggaggtggtgaggttaat	#N/A	#N/A	#N/A	#N/A
c12791.graph_c0	(T)10	ttatttagctttgattgtgtcttgcagtttccatctttgggttgtataattagattttatccatgtcattataatttcttaatacatgaaattagtccatgatcatcttttatttttacatccatatactgcatcatcagagaacatgacatccatagactgcatctggaaacaagattgacatctatatattgtatcagaagaagaactacattagcatctggtctgggtctgatataactctagtgatgttaggtgtcacaatttatttttgtagaagttcgctcttgtctatgaataTTTTTTTTTTgaaacacttgattttgttgtaggactatgtatgattttaagagttgtaaaggcaatgtatgattttaaggaacatagtaataaatttgg…	GCATCTGGTCTGGGTCTGAT	ATGGAAGAAAACATCCCCAA	59.65	199
c12814.graph_c0	(T)10	acttaaagaataatctttcagacaatgctcaacgagaattgtttttatgcgtatctctaatctcacttatcaatagacactatccgaattaattatatcaaaatcaTTTTTTTTTTcctgaattttagaacaaacaagcctatgccagtatgggacaatgaacctataaaaccaatcatacaacatcaccaaaactagaaattggcgaaagaaatttgacaagcaatttgcccgcatttcatattgcgccaaatttctaatatgcataacctttctaactaatgaatcttttggaccgtgcctcgtcaaataaaacacgtacaccaatgcgggataaatagaaggcccaacaactatgaagtcttttcagctgttccatgaaatttcttcccagcctcc…	TTCAGACAATGCTCAACGAGA	GGGCAAATTGCTTGTCAAAT	59.763	217
c12820.graph_c0	(A)15	aacttgcccagattcaacgccagctccttcctggggaataaggatctctacggttacccgttgccgccttttaggaatagggggttgtccattttagccattgttgggattggcatggggagtggcctcgccagtttggttcttagcttcaccggagtttgtgtctggttaaaaatcaccgagcgcaagatggcgctggaggaaggcaaaatcagccaccttatgcccgattattgaaacattaatcacaaattacaatactttcaaatattccaacccatctctcattcaactgcatccAAAAAAAAAAAAAAAtagtgcccgtaccaggtacttattttttttgtgtttataaaagcgaggttgggtgtgggctacccctaatttcttcgtacttat…	CTGGAGGAAGGCAAAATCAG	CACACCCAACCTCGCTTTTA	60.428	177
c12820.graph_c0	(TC)7	atcaccgagcgcaagatggcgctggaggaaggcaaaatcagccaccttatgcccgattattgaaacattaatcacaaattacaatactttcaaatattccaacccatctctcattcaactgcatccaaaaaaaaaaaaaaatagtgcccgtaccaggtacttattttttttgtgtttataaaagcgaggttgggtgtgggctacccctaatttcttcgtacttatgggtggttcagatcattgtctcttatctatcacggggacatattttattttgtagtaatttataaatttataattTCTCTCTCTCTCTCtttttctttccatcataagtattgactgttttaaaattttgcgcttacccgatcccggttggctgtattattgttgtttccattt…	CTGGAGGAAGGCAAAATCAG	CACACCCAACCTCGCTTTTA	60.428	177
c12858.graph_c0	(CT)6	atttgatgtaacgagaaggaacgtttacgtataaatcagagtgttgagaagcattcctatcccccagtatgttgtaagaggccactgtgaatctttccggagaatctaaagattcatcagatgcttccacccaatggcgtttaatttcgggcgggtgacggaggtttctttgggtatacgactctgaatgccattggatttgtgaggcgatgggagcattgaatttgaagcagctgggtttgtgtttagcgttggtggatgagagcacgagccaagacgaagatgcacaagaggccattaCTCTCTCTCTCTtctctccctttgaaattgaatgaacgaccaaacgcccaagtttacaatagcgccacaattcgttcagagtcgtatacccaaag	TGTTTAGCGTTGGTGGATGA	CGAATTGTGGCGCTATTGTA	59.918	132
c12946.graph_c0	(ACA)5	ggcactgaggcacaaccaataacgagaatccaactcagcttcttcactctcctaaccttatccacaatccacaaccctctccttagttaacaaccaccaatctgcttctatcagaatctaaagacctttccttcttacttctcttaccaccctacactccattctcacacaccctttccaaacaaccaaccatgtcgctcacaattcccaccaatctatccaagcccgccgccctccgccccaaactaggctccaaactgcgtcccaccattgtctgcagtgccactcccaacaactccgACAACAACAACAACAtcatatcctccgatctgaaggccttctccgccgccctcgccctctcctccatcctgctctcggcgccgctccccgccgtcgcgg…	TCCCACCAATCTATCCAAGC	GCGATGACTCCAGCTTCTTT	59.7365	278
c12968.graph_c0	(T)10	cagtgaatattgggagtgcatgatctcctggtttcagatcggtcacaccctcacccacgctctccacaatccctgaagcttcatgacctaaaatacgaggaaacagcggattctgacccttaacatcccaccagtaaacatcagtacggcaaagggagttgaagaggattttcaaacgcacttcacctttcccaggtggtgccacttctatggtctctatcgataatggcttctctggttcccatgccaccgcagctctgcacctgatgactttaccagcagtagcagacatggcttcgaTTTTTTTTTTcgaagaggaattaattaagtattgaaaacttgaggatccccgccagactttgatttctcataaggtgc	AACATCAGTACGGCAAAGGG	GAGAAATCAAAGTCTGGCGG	59.903	233
c13067.graph_c0	(A)11	cagagatatacactatctatttgcattagggttctctttttgttgtttagtcagctatgtcagtataaagatgatgatgggaagaatttgaggaacttttgggagagagttgtgtttgtaaaggtaaggatcacctgtcactgtatgtcagcatttgttgagtaaacagcagatgttgttggtgtgcttgtaatttaatgtacagaacaattggttatggctaccgtgtcaacatgaaatatgttgtttttgtatgttatattgatattgattttgcatctaataaattcttttaatattAAAAAAAAAAAgag	#N/A	#N/A	#N/A	#N/A
c13087.graph_c0	(GA)7	ggtcagcaaagaagctgttgagggagggcataatctctggagatctgttgcgcacatacttcctcaggaaatgctcggtatacttctctccctcagcaaagttctccaacactccggccttccttccctccttgttcaccctgacttcagggttgatgcagatattacgaaccagttgaaacccacagatcccaatagcagcaccaacagcggcaaacaacggatacacctcgggtctgagccagcgattggccatggatagtttcggagttgaaacctgaaaaggggaagatagagaggGAGAGAGAGAGAGAgggcgctgagagagacagaaagaggagagtgaaagtgtgatagagagactttattatcaggattggcgtgcttaaaatatagagt…	ATCCCAATAGCAGCACCAAC	GCTCAGACCCACTCCTTTGA	60.174	234
c13156.graph_c0	(A)10	tatacagaaagaagtaaatgagtgaggttggcaatcatttggggtaatcttgggatggctgttgccaatgttcaaaaattgcctctctgattggttgtttcattcttaattcctatactttgtacctgttgttctaatatgagcgctgttccctgagtaaattctctatttgtgtccacagtagattcagttaccatcaaaatcactcttatcaactatctgttttgaactgttttagttgtcaaaatgaggtattatgatttcttatttcatgatattgtaatcatgaatttttataatAAAAAAAAAAttaagctctcactcagcatgttgttctactgcattttaacatcatgaaacatactttgtg	AGCGCTGTTCCCTGAGTAAA	GAACAACATGCTGAGTGAGAGC	60.0405	195
c13199.graph_c0	(C)10	ttcgcaaatcccagcatacccctggttgggatgggtaggcccaccacttcactttcacttaggcctgggccaagtaagtggggggaccctgtcgggctcctCCCCCCCCCCaaaaaaaacacaaactgtacgtgatagtttcccttcatacggctcgaatcattctcatatgccctgggaggcatcctttccttgtttgttgggttggttcacgcgcgcgcaaacgagcactggccgcaacagcagggaactatgaccaatagagtcagacacttagttagctacatccgcacgcaaaatgtggttctggttgaggctttctttcctttattagtaaagggggcgcgggacgttcgcggagtccgtgccttccgtaccaccacaggactggtcgttctt…	TAGGCCCACCACTTCACTTT	TGAACCAACCCAACAAACAA	59.713	177
c13218.graph_c0	(T)10	gcttgatgcagatatagatatagtgcttctgttcaacccaataaatatattaaggtttacagacattcacacatttaggtagaagaaaaaccaaaaggagtttacacttaacgtcagtgaggtggagagagaatttgtttcatattcacagttaaataatctcacagtttctctctcactttctctgtttttcttgtgttctctttacctcttcagaccaaaagggacactgcctgtgctgtggcctctgttttcaagggaaacccttgttcttgttcctgtccttgccTTTTTTTTTTctagcaccatcttccaacttccaacacataattaattttttttcagtattcttagtctctgctcttcccttgtgcaatctgcaaaaccagctattctgtt…	CAGACCAAAAGGGACACTGC	GCTTGGGCTTGGTTTGATAA	60.382	209
c13218.graph_c0	(GAT)5	ccaagcccaagctcaaatattattttttatacatataaataggcaccaaacatacatttatgatacaccaaagtgaagctcgtccactcaagacaagattatcaccggcccctttccattcacaaacctaagagcaagaagcacctgtcactgaacaactagccaaccaaccatgatgcctgttcatggcctcatcatctccctcatttttgtgtccattttagccaatgaggcaagcttggtccaagaggcaaatgggtcatttccaatggtgcccttgatggaggctgggaagatggaGATGATGATGATGATgaatgagagcagaagaaaactaggaagcttccagatatgtgccttgtgcacctgctgtggtggagcaaaaggggtttgcttgcc…	CAGACCAAAAGGGACACTGC	GCTTGGGCTTGGTTTGATAA	60.382	209
c13218.graph_c0	(A)10	caagcttggtccaagaggcaaatgggtcatttccaatggtgcccttgatggaggctgggaagatggagatgatgatgatgatgaatgagagcagaagaaaactaggaagcttccagatatgtgccttgtgcacctgctgtggtggagcaaaaggggtttgcttgccctctccttgttgctatgccatcaattgcaacattcctcatagaccttttggcttctgctcattcacacccaagacctgtaattgctttggatgccatctttagtccccctatatagtcttataataataatttgAAAAAAAAAAttgagggtatctttagttaattctgctgcaagtgtgaatgggaaagtgaagtgaagaagaatatctgttcttggttagtttgtttatta…	CAGACCAAAAGGGACACTGC	GCTTGGGCTTGGTTTGATAA	60.382	209
c13235.graph_c0	(GA)10	GAGAGAGAGAGAGAGAGAGAgggaaatggcatctgagaaggaggttatggtgctaccatgttttaatttttgcaagggaggggagacactagaagaagggagtgaagagtggaaagagatgagcatgaaagtgagagaagcatgtgagagttatggctgcttcatcatgaagtatgatgagatgagtactaagggtgcacgtgaagtcatatttcaaagtatgaaaccattgtttgatttacctgaagaaacaaagcggcagcacatcagtccaaagcctttcaatacttacaaccgcaagaacttcgagaatcttaact	AGGCATGGAGCAATGATAGG	ACCAATTCACGAGGCTCAAC	60.089	130
c13235.graph_c0	(GA)7	tcaggttacgaggttccctcacaccgacaaaaacagcttgacctttttgtgcgacaatggagtccaaggtttgcagctgttatccaaaacaggcaaatggactgaaataacgataccccaacatggctttgtggttttggttggtgatgtactgaaggtaaagagaaaattatattgtttgataattatcataatgaactgaattcttcttatgtaataattataagtatatgttactgaatgaataggcatggagcaatgataggcttcatgcagcgacgcatagagtggaggtgagtgGAGAGAGAGAGAGAtactcgtttggagtttttgcagaaccaaaggaggaggggattgttgagcctcgtgaattggtagatgacacacttcatcctcttc…	AGGCATGGAGCAATGATAGG	ACCAATTCACGAGGCTCAAC	60.089	130
c13238.graph_c0	(CTC)5	gtaccggaacgacaacacggcggcggtggtggaggaggaggtgcgccccacgggatcctcctggcggtggtagtggcaatcgtggtcttagtgccctttctggttggggatcagggcgaggccataaccgaagcaatctctgagcttctaagcccattgggcctcctccttcttcccatccttctccttctcaccattcagttcctctcctccgaccgcggctcctttgtctccgccctcttctccaccggcgagcccgacaccatccaccgggtcagcggttcccccgtcggtgtcgcaCTCCTCCTCCTCCTCattctcttcctcctctacaaccgcttttccatcttcggtggcgacgattccgatgactgaaaatcaaatcatttaaaagaaaag…	GGTAGTGGCAATCGTGGTCT	TGGAAAAGCGGTTGTAGAGG	60.119	278
c13238.graph_c0	(T)11gcgtaactttgttattgaagcgtgctatttgtggggatctgaatgaaaaaatgcattgggaaggtgaaaagtgacaaagtaagggccaa(AG)6	cctcctcattctcttcctcctctacaaccgcttttccatcttcggtggcgacgattccgatgactgaaaatcaaatcatttaaaagaaaaggttcccttcgaacattccggatctgcgatgatagtgttgtatatgtacgtacatgtatgtacctattctttttcaatcgaatctatggatttaattgggattatggaagttaattaaagtcatagttgcgagattattgcgctaattaccacctgctcatgttattacacctttgtttttgcctttaaatttcagttaagttaatgatgTTTTTTTTTTTgcgtaactttgttattgaagcgtgctatttgtggggatctgaatgaaaaaatgcattgggaaggtgaaaagtgacaaagtaagggcca…	GGTAGTGGCAATCGTGGTCT	TGGAAAAGCGGTTGTAGAGG	60.119	278
c13242.graph_c0	(T)15	TTTTTTTTTTTTTTTaaaaaaacacttcaaaacaattataaattactttaaaaagatatgaattgagagatataagtttattcattgttggagaatagcaaatgaaccaccgaagacaaggtggttaaaagcttatcttcgcatgaaacgatgctatgatttctttttggatgataaaataaagcaaagaaaatggcattgcttgtagcagcaatctgagattatccctttagaatgtggagaccgaaagcaagaaattggaatacataactattgccaattttgaaggcagcaaaagcgcactattcacaaatt	#N/A	#N/A	#N/A	#N/A
c13249.graph_c0	(TGAG)5	tgcagatagagatcaaaaaggagacccaggagagaagtaaagtacattaaaaacgacaagacgcatcacgcttcgaatggaatctggtttccttttccctcatttcgtgctataaactgaattttccgcttcgttttgctcataaagatcgttatcgttaccaccaatgccatcatcatcatcttcacgacgcttacacttacacTGAGTGAGTGAGTGAGTGAGggcgttgttctgtaaaaacactctgcagagccttcaatctagagagcatcgatcgaactccaagccctaggtgttactggttttcttccgatcgaatctgcgacttttcatttcgtattgaatctccgaatttccaatggcgttttggtggccattgctcgttttagcgttcgc…	TCCTTTTCCCTCATTTCGTG	TTCGATCGGAAGAAAACCAG	60.114	232
c13292.graph_c0	(AGG)5	agaccatcacgacaacccgatacgcgagggggaaggcggtgctgcaagacgagcggagggtgcatgcgacgaaccaatagacgttgaggaaaatagggatggcgatgaagaagggaatcgcagcgtagacaatttgtttggtgtaatgcttgagtaagagaagcaaagcccagcacagggggatgctaagaacgaaggtgatgacgagggtccatatgagacccttgaccaagtgcgaggaagaatcgagggaaagccacgaggaaagggaggaagaagtggaagaagggtttaggacgcAGGAGGAGGAGGAGGcgtcgtaggagaaagatgagagagaggggtagtcggtgttccggtggaagacggcgaagatgccgaaggcgaaggtggagatga…	TAAGAGAAGCAAAGCCCAGC	CCCTTTCCTCATCCTCTTCC	59.869	274
c13332.graph_c0	(TA)8	tgtacaagttatgaattgcgagaacgttgtggatggcttggctacttgctttctccagccataacagaatcacaatatgaacctgtaaagtctatagtacttaaaaaactgtggtaatgcaaaagttgtattgtatggtataggaactccatgcatgatcatcagctactctcttatgtggctgaagcttttaagtttttactttaatgggagaaaccctcttttactggtttcccctctactttgtatttcagatgttgtaagtgagaacagataatttatgtatatatatctacatatTATATATATATATATAtgcgcgtgtattgtag	#N/A	#N/A	#N/A	#N/A
c13383.graph_c0	(A)10gagataccccttaaaatactg(A)12	gcgatatttgttttctatgttttatatttaattcaaagaagattacttctcgtaaaaaaaatatgtAAAAAAAAAAgagataccccttaaaatactgAAAAAAAAAAAAgtattttgcacgtcattacaaacatctaactccccagacatcataaggggtgtcagattttgtctaagaacacataccatgaaatcacctaatgtgaaagaattactagagaatcctcaatttcttcaaagtgccctgaagggatcatccagagtgagtgcgatggaagattttgctaacagcttttgcggttggagttgggaggagaacaagttgttcgagctagctttggcagtggtagatgagcaacaccctgaacggtgggaagtggttgcagccatggttggagg…	TTCAAAGAAGATTACTTCTCGTAAAAA	CACCCCTTATGATGTCTGGG	59.2705	130
c13400.graph_c0	(CTT)6	gtccttatggctatgtaattgactttattatagtaCTTCTTCTTCTTCTTCTTctatgaatataatatgaatatatttatttatatattaatgtgagaaattgtttatttattaaattaaggaagcctaagatcagtactgcacacacagagggtgtcatccatgccaatgccatgtgttatttcgtctgcatgcacctaatttaattatttcctttcttcactcttccatttctcacccaccccaaccccgctttatttgcattccgtgagagagagaaaaacaaggaagatggagggtatcacggccaccgtgtgcaagggcgtcaaagagtattggaggaggaaaggcta	TCCTTATGGCTATGTAATTGACTTT	CATGGATGACACCCTCTGTG	58.745	164
c13400.graph_c0	(TTC)5	tcgggcccaacccaaagagtacgacgacaaagccatcatccagatctacaagtccatcctcatggcgcatggagcgttggtacctcgtgacgctgccgccgcagaaatcgcttgcccacgctgaccgtaacgctgacggtaaacggtggaagcgcttttctcgtaaactgttttatactactcaggcacaagccagtatcactcgtgttaattaacatcttttctgtcattctatcaaattttagatactctagtgtttaggttttcttttatcgtgattctatcgattagatagattcaTTCTTCTTCTTCTTCtcattgtcccagatctcaaattgcatgtcaatttctcaaaatcactgaaatatagacaaatacaaatttgtattctgaatagaa…	TCCTTATGGCTATGTAATTGACTTT	CATGGATGACACCCTCTGTG	58.745	164
c13412.graph_c0	(A)10	ttttagggttcttctacAAAAAAAAAAttctgaaataaatctcaatctatatcgcctttgtatttgtagggttccccagtctcttcctctttttcttttatcttcttcctcctattgttctccttggttttgatccaaattataatcctctttcatgcgctcaattgcttgcacggataatcttcttcttcgttctccccttttccttcggtttaagtttttactgagaaagatatagtgtttaaagtttgaatcttttctgtgttggattctcttttcgctttgaatatttttgtttttctttctgggttttggcctttcttttca	#N/A	#N/A	#N/A	#N/A
c13421.graph_c0	(T)19	TTTTTTTTTTTTTTTTTTTaggaggcaaataccactactttaaaacatgattggtgaggaaaatattttgtttgctgtgtctagtgacccaaatgttcataatttaaaacaatggttgacaaaaagtaacttgtgaggattctacaatttaaatctgggttttgggaattcataggttctttgaagagttcatccataaaagtcattgaaacacacaaattttgtatagtcagaggtagatttttgcaatgcttaaaggcagagagaagtttgaatttacaaaagggtaaaattgattccacctatgtctcactactaa	#N/A	#N/A	#N/A	#N/A
c13502.graph_c0	(TC)6	atttacgttttgtaaaaattgagaaaatgtgtttctcatcttcatcttttcggttaaacatgactaaagttcttgtacatgataaaaaaagttaaaaaaatctctcaacttttagaaaaataatgaattgtttagagtaaaacatagactaagataaaaaccatatatgaaaacacagatcttatctaaaaagaaaaataaagacaaaatctattctttttattTCTCTCTCTCTCttcagtcctgaggaatctactacctcagagaaaacaacagaagaagaaaacacgtgaacagaagtatggatcatgctacaaagtaaaatttgcaacagccttttatccaaatcaaatctggggtggccaaattacagatctaaatctggcctatattattaac…	TTTCTCATCTTCATCTTTTCGG	CATGATCCATACTTCTGTTCACG	58.975	280
c13503.graph_c0	(A)12	tacatcggagcttgagtatctggttcaccagctggagcaagagaacgcccggttagttaacgaagaggctgagatgagaaggcagaggaagaaacagctcttggagtacataattccagttgaagtgatgcctaaacctagaaagaaacttcggagagtaaattcagctcaatcattgtgatgtttcatcacccatctgatcaacaaactaggctgtgacttggtgtagatataaggagggaaagatttaagagattgaatgtcattgcatttgcaggttgtcggagttacattgtatagAAAAAAAAAAAAgctggagtcaattaatccaagtaatttaattcaactagaaagtattcttccactgatctacaaggaagatccatggttctgggtgag…	CATTGCATTTGCAGGTTGTC	CAAACCTCACCCAGAACCAT	59.9695	141
c13503.graph_c0	(A)14	tagaaagtattcttccactgatctacaaggaagatccatggttctgggtgaggtttgtcaggattaggccttgtaggaagagttcaaataaaagtttgtggtgtgataatttaggcaatttggatgtcatgattagtggatgagttacatgtcagaggattccatgaatagtgtttagcagatttcatgtaaacggaaagatcacctgaatgtcacatgattaagacaagttacttttgcaaaattatctatgtcattttacctctcatttaataattaagataagggctgagtttaaatAAAAAAAAAAAAAA	CATTGCATTTGCAGGTTGTC	CAAACCTCACCCAGAACCAT	59.9695	141
c13533.graph_c0	(TA)7	TATATATATATATAcacacacacaagctggttttcatgtccatggctggtagtactgagcaaggtgacagatgctcctccatcatcaccataccccttttggaagatgaaagagtgcaccgattgaacggctcagatgaggtgttggatgccaaaacttgggatctgcacacatctcatgagggtaacacctcctttttcaagacctgcttcaatctcattaatgccctctcaggggttggtattatctcgatgccttatgctctggcatctggtggatggttaagcatatcactactatttgtgatagccatt	#N/A	#N/A	#N/A	#N/A
c13603.graph_c0	(TTTTC)5	cgaatgtagttggttttgtgacgtcgtagacaagaagagctccgagggcaccacggtagtaggcactggtaatggctctgtatcgttcctgtccagccgtgtcccatatctgagctttcacgcttcgtccctccacctccagagtccgagtagcgaattccacgccaatcgtcgacttcgactccagacagaactcgttccgagtgaatcgggacagaagattcgattttccaacacccgaatccccgatcagcacaaccttgaacagataatcgtactcttcctctgctccacgacccaTTTTCTTTTCTTTTCTTTTCTTTTCttttttttggggtggataacattttgggagtagaaaacattagggaagttgtgggtctgtggttagtcagattg…	CTCTTCCTCTGCTCCACGAC	CACAGACCCACAACTTCCCT	60.0685	109
c13605.graph_c0	(AGT)5	cctgcaccttcacaattattaactgcactctgacactaacattaaaagattaaaatactctttttcattacacagaagatgaagaaaaaccaaacatatgtgaatataactttgaaaactcataaggagtcacatgcaaaaggtcgtacatagAGTAGTAGTAGTAGTaagaagaaacaaaaaaaatacaagagatattctgcaaactgaaaagagattctttctaaaccaaactcaaacaagaacaatctccacttattggcatttactgaagcacaagatcgaaaaccaactctctgatagaacacacgtatgattgattgatcttgcacacagtgttccatttgcaaatacttgcaaacttcttttctcctttctttatggatatatatgaagtga…	GAGTCACATGCAAAAGGTCG	GGAACACTGTGTGCAAGATCA	59.5175	216
c13612.graph_c0	(GT)6	ggaagagcgtacatccacatggagaggcatggcaacaacacccctcttcctgaccttcttcgaggtttactacggctcctgaggacgtagaagtcaccagccacagttcttttgttcactgttcttcttgcttactttcttcgatgaccttgaatcgtttccccaactcaaaagatattcatgtttagcgtgtgaGTGTGTGTGTGTttgtgtcttgctaggagccgcactttcatacttcacttctagtcacaaagtcttttattttctttcattattctaatcactgtccagatggcacattgaatcttgggagcggcgggccctccaggtggaagtctacggcggctacgattgctttgatacgcacataacaccgctcccgacttggcttttcac…	ACACCCCTCTTCCTGACCTT	TGTGCCATCTGGACAGTGAT	60.0445	265
c13612.graph_c0	(AGA)5	ttttgttcactgttcttcttgcttactttcttcgatgaccttgaatcgtttccccaactcaaaagatattcatgtttagcgtgtgagtgtgtgtgtgtttgtgtcttgctaggagccgcactttcatacttcacttctagtcacaaagtcttttattttctttcattattctaatcactgtccagatggcacattgaatcttgggagcggcgggccctccaggtggaagtctacggcggctacgattgctttgatacgcacataacaccgctcccgacttggcttttcaccttaagatctAGAAGAAGAAGAAGAaggcgatgatggtgaagatgagacacttcgtgttcggatggggctacacggtgcagaacgatcacctctgcttgagaacgatct…	ACACCCCTCTTCCTGACCTT	TGTGCCATCTGGACAGTGAT	60.0445	265
c13616.graph_c0	(A)10	gggattcaagtatctatcaaaaagAAAAAAAAAAttgttctttgtagcatgtccaacgaataccaaccttaagaaggatcattgccatttgcaacaatttcgtgattcaattgagatagctcgatcacgcgagcatggctttgaggcttttgatatcgcaggttgcaagacgacaatccaaatttggacaaattcaaagtgtatttgctgcaagctatttttctgtcaataagtttggacatcgtccagggtttagacttttgggtgcacaagagagatttcagtctagctaccttggcagtgtagctcgtcgagcgcgtgatgcagatgaagc	#N/A	#N/A	#N/A	#N/A
c13626.graph_c0	(T)16	agagttacacaagataaaaaatcgtcaatgggctattttcaaaacttctgcaataaaaggagaaggactttttgagggcctggactggttgagcaacacactcaaatctgggggtggctaaagctgtccaggttcagtgaaatgattgaattcagaagaaaggttgacatgcgtatttttgctatctctttcactgtgaattatgttacaataatagattaaagttcgcacatgcgtttgattccgctttgtatttacagttaaaggtgtgaatgatggtcatcggttgtcttttcgttaTTTTTTTTTTTTTTTTaagcaagtcgaaacacaaattatattaaatcaaaccacacgtggcagtagactaagtatcaacatgaaacacttggtgaaagc…	TGAATGATGGTCATCGGTTG	GCTGATCTATGATCCCGCAT	60.179	187
c13631.graph_c0	(A)10	gatttaccacccaaagaaacattaaaatgaaagtaaactcgaactccaatatttacatttaacactatataattggatctttccgaacatgtttgaatacttattcttctgaaggattgttaagtatctgttgcgctacttttgtactacccaacaagaattaaggtcgtgataggaagaaagagataacgtggggtagaacgagtacataccaaaaacgtcaaagaaacagagagaaaagagctacaagaaaagaaatcaaacagcttaacaagcagcctagtcactttacaaaataatAAAAAAAAAAtcccgtaaacctttggctttaaccaatgatgttaccaggaacaggaatccatccagcaagagaataacagctggaaatgatgtgaagaa…	CAAACAGCTTAACAAGCAGCC	ACTATTGGTGCCCTCGTCTG	60.101	176
c13669.graph_c0	(T)10	TTTTTTTTTTgaaagagagcaaaacaatttgataaaatattatagattacataagcaatttgcataacagattggggttggatcatcctacatattatacatttgtacatgaatgagattagtagtgaaaggagtaacattaaacgcacactagtgaagtaaaacatggtgatgataattgataattaaccataataataagctagctatacaaaaggttatggatactttctttcatcttccaaatcaatggcatatagaagtcttaaattcttgatttttcaagaaaactgccccaaaaaaacagacc	#N/A	#N/A	#N/A	#N/A
c13672.graph_c0	(GTC)5	cacgatggccgtgtcgctccactcctccctgtcctttctgtactccgcactgcctgcactcgactgcggagccttagatctcttgttgaatccgtacgacgtggctccctcgccgatctcctcccggtccttccgcttttcgctgccaccgtcgtcgtcgaaggggtttccatagtcgtcggcgtcgtcagcaacggatttgggtgggacaggagcgacggcgacggcggagggggagaagtggtggtgcggggcgtaaggctggtggaggtggtggttatcgtcacggaggagagagaaGTCGTCGTCGTCGTCgcaagaggccataacggtgagggaggacgttacggcgtcgtcggggacgttagggaaagagaatggagagttgagagaaggtgt…	GTGGAGGTGGTGGTTATCGT	TGTAATGCACTCGCTCTTGG	59.857	236
c13720.graph_c0	(T)11	cgctttcaatctgcggctgtaagTTTTTTTTTTTgtttattctctctctgtaaacactgaagaatttgtaatgatactattgggctcttgtttttgaggccactgttcttgcttctgctgcattagcaatctgggaccgtttttttttttcagtaccctctccaaccaaagttcaaaaaccttttttttttaaggaagccattgttgttttatagtcttgcttgtggtagatctgaagctgtgaggccaaactctgttctttcatttccttcttgtgcttaaattgcaagtctggaatagtttatgctctgctcgatttggttgctttcgacag	GCTTTCAATCTGCGGCTGTA	GAGTTTGGCCTCACAGCTTC	60.7175	253
c13720.graph_c0	(T)11cagtaccctctccaaccaaagttcaaaaacc(T)10	cgctttcaatctgcggctgtaagtttttttttttgtttattctctctctgtaaacactgaagaatttgtaatgatactattgggctcttgtttttgaggccactgttcttgcttctgctgcattagcaatctgggaccgTTTTTTTTTTTcagtaccctctccaaccaaagttcaaaaaccTTTTTTTTTTaaggaagccattgttgttttatagtcttgcttgtggtagatctgaagctgtgaggccaaactctgttctttcatttccttcttgtgcttaaattgcaagtctggaatagtttatgctctgctcgatttggttgctttcgacagttttcaggaattgaaacacttgcaagctttatttttttttctttccagttttcaatctgtatttg…	GCTTTCAATCTGCGGCTGTA	GAGTTTGGCCTCACAGCTTC	60.7175	253
c13726.graph_c0	(T)10	catgatgtgctaaactcttctgatcatgaaaatcagaatggtggcttgtggaacaagaccaatatgaatgaatgaatgcttgtgaaagagttggtggatgcaaaagggtggtggagttgtatatgaaagaatgctgctgtgtgttgcagagttttcagaaagcagaaaggaatgtccaaaagaaaaacaaaggcataggaaatgccagggtggttaacaactctttaaagctaaaggggaagaagtaagcaccccctcacctcaccttaccaccttttcttccctctcagtcccatgtacTTTTTTTTTTctccttccacgacagatgctgacttggcaccaacagaagccccagaaaaaaatgtgtcacaaaaaataattattcaaatattcaattca…	AAGTAAGCACCCCCTCACCT	TTCTGTTGGTGCCAAGTCAG	59.9335	106
c13737.graph_c0	(GAA)5	ggaatccagaaccttctctcttgattaaaggagcagccatggaagcttctcttggaggaagcttcttcttccttgacatggaaaatcatcttctcatcatcatcatctacaacctcatgatgccttttagcactgtcaggcaaaccaatgtgcaaagccacagtgacttgttcaagcttttcctctttcacctcaaaactttgatggtggtcttcatcttttgaggcctcaatgggcaagaattggatggtttcatgaacaaggtcatgctgggtgaaggaaaaagaagaaaaagatgatGAAGAAGAAGAAGAAgtagatattgtgttggaatttagatatgaaggagaagaacatggtttgagccactcaatgaaagtaggagcatgaaggtataga…	CATGAACAAGGTCATGCTGG	ACAAGGGTTTGATGGAGTGC	60.0425	186
c13737.graph_c0	(TG)6	aactttgatggtggtcttcatcttttgaggcctcaatgggcaagaattggatggtttcatgaacaaggtcatgctgggtgaaggaaaaagaagaaaaagatgatgaagaagaagaagaagtagatattgtgttggaatttagatatgaaggagaagaacatggtttgagccactcaatgaaagtaggagcatgaaggtatagattcttattgttctccacattgcactccatcaaacccttgttggatttagagaattatcttctctcttcctcagaaaagggttatgttatgttatgtaTGTGTGTGTGTGgagaacaataaga	CATGAACAAGGTCATGCTGG	ACAAGGGTTTGATGGAGTGC	60.0425	186
c13778.graph_c0	(AG)7	gactaaatgaatttattttattatatagaaataagaataataatgaatttaagcgtttttttttatcattaattaataaaataaataaaggtgggaatgttatatacatttgtgatgatttagaaaaagggagactaatagtcgctgaagaaatttccgaaagtgtgttgtgtggggtgagaagacgatgaggaaatattggtagcagaaattgaAGAGAGAGAGAGAGggttggattgattttcttcttccttttctccaaagagaatctaatctcaatcctcaacctccttattgcgcccatatcttcagatttcttcattcctatttcaatcttttctcttcccgttcacatcctcattttctccgaaacataaaagtaaaaaaataatattggtt…	GTGTGGGGTGAGAAGACGAT	GGATGTGAACGGGAAGAGAA	60.0095	188
c13778.graph_c0	(AT)7	atttgccactatgttactaatacgaacaatggacggcttccaatccctgtccatagacccaatgggacagccaatactggaacattaccttctacttcaacatcaatgcctcagtctcaaagtcaaacagtagtagtagaaaatccaatgtctgtggattcgagtgggaaattggtgagcaatgttgtggtcggcgtcacaacagataagaaatagcaccatcacacatacaaggtacagtacatgtcacgaggcatcaccacagctactgtcacatgaagatattgtttgtgtatatgaATATATATATATATgatattgcagcctgcagtggtttaattgaaatgaatatttttccattccaagagtgggatggatatgtatgtatgaatgtatatg…	GTGTGGGGTGAGAAGACGAT	GGATGTGAACGGGAAGAGAA	60.0095	188
c13778.graph_c0	(A)21	tactgtcacatgaagatattgtttgtgtatatgaatatatatatatatgatattgcagcctgcagtggtttaattgaaatgaatatttttccattccaagagtgggatggatatgtatgtatgaatgtatatgaggcggacaggttgtgaaaagggcataaaaacctattttgtgtgattgccagagcctgcttttgttgtttccttggtactcaatatccaaatcaattggttcattcagattatgctgaccttcaaatcctatactagtaaatgctacattttcttttatggcttctgAAAAAAAAAAAAAAAAAAAAA	GTGTGGGGTGAGAAGACGAT	GGATGTGAACGGGAAGAGAA	60.0095	188
c13783.graph_c0	(AC)8	tttcccattttcaactagcaatttaatctattatACACACACACACACACagatatagaattttaactgtttgaattgttctttcgagaatgaacctttcactatgctagttctaaaattatgacaaacaataaaatgtaaaagagtgtattacaaaaatattactaacacttctcaagttacaagacaaagaaatgacgagtcttcgggagaaaaacaaaataatttcatctactagacagggaaggatatcttgggagtgtcagtgatttgtcaaggtggtggaatgaagataaacaactatcacaagaaaaggaccaatttaatgacaagggaaaaggtcaaaatga	TTTCCCATTTTCAACTAGCAAT	TCCCGAAGACTCGTCATTTC	59.009	211
c13789.graph_c0	(A)11	gcaaacactattattgctcttaactactgttgtgctgtaaaatttcaccctcttcaattcttttctttcccaccacttttctcacaccatcatcatctttcttcaacttcttcagaaacacacacttcaacataaacaacattAAAAAAAAAAAtcccagttaatgatactcacgttccacattgttggggacacttttcttggatccaacaccagaaagacagcaacttgtctatcaaaaccgaacattttctttaattctggttaagggtcttctcttctcttccaagaaaaaaaagtgagtttttttttttatcctttttccttttcagtgtgagtcatgaccgaggtgcttcatttctcctcttcttcgtcgccaaccgcttcttcctctgacgg…	CCCACCACTTTTCTCACACC	CCAACAATGTGGAACGTGAG	60.2	121
c13789.graph_c0	(T)11	aacactattattgctcttaactactgttgtgctgtaaaatttcaccctcttcaattcttttctttcccaccacttttctcacaccatcatcatctttcttcaacttcttcagaaacacacacttcaacataaacaacattaaaaaaaaaaatcccagttaatgatactcacgttccacattgttggggacacttttcttggatccaacaccagaaagacagcaacttgtctatcaaaaccgaacattttctttaattctggttaagggtcttctcttctcttccaagaaaaaaaagtgagTTTTTTTTTTTatcctttttccttttcagtgtgagtcatgaccgaggtgcttcatttctcctcttcttcgtcgccaaccgcttcttcctctgacggcat…	CCCACCACTTTTCTCACACC	CCAACAATGTGGAACGTGAG	60.2	121
c13804.graph_c0	(TC)7	ttatgcagaaaaggtgaacaacagttgggtggacaattcttcaacaacacaaacacaaaacacaaactttcttTCTCTCTCTCTCTCtacaacttctctctctacgacacacttcgctccaattgcagaaatggcggcaatgtccacatctccaatgaacctcaacatgattgactctaacttccaagttgacaagctcacaaacgaaatcttctccattctcgagaataatttcctcttcggctacggcgacgccgagaaccgaaccaattctgttcaaaacgcgagagacgctaaaccggctaaacattccgccggcaaagtcaggatcctctgcattgacggtgccggtgccactgacggcatcctcgctgcaaagtcccttgc	GTGAACAACAGTTGGGTGGA	TGGAGCGAAGTGTGTCGTAG	59.732	108
c13853.graph_c0	(A)12	gttaaagagtgaaatatggcattactggtgaatgcaagtgcttaaattacataacacgatagtccacatggtttgcctagaaatttataacaagaatgcaacggtattctcttacaacatttttacagaatctcttcaatccaagggtcaattacagttgacagctcaagaacaagcaaaaaccattcacatgcaaaggttgaaaacccaaaagAAAAAAAAAAAActtttcccgacttttcttttcacattctgcacagataatagtacatttctttgctaataatatggtattaaagggcaatgcttacttatacttacaagctaaactacatatgaaaacataaagggttgtcagaagacttcaggtaaaggtacgcctttcaagaatgacttgaa…	CCATTCACATGCAAAGGTTG	GTTAGAGGTGCCTCCCATGA	60.0185	274
c13855.graph_c0	(GAGG)5	gaGAGGGAGGGAGGGAGGGAGGgcgggaggagagtgagaataaaaaagagaaaggaggtttttgataaagcaaaagaatattattgaaacataaattttggactttctttgtatttgacacccacccacaaggaaataaaacaaaacaagcacacaaccagagacacacacgcaaaagagagagagagagagtaagagagagggaggaaagaaggaagaaagaggaggaagaagaaggagatcttgtgagatcaggccacaacttaccatggggagagaagttacaggcatgcaagttgtggacaagaagccaaatggtgta	ACAACCAGAGACACACACGC	ACCTCATGGTCCTTTGCTTG	59.95	258
c13855.graph_c0	(AG)8	gagagggagggagggagggagggcgggaggagagtgagaataaaaaagagaaaggaggtttttgataaagcaaaagaatattattgaaacataaattttggactttctttgtatttgacacccacccacaaggaaataaaacaaaacaagcacacaaccagagacacacacgcaaaAGAGAGAGAGAGAGAGtaagagagagggaggaaagaaggaagaaagaggaggaagaagaaggagatcttgtgagatcaggccacaacttaccatggggagagaagttacaggcatgcaagttgtggacaagaagccaaatggtgtagtaccagcttcctatggtagttctaatgataatgtatgcatttctcctaaaatggcagcagctaaggctcaagcaaa…	ACAACCAGAGACACACACGC	ACCTCATGGTCCTTTGCTTG	59.95	258
c13855.graph_c0	(CAA)5	gctaaaggaagagcaagaagcagccatcaagcagttgagaaagaatttggtaatcaaagcaaatccagtaccaagtttctactatgaagggcctcctcctaagactgaattaaagaagctgccactgactcgaccgaagtcaccaaaactaagtcggagaaggagctttggggatactgtgaactcatctccagaagcctgtagtcgagcgcgtcacagcacaggaggtggaggtcacatcaagagtggttccaatgcccctttccctcacaaaaacaacattcgacgcaatagcaacagCAACAACAACAACAAcggcgtttgcaaaccgaaagaacgatcgaaaatggataaggaaacaaaaacggctcctcccaacatcacagaccgtgcaaatgc…	ACAACCAGAGACACACACGC	ACCTCATGGTCCTTTGCTTG	59.95	258
c13906.graph_c0	(AG)8	agactattcgtaaccAGAGAGAGAGAGAGAGttgatatccttgcattataaataaagcccgagtgagttatttgccttttcatctcaatcagagaaaagttagggttcgtgactttcccttttccttcgtttctttcgttcggaatcataatcatcatcgtcgacatatcatcatgtcatcggcgaggaagatcaccctgaagagttccgacggggaggcgttcgaggtggacgaggcggtggcgctggagtcgcagacgataaagcacatgattgaggacgactgcgccgacagcggcatccctctccccaacgttaccagcaagatcct	#N/A	#N/A	#N/A	#N/A
c13922.graph_c0	(A)10	aagacagtattatctatccacaaaccgtagtattgggcacgaatcaaggAAAAAAAAAAgtaacttcgcaaagaagcatttttagataactcataaaattggaactaaactgaaagtaggcttcaagcattaaaactaaatataattaaaaacaccttttaaagtttaaacacggaactatcagctctgtgactcagaactcaaaattattgacaaggtctttataccgacaattattctaactaacttattcatcacaactgaaaccgcaagatgaaatctcactgttcaaaactctgggtctccaggttttttccacttcaaaactctagtatggttcaacaggggtacggaagtta	AAACCGTAGTATTGGGCACG	TCATCTTGCGGTTTCAGTTG	59.8615	256
c13923.graph_c0	(T)11atacggcggtggcgctaccggaagcccttatctctttctttctctc(T)10	gacgattgtccaggaaaaattcccagtgaaggctcttcaaggaatttgaactgagcattccaatcttgctccgcaccatcatcagtttccacgtcttcaaaggggaaatcgaaaaactcgatgtccatgacatcatcgagtaggtcgtccgacaaaccattaaaattcttgtcgaaaaacaaccagtccttcatgcttgcaagacggtgacagagagaggacaggtgaaattggcactactcaaccgaaactgaacacaacagattgagtagattccttggaatctctgttttctttttcTTTTTTTTTTTatacggcggtggcgctaccggaagcccttatctctttctttctctcTTTTTTTTTTcc	#N/A	#N/A	#N/A	#N/A
c13949.graph_c0	(A)10	gctggctccaaaaaccttgtgcaccttggcaaacttcttgcactcatcagacctaaagtaaggtgcaaaaatacaattgggtacgcatcttctcttcaataacttgcaagctgcacatgaagagcttgaacggggctcataacccttcatgcctctcactttcttcctgtgttactctaaactctatactctatcctctatcctttgcgctcataaatatgtggtcctttgtgtgcctatttctatttcctctcttggaattttaatattttaaattaacataatcataattctatttagAAAAAAAAAAgcgatattttgtttaaaaatttgtatatatacagcattaatatctctttcccaatggtctattttgtgagcaattacgtgtcatcgcct…	TGTGGTCCTTTGTGTGCCTA	CCGAGCTAATAGGCGATGAC	59.9905	190
c13957.graph_c0	(CT)10	CTCTCTCTCTCTCTCTCTCTgcgttactctccacaacacaaacaaaaccaaacacgtaacagaaacacatcacatgccaccaatattgtccctcctcacaaactgcaacactcaatggcttcttccaattccgtttcttctcttaacgtcgtcggatacacacacactacttctccaccaaacaaccacctatcatcgccatcacacatcactctcctcgcgctaacgctcgtcatcctcgccgttaccgtttcgctggctgtttatttccttctccgttaccgtaaccgtttcctccgtcgtatctctccctcatccgc	#N/A	#N/A	#N/A	#N/A
c13958.graph_c0	(A)13	tttatttctaatggattgttggtttcctggtcgtaagagtttgatattgaagttcttgaacatgacctgggatatagtaatttaagcacgcatctgtaagcaccgttttgcaagtggcatgtctcggtgaatggtatatcggaagcacaagcatagattctctgaatttctcttattattaataattgtgttaataatctcaaaagataatattcggtctgcatgagaattggtctcgttagattctgacgttgtctctttttctgttgtttgaggattcaactttctttttcttgacttAAAAAAAAAAAAAccg	#N/A	#N/A	#N/A	#N/A
c13965.graph_c0	(A)10	agaatttatagagtaccgtgcagtactatcagaggaaaaagaatcagaatactctgtagtatcgcaactcctcctcctaccaccgacctcatcatcctgtcaataatattaagcaccataaacaaaatcaaacatggagccccaaactatatccagacccaaaggaaaaatcaatataattttaactataaagtaacatattaatttaatgtttgcagatgatccatgaataattcccttattcctctctctcttctggtctcactttcaaatgaaacatgaacacatcaacccccctccAAAAAAAAAAgatattaaaggtcagattccatacatacagagacaacaaaaaatacaaaatagcgcaggaatttccaattccctaaacaaaaacatatg…	ACATGAACACATCAACCCCC	GAGGGCAAAATCTTGGATCA	60.2555	273
c13977.graph_c0	(T)10	tgttcaacccagacataaataacaatgactgaataacacgggccttgtcaccatggttcccacccattgcaggaaccagcgtggttgcaatcagaacagttgttccaagcatcacaatgtagtgctgaaaacccagtagaagtgcctccggccaagaaggatttgagtggatgcaatagtgaagttgcaagagttgttcagctggattccacactggacctctagaaagtgcaagattcggcggtggaccagctggaggcgcctgaactggtggcggtgcatggtggtgctcctcacccaTTTTTTTTTTcaaagaaaagagagagtctttggagaatatttcggtttcagtctgtgggtaatgaaaagaaaagctgggaaatgaaagagtagcctttt…	CTGGATTCCACACTGGACCT	ACCCACAGACTGAAACCGAA	60.2535	159
c14018.graph_c0	(TA)6	TATATATATATAcacacacacatacatgtttttaagtatgtacgtatatctatgtatatgaatgtttttgtgtatactgtttgaacgtgttacatattttggggaatatctcctatttagggctccttttctctattagcaggattgatttgtattgtttcttattttccttcctaatattaacaattgaacacaatctatgcataactagttatgctaagcttttcctcgagcatctagccagtccttatgttgggccgcctatagatatatagttctaggtgtgaagggtgcgttaaaattcacatcaag	#N/A	#N/A	#N/A	#N/A
c14026.graph_c0	(A)10	tccaagttccgttatttcaaacgaagtaatccacgtccacgttccagtgctgcgcggaacatggtcggtctttctaggagtggttggaatcacgccagctaggacaaaccccatcaatcattggtctctatcaaacaaaacaataaaaaattcaacatattacgcttgcgggacccactcccactatcctcaccctcagttctattaactctaactcattaggattataaatccgcaccttcctccttagccgatcacactcactcactcaactcacaggaatccgaggcgagaacaaagAAAAAAAAAAcatggaggggaaggagcaggatgtgtcgttgggagcgaacaagttcccagagagacaaccgattggtacggcggcgcagagccaagacg…	ACATATTACGCTTGCGGGAC	CTCTGGGAACTTGTTCGCTC	59.9885	208
c14043.graph_c0	(A)19	caggacgtctgccttcaagttgtgttattcttcttgtcttctcaatagaaattccttctgatatgaacgctgcattaacattctcagtggatgtaatgtaaggaaaatgtgaatgtgagaggacataaaggctaacgtacatttaagttatgaggtcattttactgtagttgagcatgctgtgcgagaggtgttcttactcatacgtgtacagataatttatttgtttcggaaatagctgtgtaatcctttttattgaattctacaattttttggaagaaattggttttcgtttgcatttAAAAAAAAAAAAAAAAAAA	#N/A	#N/A	#N/A	#N/A
c14062.graph_c0	(TGG)5ttgatgtgtgaattttggatctggttggtggc(GGT)8	tgatgctggagcatgagagctgcggcggcgttttttgtagaggaagcgctgatctggtggttgcggaacttggaggccaaggtggagggttcgtcgtaggggaaagcgacattattatggtcagtattattggtattgtcgttgtcggagggagtggtttggtcggagagggtattggggtcccacaaggacttgtttgggttgaggtcgggccaggagcaggaggagaacatttggtcgagaaagtcatcctgagaggttgggtcgaagtgagggagttggtgatggtgttggagtggtTGGTGGTGGTGGTGGttgatgtgtgaattttggatctggttggtggcGGTGGTGGTGGTGGTGGTGGTGGT	#N/A	#N/A	#N/A	#N/A
c14073.graph_c0	(CTT)6	agcagggttcttttaccgcacaggctgttggttataatggttcttttcttttttcttcgcagcagcaagccttgcactccttgcagcagcctcctgagcagcagctcgtgcagcaccatccatttctttactagatttcttcttctttgtagaagcaactttcttaagacgctctttcacatcaacggtagatgtatcctcctccacattatcagtgcccgaggccaaatcaggcccattgtttgtgtctgaactgttgggttgatcttgagattctttcacttccttggaagatttatcCTTCTTCTTCTTCTTCTTggaagttttggactctacattggtttccttcttttctccatctccatcagtctcaacacctttcttatcctgaggaccacc…	ATCAGGCCCATTGTTTGTGT	GGAACTTGCAGAGCTTGAGG	60.187	253
c14073.graph_c0	(CTT)5	ttcttgttcatgatcatgctcttcctccacctcatcatccccttcatccaaaatatcttcctcactctcactgtcctcaaaattcccgtgtttatcatccttgctgtgatgagtttcagaaatgccccaccccgattggggcggcgctgtggtggcatagtaatcgtcatcgtcatcgacatcggcccaagatttggcgttcaagggtgcaggggcccaaaacacctgggcttccgttttggtggactggccctgcgatttggtcgacgagcccttgctcttcgtcttctccttatccgaCTTCTTCTTCTTCTTcagagtatccagcgccgcaaacacgttcgtgttgttcaacaccaacgacccctcatccctccggcttccacctcccaccattgt…	ATCAGGCCCATTGTTTGTGT	GGAACTTGCAGAGCTTGAGG	60.187	253
c14073.graph_c0	(TTC)6	agaatagtaacttaatcacaacaaaaaattaaaaaaaaatagcaacggaagaaactaagttctctctggaatgttaaaatcagcggaaaacgttagtagttgcttaggatatgaaaatgaaatttagccaaattttgttatttaatcgatgaaaagagagtgccagttagagatctggctgtgggcgaagaccgtgagaattgaaatcgggagattagggtttggagagaagaagaaaagatatagagagaaagagagaggatgagtgagacgcagacaaaggacgaagaaaaatgcgagTTCTTCTTCTTCTTCTTCcgagctagggttataacaatacaagaagataacgaaatcgcat	ATCAGGCCCATTGTTTGTGT	GGAACTTGCAGAGCTTGAGG	60.187	253
c14079.graph_c0	(A)10	tttactttgatttgaagattgagctttatattttgggatctagctggggtgagggaaacatgcattgggctgtgctttcaaagaaaatctgttgggggtgaacaacagttttattacaatccatggaacagttgggcggttaatctgggaaggaaacgatcggttgttctgttggggtagatttttggagatcattattttgagcatcatattctttttctgtaagtattttatcagtttcaacacttgtattgctgactgatggtttatatatttatatatatgaagggatctttgcctAAAAAAAAAA	#N/A	#N/A	#N/A	#N/A
c14094.graph_c0	(TAA)5	ccaacacgattccctttttctgaagttcagaaatctgacccatcatctgcttttcctttatctcaatcacacggtcgagtccactttcaagttttttctccagttgctgcaactcatttaggcttagtccttgaagatcatcgcctttcatccaacttagttcttgggttctctctgcaatttccttactcaatttggtggcagtctctagctgaaatcaacaattaaactcgtgcagttacttatcagcaattagtgttacttcagcctataattttgaacctctttcaaatgtagaagTAATAATAATAATAAcatagtatataagaataattagatcaattacataatatatatgctttgctctccaagaagttttgtggtgtaagtctctgcaca…	CATCGCCTTTCATCCAACTT	AACTTCTTGGAGAGCAAAGCA	59.663	239
c14132.graph_c0	(TA)8	gtttggattcagattatttggtttggtgctacctggcttacctgctcatgctacacaagattatattaattccactcttctcggatcaattgaaaagcactttaaagcagattgatggatgcgtccatggaagtcacttactacaactatttccttaataagctacccagccttaaagtctgtttcatttgctgcatggtttatcattaatgaggctaatgccaagttctcactttcaccttttttcttcttctggtaaatgcctgttccacttcttgaagacacaaaaatgtcactggtTATATATATATATATA	#N/A	#N/A	#N/A	#N/A
c14174.graph_c0	(TC)10	cgatggatatggaacgaacctcaatcccactagcaagagaggagatcaccttgttggtgcgctcctgaatggtagcatcaagggattgcaagtttggatcttcaacacatgccgcttcataagaacttaaatcatccgcatagagagaatgactacccatttttatgggcgttggaacatcactactactaggtatcttacttgattgacctcccatcatagacaattttagtcctaacaaagactaagcctaacccaacttcagaaaaattacaagggcaaatggactacaattaacttTCTCTCTCTCTCTCTCTCTCt	#N/A	#N/A	#N/A	#N/A
c14175.graph_c0	(T)10	tgttacactattggtatagctaacatggagaaagacgtccagagttattcatgatctaaaagcatctactaaacttaaacaagttttaccgtgttgctatactatgggtctgtttggacgtgtttattcataaacacttttagtagagaaaaataaaaaggaaaaaacaaaatgattttctctaaaatacaagtagtttatgcacaagttaaaaataagaatttagacaagctacacaaaagaactttcacaaattgggttacgtataactaattgtaacttacagaaaaactcttttcaTTTTTTTTTTctttcctaaaaaaatgtttaggaaaaagtttgcccaaacataccctatatgagagggaatggtagacttaaaatgaacagcatgagaga…	GGGTCTGTTTGGACGTGTTT	TGGGCAAACTTTTTCCTAAA	58.6505	241
c14208.graph_c0	(TAT)5	tcttggtcttgtgttagtttgttaccactataatatcatatgaagctacttggaagattagtatttgtggagtctgtaatcaatataggaatctgtttgtttggatgaatcgaatatctgttgcagccatcatacggttctaacactatgtttgtgatttgtgtctcactcgcctattcattttcttccattttcttcaatagcattctttcgtgtctcctattaccatgtgaaaatggatatgggtagagtttttaaaatctggtctgatatttgttgacacctcattggcatttatacTATTATTATTATTATtgttaaaaaaaaa	#N/A	#N/A	#N/A	#N/A
c14221.graph_c0	(A)10	aacaattcgaattacatgtggcaatattgttgaacatcttctgatatttacagaggaaattgataattaattggtttccataaactaaagaaactatctaagaaagatagacgcagagtcagagacattgatgtcttgaatcaggaatcacattcatgtgcttctggtttttcctatctattcataacataaagcatcctcacctacttataaacagAAAAAAAAAAtgttattattttacaacaataaaatagaagtaaaaagttataacacctccacagccttgatcctcaaaatatcgaaacggaaaacaataataaaaagaaaaagaaaaagtttcatacacttgagagtcattatcaaaaacttgagtgctgttagaggaagttaataatcaaa…	TCATGTGCTTCTGGTTTTTCC	GATCAAGGCTGTGGAGGTGT	60.1115	136
c14221.graph_c0	(CT)9	ctccttgactctcctgaccttgttcggcggttccaccggcgcacctctcgcagagggagacggtgttgccgagggcggcgccggaggccttccagggggtgggtgactggcaggtgtggcagaggagcgtgcgcgtgtgtctggcgacgaggaagttggcaccgtggaccttggcgtcgcagtcccagcataagctggcctggtcagactcgcagaaggtccgagccggaaccttgcagagctcgcagttcttcatctctaaacctatgagttatgatccacactcttcttcagcttttcCTCTCTCTCTCTCTCTCTcgttccactttgcttttctttttcctaaatttcctctctttagtctctctctcttctgctggtacgatatggttgaatggg…	TCATGTGCTTCTGGTTTTTCC	GATCAAGGCTGTGGAGGTGT	60.1115	136
c14238.graph_c0	(A)10	cactgattgctttattccttccaacttcagtatcggtaatgaagtgaatttcatacgttgattctggtgttggtgcaagtcacatggttcatacaaactgttgtattacagcttgagtctgaactgtcttcattctttggtagtactgtgatattgaaattgacctggttttgtggggatggtttattcacctgacagattacttttcttcttgcttgtgcttcttagatgtatgggtttgcaaacaaaacttatcactaggaaatagaagtaatgcatgaactgtagcctacaaaaggtAAAAAAAAAAtttttttgaggaaaagattatagcttctccatacatttttcaaaactgatctgctgaagcatctcccatgaagaagaaaatcagaagat…	AATTGACCTGGTTTTGTGGG	TCTTCATGGGAGATGCTTCA	59.505	227
c14269.graph_c0	(T)11	accaattcatgcataatgaaagagactaaatgcactgaactgcaacatcttaaactgataaagtttatgggttttccttgtccaaaagatgaaatctcattggctaaaggtttaattcatctgatcaagggaaaccctccaaagataaagtcttcgaatgggaatttcttggatgcaatctctgtgcagtgatttttacatcaatcacaacaaataaagatttgttgcaaataccaaagaaagcaagattgagaaaaagtcatgtactaattaagcatgtatcaaggtactatgaatgtgTTTTTTTTTTTctctcctattggctttatctgtagccttgaagcagggtatttgcagactaaggtaatttagttttgaagaataaaaactaactgataa…	TTCGAATGGGAATTTCTTGG	CAAATACCCTGCTTCAAGGC	59.79	202
c14270.graph_c0	(T)20ctttc(T)19	ttcTTTTTTTTTTTTTTTTTTTTctttcTTTTTTTTTTTTTTTTTTTcttttcttttctaccccactcattgattttaataatttacaaagttaattaaatcaatattttagataaaactgaattaacttacgaagacagatgaagaaagaaaaagaaaaaaaaatacataaatagaataaggtgacaccaaagagacgcactattttgaccacggtcccttcttcctaacgttctcaatctccttattatatatcaaaattagcaagacacaaacgtaagaccgttgcttctgacttcctacttcaaacacaacttcatcctcctcttcatccatggctaccacct	#N/A	#N/A	#N/A	#N/A
c14301.graph_c0	(GAA)5	cggcgagattgcgagattgcgagatcgcgagatcatctctttctataaatactcgtcctcatctctctgcagagtgacagacaggaggagGAAGAAGAAGAAGAAaccctaaggaagcagaacctgttgtgttcagagaagtcaaaaacaacgaaacagaacacaacaacaacgttaacacaacacaacacaacaacttaaacacaccacacaacaaaatgtcttcctccaaaactaattctcacactaaacctcaacctcaggaagggaacatggcattgcaaacccattctccgtctcacgcgcacaacagtaacaagcatgggcacggagtctttggagacgtctacaccatcaccaaggacatgcacgccgatcatcacaacccttcctttgatt…	AGATTGCGAGATTGCGAGAT	CCCTTCCTGAGGTTGAGGTT	60.213	264
c14308.graph_c0	(GA)7	gaaggtgaagaggaatacgaggatgagggcgacgaggagggtggcgcggaagaggagcttggaagaggcgttgagcagcttggtgctgttgactctcctgatgtagctgttgtatctctccagctttatgctcttgctggtgtccggcggagaaaccattcgatccatcgagagagaagagaagtaaggtaactccgaatgcttgttatctgtttgtgtttgtgtctgaccgagagagagccgatgcgaggtgagccctgaagcttgaaagataggaaaaaggttgatataaaggccaagGAGAGAGAGAGAGAaaatacaggttggtgttggttggatagcaccacttccttccttccttcttacttactatcacactctcatcaaaactattctatt…	TGGTGCTGTTGACTCTCCTG	TGCTATCCAACCAACACCAA	59.993	263
c14309.graph_c0	(T)20	TTTTTTTTTTTTTTTTTTTTataggcaaactagaaggattgaaagattaaaaatctagagacattttacacaacattatccatacggagttacatcaaaaggatcatacagaagtcttttgtactaaaacctgtgacaaataacatctagccagagaacaaagttacaacaaacagatatacatacagagtcatcacataaagatacacgacaacggtataaaagcaagtcacgcaaccatttcatcattattttcagcatcgcccatctcttcaaagtcactgtcaatatcagcttcaagaagccattgctcaaactca	#N/A	#N/A	#N/A	#N/A
c14320.graph_c0	(AGA)6	tgtggtagattgggagtaagtcgggtagggggttatagtttcggagtgaaacggcacggggtaagggagagcggtggtcgacaagatcgccagcgaaggggcggtggtcgacgagggtggagggagcggcagaaccgcagttgatgaggtagttgtcagggggagagaagaggtgggagaggctggggaaaggaaggagaaggagaaggaggaagaggaaagagaagagggtggaaggcatgttgtgatgtggtagagggaattagatggtgaaatttgggtgggaagaggaagaagaagAGAAGAAGAAGAAGAAGAaaagagacgaagaggttgggtggggaattcatcggagtgaatgtagatggaagcagaaagagaaagagaaagagaaaggtg…	TGGAAGGCATGTTGTGATGT	CAACACCCTACCCAGCTCAT	59.978	224
c14348.graph_c0	(T)10	acaaagcttctaaaattacaacaacaacttgcacaaacaaaatacaaattacaatttatagaatactaagatgaatataacaacaaatgaacaaaaacttaaatggaaagatgtacaacaccaatttagaagacaacaagaatccaagcatcatcctccatcccagcagtgatttgttttcttcatcctcccaccatgagctcacggcctctcctctccatccaccaactaaccccttcaaaatttttcttttctccttatatccgtgacattcttcttaagtcttctcctagtgcagcaTTTTTTTTTTcttagatgatgatgatgttgtccctttggtggttgaagcacttaagattaatgacccacctccactcctgacttagctgctggaccaag…	TCTCCTCTCCATCCACCAAC	AAGCCAAAGGAAGAAGCACA	60.0205	263
c14360.graph_c0	(T)10	gatagattggtattatctaagaaagagcaataatcggaaaaattggaggcatgcttggtgcagtttttatggtaactcaaattcagacaaaaatggaattgaatacatgcatatataaacaagagttacatcaccagagtagagtagaagggagcaacgacataaagatggagaaatagcaaggtgaaatgtctacaagaagcattaaccactaTTTTTTTTTTgtagaaccttgtcaactgaaaatgattaggtttatgctatacaaagagacaaggaaatttgttagtggtttcagcctcacccaaagtttacttttttctggctagacagtacatggtcagataaatgctcagcaacattgctaattctctatgccttgttcactcggattttttg…	ATCGGAAAAATTGGAGGCAT	GGGTGAGGCTGAAACCACTA	60.3765	274
c14362.graph_c0	(A)10	ctctactacaacttttctctattctagatgaaataacgtaattacctcctcaccagcaaagacgagggagattttcagaattagttttaattcaagtaaactacggaaggaagattgtgggggtatgaaaatctaacaagaacaggaaagctaaatgaactaaacaatatggtgatcttcataagccagaaaacaccctattacataacagattgtccacaaatataattcttcctccagtatgcccatgtcaatcatcggatagaaaataaacagactaaattaagacgaaaaacttgAAAAAAAAAAgcataaaaaccaactatatttcagtatttcccaccttgctttctacccctgttgaaagaaacaaagaaagctgctctgcaacaaagtaga…	TACGGAAGGAAGATTGTGGG	CAGGGGTAGAAAGCAAGGTG	59.827	259
c14432.graph_c0	(CAT)7	CATCATCATCATCATCATCATcttagttttctttcctaagctaatgtttctcattcattccacaaagcaaacatcggaacttgattaacaagtcccatgtttccaagcctgttgctgctcatgtggtcgttttcagtgttcccatcatcctcatcatcatattttggtccttccagggtgaagtacccatgtccataatctgctccactcactccaaactcgttcggtagccccacagaacacttgggaggactttcatggttcaaaccaaccttgttgttgcttggagaaacttgctgtgatgattcactcacgttgttc	#N/A	#N/A	#N/A	#N/A
c14440.graph_c0	(ACC)6	agggtaggtatagaaagtctttaggagtaagaaaaaagaggctttcatttgattgtggtcccattgtctgtcttgtggctctgtctcaccaaccccaacctctctcctccatcagatcatccttcactcttttcttttccatttctgcccttcaccaACCACCACCACCACCACCgtaaaaactcatcctttattattattattgctgttgcattacaaatacataaactatcacgaacccagggaagctccgagctcctcttatcctagccaaatacaaattttgtcttgtttttcctaggttggtgtaattcaggaatggccattgaaacagaacaggggaaggagttcattttcaggtccaagcttcctgatatatacatccccaaacaccttccc…	CTTGTGGCTCTGTCTCACCA	CCTTCCCCTGTTCTGTTTCA	60.0515	275
c14465.graph_c0	(T)10	gataactgcaaatgaaagacatatatcttgTTTTTTTTTTctaccttttatgcaattagggtgatattgctcaagaagctgagagaggaaggctgtataaagctgattacttggacaagcaaggaaggattgtttttgttattagacctggtattcagagtacaaacactccaattgcgcaaatcaagtatctaatttactgtttggagaatgccatatggaatctaggttccaatcaagagcagatggtttggctcattgattttcaagggtggaacacagcatgcttgtctatgaaggttgcacgagacactgctcaaatcctgcaggctcattaccc	#N/A	#N/A	#N/A	#N/A
c14502.graph_c0	(AG)8	catcaggactaaaacttattgaagttggtgacacgtatccgggcaatgggtattgtacaatctcttcaacggggaaaagaatgttatcatcaaaattctgcggttcatttgagtctgtcacaggcatgttgtaaggcagtgattttggacgcttcgaatttctcttctcattcatcaactgattgcatcagagatacaccaaagggtatgagattgaactgaatgaaagacgggtaggatctgccatgaaaaagaagaaatatttagttggaatattttgggttccgagaattcacagaaAGAGAGAGAGAGAGAGaaagatatagtttgacgggaaatgagaatctaaagcaaaacttgattgggttatgtggaagttttaaggtttggtggaaaagg…	TGGACGCTTCGAATTTCTCT	TGCTTCCTCTTCCTTTTCCA	59.9405	265
c14504.graph_c0	(A)10	atcaaattgtgacgcgctgactatttatgctgcgaaattcgctgcaaaggtttgggctttttgtcttctgaattcggaaaattgtctctctgccgagtgttgagtagcatgccagggttttctagatgtgttctctgtttctgtgttagaaaagggatattgataggtttgaaaagtatgccttgcaatattccgtttacatgtttatttcgttgcatttgtgaagttttggaagtttctgcaaggggttgcattcatatttgcagtttacctgcagtaaagattttatttattttttgtAAAAAAAAAAgattttatttatgtcgtagttacaagaaagtttccacttttatagctaatagtcgtgaccgaagaagtttgctgcccatgtagcactaa…	GGGGTTGCATTCATATTTGC	ACATGGGCAGCAAACTTCTT	59.9505	147
c14582.graph_c0	(A)10	tggataacaaaatgacaaaggagctcactgaggaggaactcatcactctcagggacgaagtctccaaatacatgattgaaggagacttgagacgattcaacgcgattaatataaagagactgaaggacattcagtgctacagaggaataaggcatattcaggggcttccgtgcagaggccagcgaaccaagaacaattgcaggaccttgaagggtaagaaggttgccattgccggtaaaaagaaaaagtaaacactttttgttttctgtgttgttgtgtttttactgttaatcttgtaagAAAAAAAAAAtaatgttcactgcaattcgattgttttgtttaagtcacgtgtaatttattggatttggaagttcaactagtgtttcttggcaatatatc…	CCATTGCCGGTAAAAAGAAA	CAGTGCAGAGTGATTCGTGG	60.2	194
c14582.graph_c0	(T)10	tcttgtaagaaaaaaaaaataatgttcactgcaattcgattgttttgtttaagtcacgtgtaatttattggatttggaagttcaactagtgtttcttggcaatatatcccacgaatcactctgcactgcttgagcaggttgaaaatctagttctggccagacagacttacatgtacaatcatagattagagatattacaaataagggtttctttgaataaatttcgttatatacacaattttttgtaacatttataaacacttttagtagaagaaaataagaaggaaaaatagaaaataaTTTTTTTTTTataaattaacattgacttataaataagttaaaataacagaagacataaaagagtttctagacattatttcatggataagttaattttaa…	CCATTGCCGGTAAAAAGAAA	CAGTGCAGAGTGATTCGTGG	60.2	194
c14643.graph_c0	(T)10	gtatgagtcagagcaaatgacaggttctaaatttagcaagactaagcagcctaactaatgattcggttcgtccatgagggcaaggtttggcagatcaagcatgtatcaaaagtcttcaaggtttttatggttattggctattttaaaatgttatttaaaaaaaattgtggaaaatagggcgatggcttcttttgccggtgcgacttccatatccacactgctcaagtttcttaagtttctaccaaatgtttcagtgtagagctaataaacctttgaagaaataacagtaatccgtattgcTTTTTTTTTTaaaaaaaaatttcaattttagtttttggttacattgtaaagggcttgtgcatgattgcaaagatggcaaagtcgaagtctataataagc…	ATAGGGCGATGGCTTCTTTT	CCATCTTTGCAATCATGCAC	60.0705	203
c14643.graph_c0	(T)10	tgcttttttttttaaaaaaaaatttcaattttagtttttggttacattgtaaagggcttgtgcatgattgcaaagatggcaaagtcgaagtctataataagcccagacgctggattaattaggtttcagatttgcacgcgtttctgaagttcctgggattgtcacttgtgagtttctgaagctgcattgttttgaagtttggtaaagaaaaattttctctgtggtgtaggttactcactttcatgctagatttttatgttctccattaacagtatttaattggttaaaaacagtagaataTTTTTTTTTTcttttgacaaaaaaaaaggagagagagattaaatccttttacagtcaaaccaagccaag	ATAGGGCGATGGCTTCTTTT	CCATCTTTGCAATCATGCAC	60.0705	203
c14693.graph_c0	(TC)7	tttccaattcgcgatcgaagtcgacagcgaatgagccgacggcaccggcgagttcgacggggaaggtgaaggcagagagttgtccatgaatttctgagacatcgaatagcacaattccagtgccggcagagtgttgcacaactccggaatctcgtcgtagctgaacccaaatcccagatccaaacaccccttcaactcctccagatcctcgtccgacagactcttgctccttgccagatcctcctccacgtacccttccaacagcacctgcttcttcttcttccccttcttctccaccctTCTCTCTCTCTCTCtttctccttctccttctctttccatcttcactctcttctcttctcttctctaacgctctctctatggcttcttctctttcccctt…	GTCCGACAGACTCTTGCTCC	AGGGGAAAGAGAAGAAGCCA	60.156	188
c14704.graph_c0	(T)19	TTTTTTTTTTTTTTTTTTTccataaatgatttgtaccatttatttttataattaacaaggaatgaactgctaccatttacataattcgtaactaacagtcgaagttctcagatattggatggatttatgctagtaaaacctcgaatttgtggaccagcaaagtatcgtcccacagaaattagttcttggttatcaagattaggctagtgcgtgaactttgcccaagaaaaatcatatacatttacagcacaaaagatcagcgcaaataaagaacctactaaagaacctactacagtttggactgtttcttggaacttcg	#N/A	#N/A	#N/A	#N/A
c14715.graph_c0	(A)11	cattgaacataataatataaactccttaaaaatgatatgaaccagataatttaagttcttctaaaacatccttattgaaaatggtacctggttcaacacacgttcaagtcaaaaatccgtctccagtgacattataaaatatacttttccttgtcagtcaaaccaaactagacattcagttctattttggttctatacataaccaagataagttctcatatggctcaaaaagcttcataactaagtgtaacatcaaaatctgaattacaagaaacacgaaaatgcgggggccaagcatacAAAAAAAAAAAcatcatattcaatgtccacctcttccaccacgcccgcctcttccaccacgcccacctcttccaccacgccaacctctgccaccctttc…	CCTGGTTCAACACACGTTCA	GTGGTGGAAGAGGTGGACAT	60.2115	256
c14769.graph_c0	(CT)6	gcacatttttagttgatgcccactttttcctttcgtcaataaacctttgtactccgtatactataccaggcagctacacgcgtttatacgatattttatccccccCTCTCTCTCTCTccttcgctttctccttctgtcagagtcaacagcacccatttctgaataattgagttcgtaattcataatcaccacttcttcctgcctacaattcaataatccgttgcgtctttttgttagcttcctattgatgctgttaatgaagagcctgtgatctccgctctcgttttgataatcttctgggcggtaagaatccgccctctttctctttctgttttgagcttttcttcgctggttcggatttacaccatttggaatttgttccgctttaagaaatattag…	CCCACTTTTTCCTTTCGTCA	GGGTGCTGTTGACTCTGACA	59.9765	136
c14780.graph_c0	(GA)7	atccccatgtccttcatcagttgtacatcttcttcgtatcggtggtactgatccacagcaacatcagcattgctgaaatcaagtatcttaccaaaagtatgtgaaaatgtatcccacactgatggtcccctcccatcttctttcactgctccttcatactgaaaagccgaagaagcagttccgaaaacgaagccgttggggaagttttgacggtttatctccgacgtgcatattcgcatctgaaccaatgccatcattgccaatatgaaaacagtggctcctcttgaggccatggttggtGAGAGAGAGAGAGAagattgagatttgcaagagaagagagaaagggaataagagattgagaatttaggggagaatatatagagaggggaaatttaggga…	GGTTTATCTCCGACGTGCAT	CTCTTCTCCCGCATTCACAC	60.3815	262
c14808.graph_c0	(T)10	aacttcatgactggttaccatatagtgtttgatcgcgacaacatgattcttggttggaaagaatctaattgttatgatgatgaactctctactttacctgttaaccgatcacattcctctgctattcctcctgccatagctgtgaatcctcaagcaacatcaaatcagcctaatgagctttcacctaatctctcatttaagataaaacccacttctgtcttgatggtggccctttttttgcttttggccatattttgagcataccttaggctatttagtgttatatcactaatattagaaTTTTTTTTTTagcaacgctagagttatattatttctatgcattttttggattcttggtatcattgatttgataatgagtctgtaaataatgtataaaca…	AACCGATCACATTCCTCTGC	CAAATCAATGATACCAAGAATCCA	60.0785	268
c14812.graph_c0	(T)10	gtcacaattttttagtatcattgtcactaacacatacaTTTTTTTTTTctacagaattactatttgatctgcactcaaaacacaaaaacaaaatatagtaaattttagacaagaaatttttggaaatttaaaaaactcatttctaaagaaatatctgaatggaggaagaagagaatgcaaactcggcataacaacagaaaaaatgacataatgtttggtgccaatgaagaaacaatacaagaatgagaagtaacaattgaattgcaaaaactaaagtttttaacttaggttttgctggccgaaactccaaaacgaaaaatttgtgcagttttgtatttctacttctgc	#N/A	#N/A	#N/A	#N/A
c14828.graph_c0	(T)12	ttttgggtttttaagattattacaccgtctgtccaagaactaagctatatcTTTTTTTTTTTTcattacaatattttcacgttacctcaatcattaagttttcttttcctcctttttcattcctaccaattcagaaacctcatctctcatatgcttcccccaattcttacacattgggaattcaaaaaattgaaccattgagtagcctccaagtattccgttccaattgcaattaccttgatgtaccttttggacaccgtgttcccgtcctgcgtgcaaagtggcagaaaccttattcctcaaattctccctcaatcataatacacgctagcgagatccgaattaataacgtgattaagaaac	CCGTCTGTCCAAGAACTAAGC	TTGGGGGAAGCATATGAGAG	59.5115	139
c14867.graph_c0	(T)11	aaatcctagattcatgggaatcattttaacaccctagacaaattagtgataatttccagagttagcaacacatcatcagaaacttaattctatggaaacagtaatgattactctcagtatatgtaccaaagagcaacgtcatcaacacactttttttaacatatacggttggaagatttcatgtggactccaataggaaaaactcaggtccacacgctttttcttaatgggacacacgtgacattaaccaagcaatttaaattttacacctatctctctgttctgtctttttctacctcaTTTTTTTTTTTatcacatctgttattttttagtcttgttcgtctccttcccagagtgtataaaaccttga	AAAAACTCAGGTCCACACGC	CTGGGAAGGAGACGAACAAG	59.9965	156
c14882.graph_c0	(A)11	cacatcatattcgcgtatttaattaaaggtactgccttagggcaggtgttgtagggtgctaataccttccctacacataaccgactcccgaacttagaatctcattttcgcagaccatgccttatcattttatggtttttccgtagttttccagaataaactatggtggcgactccaaatctctttttttcaacacccgcgttttatttttcgggtcgtcgtcccgtcgcgattccggttgcgacaattccttattcaaatactggccacactcggccaacaaaaacaaaacaaacaaatAAAAAAAAAAAcaatttaatgatagaaaaactctcgagctggttgtggtggtcgaagagatagttccgtcgagggaggtctggtttggaatccgcggaa…	CGGTTGCGACAATTCCTTAT	ACCTCCCTCGACGGAACTAT	59.9585	144
c14893.graph_c0	(AAT)5	gagcttctttggacattcagagtaccttccatctttccactgaaaatcacagactagtaatcttcatcgggtactgaaatttattgaggtaaaaaaaactgatttttcttcaaactctcaaataaagagttgatctctaccaacggatttacctttccaaactagaggatcaaactcttgactaaagagcttatctccgatctctctcaacagatgctcttccatgcatacagactctttttattttttatctcagttttccactaatgcagagagatttgtatagttcataccagttcaAATAATAATAATAATaaaaactcaaaatttaatgaccaatttaaacaacatatatattcttctatacactctcataagatcaaatttctatattttttt…	CCAACGGATTTACCTTTCCA	TGAGAAAAGGTTCGGGAAAA	59.726	276
c14922.graph_c0	(T)12	ttaagttctttgtcaattggagcagaaaaagtagacgtgttgtcctggttggttttctcttcagcgttcgtctcctctacaagttcctcagtcactatttgcatgtctacttcatcggaagtggcccgtgcagagagcttggcatgaacgagagagtgtgagaagacattggtagtaagtgtggaaccgaatcttgtaacgttaacaacgtttgtgttgttgtttcgaacctgagagagagaagagtagggaaccgcccaaaggtaacggtttgtagaaggtgagattaccgtgttcatgTTTTTTTTTTTTggttctgaaattaagttttcatcggaaactgaaactccacgacgatgagaaggaggaagataaggaatgtgaggtggaattggaaca…	TTGGCATGAACGAGAGAGTG	CTTCCTCCTTCTCATCGTCG	59.9635	233
c14924.graph_c0	(CAG)5	acgattaaccagtctattctgttctgtttcagctcttctcagctaaccccaaattcaattccattgccacattcattctttttcttctaattcaataatggacgagttcggtgttttgaccgaaaggttcggtctcaaaccacaaggaaaatccgctccaatggccagggcatcgacaaagcgacctccaactgtctcggattcccaaacacgctctaattccaaatccaccctaaacggatccccatctccccaaagtccctcttttgatttcaattttaattacggagttttcagcaaCAGCAGCAGCAGCAGggatagcaaaacgcagcatttcgatgatatcttcggcggtaacgccaaatccaatggcgcttcgttcgactacgattccatatt…	TCTCCCCAAAGTCCCTCTTT	ATAAGACGACGTGGAAACCG	60.019	189
c14940.graph_c0	(T)11	ctgaaaatgatcttagatttatggagtctgctgtccatggtgctttaagtctcaaaaagatacgtcagaactttgccaggaattttcagaaccctgaatcaagaggaatagttcaagcaggagaacatttattggctagcaaagttgaaaacaaagttttgaatggttcagccagcaatcttaaagaaggaagcaatgcatccacgcctgaatttagaagaagcagatctaccccacgtggaaagttttttggtttatcttgaggagttcatgttacacagtgagcatttttttatagtaTTTTTTTTTTTgtacaggaactacaatcaatgtttgagttcctcacacacacaattctatacaaactgaggttttgcggttaatatgtatgtgtcaccc…	ATGGTTCAGCCAGCAATCTT	AACCGCAAAACCTCAGTTTG	59.9235	219
c14946.graph_c0	(T)11	ggagaggacgttgtgcaggaaattgaagaagtggatacagatgaacattacaaacctaaaatatcaattgggattcttgatgttactcttaaacagaaggtctgaaggttctctctgctagataacgagctgtgatactttttacctgttttgggacactggtcaaatattttgtacagggatgaaccttgaggaattcgccttggttcatctaccaagtgtctgagccttcatgttgtttttcttattggatttttagttaacacagattatgcaattactttgtcttgcctcatgtcaTTTTTTTTTTTaaattgggagaatgagtgggttagatttgtaggcagagttttgaattttgcttgtgaaagcatcacatttttatttggcattactttt…	TGTTTTGGGACACTGGTCAA	TGTGATGCTTTCACAAGCAAA	60.203	232
c15000.graph_c0	(AG)6aaagagagagag(GA)6	AGAGAGAGAGAGaaagagagagagGAGAGAGAGAGAggaacggctcatagaaaacacaaaattttcacaatattaagagtcttggtttcatatcacttataatggtcgtgggttcctgcacactaacttctaatacgaagagaagggccacctacaaattttccaccgacatggacactgaagctgccaccaagatcaagcttgatgcattgaaagaaagagctgggcgagagatccgtgtttttgaaacatatgtttcctcatcatcaaattctgcattatccaatgaagaggtgactgatgacttctatgagtttactgctgaagattatcaca	#N/A	#N/A	#N/A	#N/A
c15023.graph_c0	(AAG)6	gagggaggtgggaagtggtgattttgacgggagagggatgggagagggggaggatgcgggattgacggatgaaggtgaggtcggtgaagcggaagggctcgtcccggcgggaaggccatggagtagagaggagggattcggaggaagcgtttcggaggttgtggagaggaagaggggtggagggtgtggaggagatgctctcttcaagggtttcagccagttccagaacgtaggggtctgaggtgaaggctctgttaagggctttgggtttcaccaatttcttctgaggaaacaacgaatAAGAAGAAGAAGAAGAAGatgatgatgaaaaagggatcaaagaactccatgccgccggagagaatcctacaccattcatcgtttcttcctcttactatc…	GGTCTGAGGTGAAGGCTCTG	GCATGGAGTTCTTTGATCCC	59.737	118
c15023.graph_c0	(AAG)6	gcgtttcggaggttgtggagaggaagaggggtggagggtgtggaggagatgctctcttcaagggtttcagccagttccagaacgtaggggtctgaggtgaaggctctgttaagggctttgggtttcaccaatttcttctgaggaaacaacgaataagaagaagaagaagaagatgatgatgaaaaagggatcaaagaactccatgccgccggagagaatcctacaccattcatcgtttcttcctcttactatcctctgctcaagctttcaactaagagagatacacactctacaatgaatAAGAAGAAGAAGAAGAAG	GGTCTGAGGTGAAGGCTCTG	GCATGGAGTTCTTTGATCCC	59.737	118
c15043.graph_c0	(T)10	ggggcacatcggtgtgaaaaccaacgctccatatgagttgacttacggattacatctgggaagtttagtcgaccaaaaattccatctcagaactgactcctccttccttttctttctttagttttcccttgtaggactgtaaattggacctgaatgaatatctctagcctaacacgaacatagtgaggaatttggtgtcgttgaaatggactaactattccgacctatagctacttctcaataaacatgtaaccttgccatagcagaaatgacaggtcctaggaaatgtatcacctcaagTTTTTTTTTT	#N/A	#N/A	#N/A	#N/A
c15062.graph_c0	(T)11	atgcataggttattctattgttactaatatataaccatgaaaacaggtaacgagccatgatacatggaaggtaaaaatatgtataaatttatttataaaacgaattaggtgacatggtattggtcaaaagaaaaaatgaattaactaactggaataaaatacacacgttgttatgtcgtatatgctgtatatcttctcccttttaacgtttcttttcagctgtctcttttttcttttccttttccgtccaagcttgcgtaagtacaaccgaccaaacccaaacaacaacctcaagaactgTTTTTTTTTTTgggtcaaaaaccaaagaccatgaaccaaaagagggaaacgaaaatggtgaaagagaccaacatggcaaccgtgtccattacactgtct…	TGCGTAAGTACAACCGACCA	AATTTTGCCGCTTGAAGAGA	60.066	191
c15075.graph_c0	(GTG)5	gtcaggaggcccgggatgcccatgagggccaggaggcccgggaggtccatgaaggccaggaggcccgggaggtccatgaaggccagaaggcccataaggtccgccgggaggtccgggaggatggtgatgcaggggtggcggtggaggataaaatggatccggatgggcatgatgacgcggtggtggtggaggagcaaaatgatcgggtggcggcggtgagtggtggacaggaggtggcggtggccctggcggtcctcgcagcggacccggtggccccggtggcccaggaggaggatgagaGTGGTGGTGGTGGTGattcatggtttccgatggagaggagattgatttggtgagattatgagagaagagttttgactaagaaataaatagcagcggaag…	TGGTGGAGGAGCAAAATGAT	CAATCTCCTCTCCATCGGAA	60.3055	161
c15107.graph_c0	(T)11	taatccctttgtttcctcacatacctcttttctttctctctctacaaagtgcctttctctttctctctctcccaacttccccactattcatatatagtttaggactgcagatcccgtgcagaagccaaatataatccctttgtttcctcacataagatttgggtttcttcaaagttttgTTTTTTTTTTTaaaaaaaaactttttttttaatttcttggaggtagaagaaagcaaaaggggttttaaagttttctctgaaatggttttcatgtctgagttattgttccctgaagaaaatattgaggaaggtgagtgggagaaagagagataagaagaggaggagaagaatacctacccagcaagcagaagtacagaaaagatatacaaaaaattgattg…	CTCTCTCTCCCAACTTCCCC	CTCCCACTCACCTTCCTCAA	60.2075	258
c15162.graph_c0	(A)19	tctgcggaaagcacaacataactgcaaatatcgagctgattaagatggaccaaatcaacactgccatggaaaggcttggaaaaggtgatgtgaaatatcgctttgtgattgatgtggccaactctttctcaagtttgtagaagaacatgcgcaagcgtgtcaccttacatgtctggcaccttagatttgtctcggtatcttaagaataattaacattggctttggtatcttaagaatagttaagattggccttgttccagaacatcctctcttcaataatattacctttttggggtttccAAAAAAAAAAAAAAAAAAAgaaaa	#N/A	#N/A	#N/A	#N/A
c15175.graph_c0	(TCA)5	aatacatacatgcatacagaacatacccctcacagacatcaacatagagatttttctccctttcaaaaaagagcaagaaaaataattaggagaaaggtttgacaagaatcgaagaaagtgagagagagagcaagaatcttcatctttctgcatgttgcgtacagaatctttaaagcgaaatcctgcttacgttaacccacgacgctgttccaagattttgttcttttctctggaacttcccaacattcttcttcctctccctcacccaccatcaccaccacaaccccacaatccaataacTCATCATCATCATCAgcatcatcgtacactacacacatgacatgcatgtatcttcattaattgctcagtgaaaccacacgtacaccgggtagtgtagct…	CATCTTTCTGCATGTTGCGT	CACTACCCGGTGTACGTGTG	59.905	254
c15175.graph_c0	(CAA)5	gcgtacagaatctttaaagcgaaatcctgcttacgttaacccacgacgctgttccaagattttgttcttttctctggaacttcccaacattcttcttcctctccctcacccaccatcaccaccacaaccccacaatccaataactcatcatcatcatcagcatcatcgtacactacacacatgacatgcatgtatcttcattaattgctcagtgaaaccacacgtacaccgggtagtgtagctacctagcctgtggggtacttttctaattaattattatcttcttcaattaatggccgtCAACAACAACAACAAgcttcttctcataacattcgccatatgccgtctgatagtaacggtgggattaacggtgctcccggagctgctcgatgtgggact…	CATCTTTCTGCATGTTGCGT	CACTACCCGGTGTACGTGTG	59.905	254
c15179.graph_c1	(GA)11	GAGAGAGAGAGAGAGAGAGAGAgtgcgcactcatatgagatcaggtccagagaggaagaggagagtgaggtttggagttggtggcgtgtgtgtgattcagacacttcccctgtgactcagcgtcttcctgacctctccctcttctcccttttatcttaattctcactcacccactctattccatttctattctccacacactcactctctcactctcatcactctttcaccatggcgctgcactccgtctcttccgttccacacgtgctgcgcctctctgagccatttccttccctccacaacgctcacctcctccttgacc	CGCCACTCTCTCATTCTTCC	TATCAGCTCCACAACCACCA	60.031	258
c15179.graph_c1	(CTT)5	tcacccactctattccatttctattctccacacactcactctctcactctcatcactctttcaccatggcgctgcactccgtctcttccgttccacacgtgctgcgcctctctgagccatttccttccctccacaacgctcacctcctccttgaccccgtccctttccgccgcaaacccaagcgtcgaactcgcaaattgagagcgtttcccgcaccgtcgccactctctcattcttccgtcaaagctgttctccatatcgaccgcaccgcggctgacaatagcctccaggcatcgcctgCTTCTTCTTCTTCTTcccaaccgcaggttgcaaacttggaggacatactatcagagagaggagcgtgtggggttggattcattgccaatttggaaaata…	CGCCACTCTCTCATTCTTCC	TATCAGCTCCACAACCACCA	60.031	258
c15186.graph_c0	(A)13	caaggtcaatgaccctgtcgagtatgtattataaaaactagcgaattcatgtgctagaaggttccttgtattggaaacttgaaaacgagcagaaagtatttttatcAAAAAAAAAAAAAtacaatccacccggagaatttattgtcagcaatataaataaaaatttgaatttacatcaaccattggaattttacacttgaacactagccatttcagccagcattctgtgtatgtgtttggttgtcaggtgatatgaacttattgaaaacacaagacagattgctacatcactgagctatgtagttatatgcattcatgtgaactctgatgagtaaattttaggtagaataagagaaaatgagaagtttaaattacatgatatcattatcccaatctcaa…	TGGAAACTTGAAAACGAGCA	ACACAGAATGCTGGCTGAAA	59.442	159
c15197.graph_c0	(GGT)5	cgcagaggaggtggcgccgtggaacccagcggcgttgcagagctgcgccaccgcgagacgtgctgcggctcggccgtagtcgtcctgcgcggctcttcctccgccgttggtcatggttggtcgggggcgcaattagggtttccacgcgcggcattgttcgcgttccatggggtttgaatctttgacacgctgcaattgaagaatgcctcgtttgggaaagcagtataaagagatgaaagagttaaagaaaaggaacaaaaacctagtgtgatttatagaccttgcaaagagaagggtgagGGTGGTGGTGGTGGTgattgagtgtgttggagcaatgaaactgaaggttagtccgataatggagtgaaaagatgattgggtcgaagattaagaagttgg…	TTGAATCTTTGACACGCTGC	TCGACCCAATCATCTTTTCA	59.522	211
c15202.graph_c1	(CT)9	CTCTCTCTCTCTCTCTCTatttctactaaaaagaaaagatcatagagcgagaatttcacacacatacttgttagtcttcaagacaacctcaactgtaataatggaaacacatcatcaaccccaaaagaacacagaaaacgatgtgcaaaagaaaactgaagaaggagtccccaaggcagcttcaccatcctcttccccttctcatgagttctcctttacaatctctctccattcttctaacgccacaatccttgacaaatccaaaaccccaccttctcttgctgttgatttatctcctgctgatgacattttcttcca	CTTCACCTCGCTCTTCAACC	CTTCCTTGCTATCTCGGCAC	59.9835	258
c15202.graph_c1	(A)10	tccattcttctaacgccacaatccttgacaaatccaaaaccccaccttctcttgctgttgatttatctcctgctgatgacattttcttccatggtcacttgctccctctgcacctcctttcacacctcccttcttcacctcgctcttcaaccaattccatggacagcttcaccctccccatcagagacttattagagcatgaaagccactccgtcgttaaggatactaccaccaacagcaccacctcctcagacagcaacagcagcagaagcaccataccagaccaacacgacaacatggAAAAAAAAAAggtacaaggtaagtccaagtttacattttcattatttggattggtcaaggggcacaaagggtgccgagatagcaaggaagataaagcga…	CTTCACCTCGCTCTTCAACC	CTTCCTTGCTATCTCGGCAC	59.9835	258
c15202.graph_c1	(GT)7	caagacatttcagacacagacacttctctcaatgaaccacgactcataacatggtgaaagaccagccactcaaattaccttagttaaaatatgagttgaatcattgatacgagagaatttttcttatttttctttcccaaaaaagtgttatttcctagcattggttttgtatgtgatatttaaataatagtgtacataaaaaaatgtagcataataatgcagtggggagaaaaccagtatctcaaattatttgattaagttatagaatatagatcaagctgtattatattataatatgtaGTGTGTGTGTGTGTatatatata	CTTCACCTCGCTCTTCAACC	CTTCCTTGCTATCTCGGCAC	59.9835	258
c15218.graph_c0	(AAG)5	gcttcgtttcagaccaaaacacacgtttgtttgataactgattattgtcctgggggagaattatttatgcttcttgaccagcaaccaactaaggttctaaaggaagacgccgtgagattttatgcagctgaggtagtgattgcattggagtatcttcactgccaagggataatatatcgagatttgaagcctgaaaatgtgttaatccagagcaatgggcatgtgtccctaacagactttgatttgtcatgtttaacttctagtaagccacagcttataattccagcttccaattcaaaaAAGAAGAAGAAGAAGaaacagaaaagtcaggaggttccaatgtttatggctgaaccaatgagagcatcaaattcttttgttggcacagaagagtacata…	CTAAAGGAAGACGCCGTGAG	ATGCTCTCATTGGTTCAGCC	60.117	271
c15218.graph_c0	(A)10	ggcattcaagaaatgatgagttctttgcgattttgaacaattaaaggaattcaatccctcctttcagtggtccaaagtttgatcatgatcattgagatttaccaatggaagatctaaaattaatgtaattttattagatttaagctgtttgaccttccatcaagggatggattaggatctgaaaccatcaagcaaattatattagtctagtctagtgtggaaatttgtgtatattttaagaataatttaaaacatgcattgtaacataataataaatatgtattgttgaattattttttgAAAAAAAAAAgtagtgtg	CTAAAGGAAGACGCCGTGAG	ATGCTCTCATTGGTTCAGCC	60.117	271
c15227.graph_c0	(TC)8	gggaccatggggatggcgtctttttgaaatggctttaatcaggttgtcgttctaggttgccttgcttgttggtTCTCTCTCTCTCTCTCgctctttctttctctctctttaatctctcatcgcttcaacggttcaatcaatcaagcctcactcactaacacacccactcagcccttacctttttttctttgattgagttcacacttcatactgcacccaactcgagccaagcaaacccggttgccactgaatcggatcgtccgaaatattatttatattattgtatacataggtaggcttctactactactactactactcccacccctgctacttcacttcactctcactctcaaacattcattccagtaaatgaaatgctgtgatgt	TCGTTCTAGGTTGCCTTGCT	AAGGTAAGGGCTGAGTGGGT	60.0045	135
c15227.graph_c0	(CTA)6	gggaccatggggatggcgtctttttgaaatggctttaatcaggttgtcgttctaggttgccttgcttgttggttctctctctctctctcgctctttctttctctctctttaatctctcatcgcttcaacggttcaatcaatcaagcctcactcactaacacacccactcagcccttacctttttttctttgattgagttcacacttcatactgcacccaactcgagccaagcaaacccggttgccactgaatcggatcgtccgaaatattatttatattattgtatacataggtaggcttCTACTACTACTACTACTActcccacccctgctacttcacttcactctcactctcaaacattcattccagtaaatgaaatgctgtgatgtgatttgcaga…	TCGTTCTAGGTTGCCTTGCT	AAGGTAAGGGCTGAGTGGGT	60.0045	135
c15227.graph_c0	(CAT)5	gccaagcaaacccggttgccactgaatcggatcgtccgaaatattatttatattattgtatacataggtaggcttctactactactactactactcccacccctgctacttcacttcactctcactctcaaacattcattccagtaaatgaaatgctgtgatgtgatttgcagaggagaagagggaatggcttacatgtgtgcagacagtggaaaccttatggccattgcgcagcaagtcatcaagcagaagcagcagcaagaacagcagcagcagaaacagcaccagcagcaccaccaaCATCATCATCATCATcaccatcaccaccatcaccaacaccatctcaaccctctctccttacatccaattccatggaacaacactcccactctcggctac…	TCGTTCTAGGTTGCCTTGCT	AAGGTAAGGGCTGAGTGGGT	60.0045	135
c15227.graph_c0	(CTT)5	ggactcaccggagaggtttcaggtggagagtcttctcctggggcggcgaatcgacgcggtgattgggcctgggccggtgagggagagcatggaggacagggagcagtggagggctctgatggaacgtgctgggtttgagtctgtgagtctgagtcattatgcagttagtcaggcgaagatacttctctggaattacggttacagctctctgttttcgctgcttgaatccacgccgcctggcttcttaactctcgcttggaaagatgttcctctcttgactctctcctcgtggcgctaatgCTTCTTCTTCTTCTTcctttcaaatcaaaatgggaaccctttccacctggtccttttttctctggtgtggaactgctaattattaattatttgtctata…	TCGTTCTAGGTTGCCTTGCT	AAGGTAAGGGCTGAGTGGGT	60.0045	135
c15227.graph_c0	(T)10	actctcgcttggaaagatgttcctctcttgactctctcctcgtggcgctaatgcttcttcttcttcttcctttcaaatcaaaatgggaaccctttccacctggtccttttttctctggtgtggaactgctaattattaattatttgtctatatgccatggaggatccctctgcactgctgcacattttcaatctcaactcgcagacgcggcgagaattctgccatttgggaggattgccacttttagcagtttggtcctctgctagttccacacccattacttctttcgttttcaattgaTTTTTTTTTTcctttttagtagctttttttcatctggcaatggtgttattagattgactaggcaaacagtgacaatgggaataggaagttatgggatgg…	TCGTTCTAGGTTGCCTTGCT	AAGGTAAGGGCTGAGTGGGT	60.0045	135
c15231.graph_c0	(TCT)5	cgtcttcaacccttgaagggttttgattgctactgtgagctataaaggtaagatatttgcttttccttcttctcccttttttgaacacgatattctctcccatctgcacccaacttcatccaccaacccaccaacccaccttatctctcTCTTCTTCTTCTTCTtcattatcgattccctctctcttgaattaccagattccattgctagttcttcaagagggagagggaatcacactcgcatcaatggccacctttgttcaaaccaggggccttctctctctccccaccaagcccaaatccagggcttctctttcccgtcatctgaacccttctcacggcctcaagaaccgttttatctctctgaaccccaaacccatctccgtcccttctctctccg…	ATCTGCACCCAACTTCATCC	GGTTCAGATGACGGGAAAGA	59.992	229
c15237.graph_c0	(GA)6	gaacctaataggaaaagaaagcaagtggtgaagaaggcgtgcccataagagaaaaaaagcgaaagggagtaactttttgagaaatatagaaaaaggagcgtgcttgggagggaataagtgaagaggggaattgagggtagtgattgattggtttggtgaaaaggagaaaaaggttagttagggttttgcatatagggattattttcactgctatttatttcctagctgctgagcctaggtagcttaggctttcagtgtgttgaatgaatgtttggttttgtgagtgtgtgggaaacattgGAGAGAGAGAGAaagaaattgaggaatttcatggcagtgcttcgcttcttttcatttttg	TGCTTGGGAGGGAATAAGTG	CACTGCCATGAAATTCCTCA	59.857	239
c15241.graph_c0	(A)10	ccaccttgtcaatagccatatgaaatacaacaggtcttgcaaggatatctcccaagttgtttcttaatttacctcccgccatcatcagtttgcaaatagtaaaagctaagccaaggttgcaattgtataattaatatatagtaccttcaaaaggacaattaattgctgttggttgggaaattacgtgcaagtagacttcattaatgtctgctgcccatcgtaggagtgttttatctgttttgttctcaagtgaacacacatcaataagacttagttcagttaatccttccttggcctttcAAAAAAAAAAtcaccctacgtatatgttgtcagtcttctaaagcaaatgtatgaaggatgtgatatttttagttctttgtattcttcttagccgtgtta…	CTGCCCATCGTAGGAGTGTT	TTTTTGGTTTCTCCCTGAAATC	59.7965	240
c15241.graph_c0	(A)11	ttcaaaaggacaattaattgctgttggttgggaaattacgtgcaagtagacttcattaatgtctgctgcccatcgtaggagtgttttatctgttttgttctcaagtgaacacacatcaataagacttagttcagttaatccttccttggcctttcaaaaaaaaaatcaccctacgtatatgttgtcagtcttctaaagcaaatgtatgaaggatgtgatatttttagttctttgtattcttcttagccgtgttattctcttcattattttgtgcttgacttaagatttcagggagaaaccAAAAAAAAAAA	CTGCCCATCGTAGGAGTGTT	TTTTTGGTTTCTCCCTGAAATC	59.7965	240
c15275.graph_c0	(A)11	gggattcctttagaaataactaactgtaatttgtatgattaatattgttaaaaaaatatacaattagcataatccttttgataacatcacttccAAAAAAAAAAAttatttaatcaacatggaagcattggctaaatgcaaatctaatgatggaacaacagcctggacgatgggaatttgattatgatctgaacaaaaatattgacacggaatggaaagcaaattatggagtgtgatttgattgtagaacgctaatggccaagcttacgcttcttggccaatagtcgtctctgctctctttcctcttcctcttgtatcaaccttagttgctcctcatcctcctctctggcgattttggcactcctcctttcctccttcatgatttcatcaaagccaacc…	GCATAATCCTTTTGATAACATCACTT	GCTTTCCATTCCGTGTCAAT	59.4545	154
c15278.graph_c0	(ATC)5	ctcaagcatcttggtaacttcttgagcactctcggaagccttcaaaaagtgatcatcaaggacactgagaatctgcatcagagtaacggaaggaaccacctttattgctctcctaaactcagctggagcagttttagaatgctcaatgtgcatctttgcctcacttatctcatcatgctcttcatgaatgttttcgtgtacatgatcctgcactttctctggagttttaggctcaacctcgtcttcaaccacattctccattttaccatcagcatcaccattatcatcattatcgttattATCATCATCATCATCttcaccgttgagagaagctccaggcatgttgtccaccgtgaagaagtaatcccaagccatgcccttagactccggcatcggagg…	AGGCTCAACCTCGTCTTCAA	ATGCCTGGAGCTTCTCTCAA	60.0425	114
c15278.graph_c0	(GAGT)5	aatggccggcggcgaaggcgttgcgagccacgacggcgtccttcatcaagttcttgcggtccttacagcgtgacacggattcctcgttgtctattcgggactgtgcgcaacccatttcggaaaagtcggaggttgttgttttggaaggcagaaatgtagtaagttgtcacaaagaagatgtgaatgattttggaatcgaaacggtgtcgtatagagatggaaacgagtttttgagatctcagagttggcagagcagagaagcgcacaggagagagtgcggtgtgaagcagagagagtgtgGAGTGAGTGAGTGAGTGAGTgcagagtcacacgggaaaggacacagattcggttattcgccg	AGGCTCAACCTCGTCTTCAA	ATGCCTGGAGCTTCTCTCAA	60.0425	114
c15285.graph_c0	(T)12	atcgattccatgcttcaatctgtcgtcaaatgggcccaatcctctctcacccagatacgcattcgccactgttccgatcgctctctcgccctcgtcgcccaaaggttccaactttctcccaaattcccttacccatttgtttgaatgtttgaatgttcgatgaaagtaatgaatgttttctttgtaaaatcaaattaggataattagtatttttcacgtaattttagatcatttaacgtgaattaaacatgtcataattcgttatggtagcatttaagatttcagtaatatgtactttacTTTTTTTTTTTTcttttaaattagggctttgattccgaaattccaatattttaatctgtgtgtttatatgttccttctattgtgaatagaacattaggt…	CCCAAATTCCCTTACCCATT	TGGAATTTCGGAATCAAAGC	59.949	228
c15290.graph_c0	(T)11	tatgtccaaaaaaattataagggtctctctcgtggcaagcaagcgatagaggggttagaattttggcctccatttgtaggtattccgccaatgctagagcgctccatgaaatgttacaggttggggctgtgtccaagttctgtttggtgcttcaagtgaattgcggcttcaagactaaagagagggccaaggagattagtcaaattgcactcctcagtttggaagaattcttcatgtattctgtacctttgttatcttcctttccgagatctaatttgatcatagtttgtaagcttttcaTTTTTTTTTTTgtgtgcatgcatctgatgaaagtgtctggtgccagaggttttgtttatacgggttgtaatggacttttatctttcgtgggcctgatga…	GGTATTCCGCCAATGCTAGA	AAACCTCTGGCACCAGACAC	60.1095	274
c15291.graph_c0	(A)11	ggcttgtgatctgcccccattacctctttgagatcactgtgttttatggaatcttcttcatttctcagacactatatgcattctctttcgctataggcactaatttgtacttgctgggtaggagttactccactaggaaatggtatgtttccaagtttgaagattttcctaagagtgttaaggctgtcataccctttgtcttctaaatgttgcaatcaacatgtaattttacctatgtgtgttttgatgaagattggataaagcagattattaataaaactggttttgatgttgtagtttAAAAAAAAAAA	#N/A	#N/A	#N/A	#N/A
c15304.graph_c0	(CTT)5	tttcaccagcccttcaaaaggtgttcgatcatgaactgggatatgcaagcaacgaacttcaaaaaccttcccaagagcttgatggtgcaaagtgagaccgaatcccgtgccatccatccctggtaaaaacagaagagtaggagaatccttcaaagggggcccacattcaactgggcaaaaccaccgaggtgggcctccatctgatctgcaaatctccttagctgcagcaaagtaatcctctacactgcttctcccatacccatcatcccaaagcgctgccaaaccttcttctgcttcacgCTTCTTCTTCTTCTTctccccctcaactcccaacaaccaccccttcgcttcctccttaaccaaggaaccaccattatgattcttcggcgtccccaccac…	CCATACCCATCATCCCAAAG	GTGAATGGATCTTCGTCGGT	59.97	167
c15314.graph_c0	(AT)10	ATATATATATATATATATATgaatggtaattattcttggcctaagtgcaagaatggtggtacttatgttcctatacttgtgtgaatattcattaagtggtaatgaacaaatttctaacttgttattggcatcgacttgttctgcaagaatgaactaaaaagaatgaatgcttgtcggggcctatgaagaggaacctcgtgtccagcacctcttactgtaaccattgtcaaccctttataaacttgactccaaccaccaaccttgccactgtcataccaagggtaccaattgatgatggtaggtagcttcaaggcatcaat	#N/A	#N/A	#N/A	#N/A
c15327.graph_c0	(ACA)6	tgcgcctacttttccctgcacttgtcacgcaacttccctcaaatcctcatgacctccttataaatcccccaccccattctccactctcacacttcacctccaaactcaaaatcaaccACAACAACAACAACAACActctctcttcttcaaatggctctccaagctcttcaatcacccaccgctgccaacccatcgttcactcccttcgaagaagacactctcacttacttagacacgccttgggctaagggaaagcgttctaagcgtccccggatggaccaacacccttcatgcaccgaggaggagtatctcgctctctgtctcatcatgctcgctcgcggcggctctcgtgctcccgctcccatccccaccgccgccaagccttctctctccgacaac…	TATAAATCCCCCACCCCATT	GCTTGGAGAGCCATTTGAAG	60.022	106
c15340.graph_c0	(T)11cat(A)20	atggaggaggttgggtggtggcaaagtggtgcggcggcagaggagtattaggacttctggagaatggttgaaggctgacgtggcatcatctgggtggtttgatcggttagtggttgactgccacgtggcaccatcttaggcaatctgacttaggagtggtacgataggtgtgtgtaggaaagtttaagttgtaggagaaaagacttactggattgggtttggtctttttgggtctgtttcatggaagtgtatatttgtgaaaacaagggtgcactcaatctcttttattgaataaactaaTTTTTTTTTTTcatAAAAAAAAAAAAAAAAAAAA	#N/A	#N/A	#N/A	#N/A
c15370.graph_c0	(A)10	gagagagagAAAAAAAAAAcattttattattattgttcgttttcttcgtctttgtcttcttgattctgagtctgaaaacaatgaaacgttgaaagggaggagagtgcgaaatttggaatgtttttgggtttgttcattgatttccgcaaatgaagtgcttctacttctccaacgcagaggacgaagattgcgtggcagcggcaccgagttcgcgcggttccacttcgcgtgtgtcgtgggcgcgttcgctcagtctcatggacacgcgcagccgctccaacttcgactccgactccacggaattctccgatacggtgga	#N/A	#N/A	#N/A	#N/A
c15372.graph_c0	(T)11	acagctgtgttccagaaatgaccatcaccaacagaccccatccattcacatcctccactctctctctgtctctgcgcgttacttttactttcttttgaaaccaaatcaTTTTTTTTTTTcatttcattccttcaaatatggtgccttcttccatatcagaaccaaacacaaccgaaagcaccttctttgtgtcaaagggttagtcatatatacagctataatgaacaagatccggaagctatcatcttttgaggggaatgctgcgtggtccaaggaaatcgataatatataactccaccttcacatcagatcattcagatgcaataattctatattacatctgcagattatgttttgtctcctcggaccaggcttcattcccctcagcaaccaaccaaa…	TCCAGAAATGACCATCACCA	GCATTCCCCTCAAAAGATGA	59.9535	251
c15372.graph_c0	(T)10	taaaagagacttcagaaggcacagataacaaactacatgcttctttggcacctgcaaagctggcatgcacatgccacagaaccaccaattacaccacctacacctaaacctccttttttctgcatatttcccaacaaccaaacattaacctccattctattatcatcactcactagagcagctaacacaaaaatgaaaacttccctttcatgctacacctgcaacacattgttacataatctaattcacacttttaacaaattctctaaaccactctcttatagataaagtttatggagaTTTTTTTTTTccaaatttagtttgctatttttttagtttttgataaatttttaaacaataatgaagcacttgttaaaagacatacgtttaaagataatg…	TCCAGAAATGACCATCACCA	GCATTCCCCTCAAAAGATGA	59.9535	251
c15376.graph_c0	(A)10	ccctttcttctttctgtaaacaataaaaataaattAAAAAAAAAAtaaatctgaacagagaaaaggttgttgcatcgaacaagcatctgagttcagttctgtccgtgaagccactcactaaaaaaagttctctaactacttaaagaggaagaatcctactcttcacaaaaaacccacctttctctcttgtgcttcgtttcttccatcaccatcaaaatcaaaatcaaaagcttcacaccagagtggaaagtgccaatgggatctctctgtgtccctctatctacgatcttctcaatttgttgtctagtattactgggtgccgaatcaaagacgcattgggaagat	CCCTTTCTTCTTTCTGTAAACAAT	CCATTGGCACTTTCCACTCT	58.6775	259
c15395.graph_c0	(AG)7	caaacccaaaccaaacagacacacatgtcagacacatcaaacacaactcaacacaacacaacacaaaacctcagcaacagaagcAGAGAGAGAGAGAGataaagtcactgttcactttccccattttcttcttcttggttatttggattcagagttttgttccatgaattccaacaagcgagaggaagaagacgacctattcctcccacacccttcggatctgtctcctccgccgccgcctctgacggacccttcctcctcgtccttctccctcctcttcccctcctcgccctcatcctcccactcctccccctctcctccctccaaacccctcttcatctcccccgaccctcacatctcctctcagttctacaccttcaccccatcctcccacgccc	ACCCAAACCAAACAGACACA	AGAGGAGGGAGAAGGACGAG	59.412	275
c15399.graph_c0	(T)11	ctttattgtttgtcttgtcatattatttcgaaaattaaacccaaacacaccaaaccaaatcaaatctgactttccaaatcgctctctttctctgttcaaatttcaatttcaatttcaaaattagaattacccccaaatctatattgttcttcaTTTTTTTTTTTaattctcacatttctttgttctcacactgttgttagggttttctttttccacttcccgaaaccatgcttagcgatgattctctctcgctctgtgttttatcgatagaacggcgttttggtgaattttagtttgtttcacagtgcgaattgcttttcccacgtggttgtggtggagttgtgtcggttttgttgactgatggggtgcaattagggtttctcgtgttggatttggttt…	AAACCCAAACACACCAAACC	GAGCGAGAGAGAATCATCGC	59.902	218
c15399.graph_c0	(TGA)6	gctagggcagttaaatgagaatcaaattgttgcttctgccatggagtgtgatgacaagggtgcaaggtctgacagcatatttatagaaaatgctaaagtagactgtttacaatctgaagctctcagtgtagatgaaaaagagagttctctgaaagatgaagaaaacctagtctttcaggaagctggactacaaaatacaatgtaccctgaaattaggagtccctatgttgaacagaatgatgaaaattacatgattgctaatgacacagggtttttgaatgttggggatgatgagataatTGATGATGATGATGATGAtaattttcaaccatctgctgaaggaactcaccttgaaaatagtggatggtcttccagaaccagggctgttgccaagtatct…	AAACCCAAACACACCAAACC	GAGCGAGAGAGAATCATCGC	59.902	218
c15421.graph_c0	(A)10cg(A)21	gatcgcctcatacttccgccgaatccctgccgtacacggcgtaccgttacggatgcaattaccggactccgccgctgccggctgcgtacgctatcggcgtgcgtaacggttcggcgaaggcctgctgctacacgcagttcgatggaaaccatagattttggcgtcgtggacctcactgttacaattactgccactgaggccagccgatttattcatatagtaaatacagtcacagaggaatcgggaacacgaagcggattccatacatgatatcatgatgacgaaaatatcaaaagcaccAAAAAAAAAAcgAAAAAAAAAAAAAAAAAAAAAgg	#N/A	#N/A	#N/A	#N/A
c15472.graph_c0	(GA)10	ctgtcaatctggaagtccagttcgtaaggagcaacaactaatcgatccccgttcaaaacttcaccaagatcttccttcttttctttcactttatctggtgagcaaaagggaagatcaaaatatctgtatgtctcactgggattgtgaaagggtcccaccttgttggcataaaagggaacggaatctcctttgttgtaacggtgatccgatgcatcagatgtgacatggcttatgcagcaccaaaggatcacaatggcaccaaacaaacacgccgttgactttcccatacagacagagattGAGAGAGAGAGAGAGAGAGA	#N/A	#N/A	#N/A	#N/A
c15492.graph_c0	(A)11	cagcctggccctcttggcaggaacatcatggtcagcaacagcatcactggcatcagaaagcgagttgtcgagtgcagcatgagctggagaaaactgtctgtgaagactgttctcagtttccccatttgttaaaccattcgtttcaagagctccaccacccattgcaaattattcgaaaacctagcagctttgctctggaagcggttggaagtgactatgaattgaaagagggagaacccaaaaataggggtttgtgaagagggtagaattgataacgagatccaaatgggtaaaaagattAAAAAAAAAAAgatcaa	#N/A	#N/A	#N/A	#N/A
c15501.graph_c0	(T)17	TTTTTTTTTTTTTTTTTctattttatcttttctttcttcttcctctccttcttcttctctgtccatatgaaaccacacgagaatacattttatctttttcttttcttcgcactctcaccattgaaaccgtacttccctctatccttcttacatcgtctcagccttctgtaagttctctctttcaatctttcgcttcttgtattatttctcatgtggattcatcattcatctttattttactttcatctctctctttctctctaaatgttgggtttcactgggaatatgcggttctctttaccctatcacacatttcc	#N/A	#N/A	#N/A	#N/A
c15502.graph_c0	(AGAA)5	gtctaaaataagaaatatataagagaccttttcatagtgtcccaacgtccacaaaagttgtaaattaacacgtgagggtctctctcgtagagtgacgatgtaatttgttgtaataattggattggatgataaaatgacattaattaagatataattaagaatagtaatacaaaagaagagtacaatagAGAAAGAAAGAAAGAAAGAAaagacagagagacagtggagagggcccttatttacctacgtcgttgtggttgaggtggtaggattgggcagacagcaaacaatactacgtacgtaggaactaagaatgatagttttagattacacgtttgggaagaatatgaagaggattcctcttgtgcactgtgagtcctggatctgtcaaaacatcca…	TAGTGTCCCAACGTCCACAA	TACCACCTCAACCACAACGA	60.001	234
c15503.graph_c0	(A)10taactacaatactcaacagggagttgatatgtgaatcaacagagcagccc(CAT)5	cattttgtgcaaagcttcaacaaatggagccataaacttctgagtgctgttttttaatattttagttttgtgttttggcaagtgggatgaatagaatcaatgcatagtccatttgtgctgcatcatggtgttgtatgaccagacctgatatcacaccatatcatatcaaccattaacaatcagcagcttaagaagggacagcatgagtggtcggtgtacggtggggaccacaagtggtccttgtggtcccaacttccagccatatctaccactgtggttgcaacctgaagggaatttgagAAAAAAAAAAtaactacaatactcaacagggagttgatatgtgaatcaacagagcagcccCATCATCATCATCATctgtgggagccggtggtggggtca…	TCCCAACTTCCAGCCATATC	GACTCAAAGCTCCTTCCACG	59.9415	270
c15507.graph_c0	(A)10	gaattttgggcacggcaataccttggccaacagttttacatgcgcgtttatacaacatcaacctcaatcagagatgaatatcctgttccaaagaatgcactgctgtgtggtagagcaagtgggagacacactcgacccctctgagctgccaatatcaaaagcagtttacttttctccttctcatttttcaatttatttgtttcggtaatttatgctattattgatggtatgattacgacggacgtgtttgatttgagccacaggtgaccccagctcgaggtcgcgttaattcttttccagAAAAAAAAAAcaatattttattctattgtaattttccgaaatttactgtttttattgcatattaatgttggtggcaagtgtaattcattcagcatcggt…	AGTGGGAGACACACTCGACC	GAATGAATTACACTTGCCACCA	60.014	273
c15507.graph_c1	(CCT)6	tatcacaaccaaaatagttgcttatacatagaatctatgttacaaaaggtgttttgtaattagaataatggaaaacgtgattgaatgaggaaaggattgggcatgtatgttgtcggaaggtgttggtatgtttgagagtgaaggaagatggtttcccagaagaggccttacactgtacccactctcttcttcctcgccttgttcctcatttctgtcattgtcttcttctccaccagaaccactcttcacaccgcttcccccattcacccagatctctacatccacgtccaacctatttccCCTCCTCCTCCTCCTCCTccaccaccatcatcgttctcaaggttctcgttgaactggttcagaatttcagcatcagggtttgtgctagtgtttgtggtt…	TCGCCTTGTTCCTCATTTCT	CCACCTAAACGACGACGAAT	59.903	257
c15507.graph_c1	(CCT)5	gggtttgttttgtctgattcgtcgtcgtttaggtggtttgctgtcggaagggtgggtttccagggagggagatgcgcgagttggtcgatggcgtccttggctttgttgatgagccagtccacggccttactgggccggtcgtagcccaaccgatcctgcacgtcgtagaattgaattgcggtgtgggccgatagcctcacccgccggtcgcgcggccctttggcagtgcacactttgctgtggcgatccttccgccccgtggaccgcacaatgtgtcccccttcaacttccactatctccCCTCCTCCTCCTCCTccacctcctctcaccatcccctgcctccacgacgtcgttcctgcatgctccaccgaaccagcaaaagcccgtttccgttgccgc…	TCGCCTTGTTCCTCATTTCT	CCACCTAAACGACGACGAAT	59.903	257
c15507.graph_c1	(TGA)5	cgatcctgcacgtcgtagaattgaattgcggtgtgggccgatagcctcacccgccggtcgcgcggccctttggcagtgcacactttgctgtggcgatccttccgccccgtggaccgcacaatgtgtcccccttcaacttccactatctcccctcctcctcctcctccacctcctctcaccatcccctgcctccacgacgtcgttcctgcatgctccaccgaaccagcaaaagcccgtttccgttgccgctgttgaaagtaaccccgttgttgctgctctgccgtggttgtcgtctttgtcTGATGATGATGATGAttcgtttgaggatccagagtcagacagttttgtttggtgttggcctgtgtgtctccctcttgcagactttaacagaggatagcg…	TCGCCTTGTTCCTCATTTCT	CCACCTAAACGACGACGAAT	59.903	257
c15513.graph_c0	(A)10	acttggctgctatgcaacaggcaaaacaaagtaatctgaccccaaataacctcgtaatacagagatacttgatccaaagatcaaacacagtccaaatccaatactatcgttgaaaggtagtgatcaatcagatcaaacatcttaacccaatgacttcacccaaaagtattccaaacatttcaagtacaaaattagaaacaagtaaaacgttgtcgagatggtacagaagcgtaaaaagagtactcacaataaattccagggcaaaaacattataactagaattagcaaacataacaaattAAAAAAAAAAgaaacaaaaaagacgccttattgatgctaaatcctttacaatcagttttcccttttccacaaaattgatatcgatccaatattcagttt…	ACCCAATGACTTCACCCAAA	AGAGGCAGGCTGAAAACTGA	60.172	268
c15540.graph_c0	(T)10	gtgggggtgagagcgggaagaatagagcaaatctggaaaacaaggattgtggagttctgtgacagagggtaatctcctagacggtgaagccagtggggtttgtaatttcctcacacttttttcttccttacttcttgcctttcacatttttcttaggtgatttatgtactttcctgccaaacatgccttagactgtatgTTTTTTTTTTcttaggtgatttaatcattcttgcatgtccctgagttgattccccaacactatagtcaacaatttttagtttttgttctttttctttggtgctttatatgacaattgaattctttggctaagtaagaacggtgtaacaattttgttatctggtaggtttagtgtattattttgcagtgaaaagaccaagt…	CTCCTAGACGGTGAAGCCAG	CAACTCAGGGACATGCAAGA	59.918	174
c15553.graph_c0	(CA)7	ttaaaatctccctgaccatatgcctccagtggcagttgggcctaaaaaatgtggtggtatttccaacattacttataaaacaaacttcgaaaagaaactgataaaaaaaagtctctcacattctagttcaccccgccccaaacaacccaatggtcagaaacacaatttaagtaatataaatattaacttttgacaaaccaaatcccagatataatctgtaaacataggctggattcttggaaagtgcccagccctgattgattgaagcttgtcccCACACACACACACAaagaaaaagttatccattactagcatgtcaaacagccataacaatgcaatagactgccaagataacggcttatcaattaatcataattttactagcaacaacccttacac…	GCTGGATTCTTGGAAAGTGC	AAGCCGTTATCTTGGCAGTC	59.58	133
c15557.graph_c0	(A)12	taaccttagaaaatgattcaaaaggaaagaatcggtgctcagctactataattcaacactcatcacactcatttgtaaagcctgtaaaaagctagagtatatatatacaaattacagaagggagtgaatgcaaaacaaattaaattcaaaagtgggatgctctattcttcttcctatcattttgatgttgtattagacagtgagcaagttggcgtccaatattatcatcgccaaaactgcaccaaggattgattcactcagttaaaacatgttatctagcccctttctctatggtctcttAAAAAAAAAAAAgaaccatgttaacatctaaacatcataaacaggcagacgctcggcaatagagtcacggcaaatcgggcacttcttacacttctctga…	CCAAAACTGCACCAAGGATT	CCGATTTGCCGTGACTCTAT	60.0335	148
c15562.graph_c0	(GA)6	agggaggagcgggtgacgtaaagatgagaggtttggggggcatagagcacattggagtgaatggggttggtgctcttagtgccaagaaagtcatggaacacggggttcacaagctgttgatgttgttcctgggtcacaacgttgttgtcggcattgttttgctgagccattctctcaatgaggccattgcatattcgtgttggtcttcttcatggctgcctctggttctactgtgcactgaagagagagaaagaaaaacagaacaaagagaagaacagaagaaaaggagaatgagcgtgtGAGAGAGAGAGAcagaaaggaag	#N/A	#N/A	#N/A	#N/A
c15567.graph_c0	(T)16	TTTTTTTTTTTTTTTTcttgattgaactcttttatttatattgtaacatgaggagcaacactacaagagaagtgtcagcaacactacatgtgagatcaggcatcaaacggagaaatataatcatgctttcttcaacatgcttgccacgcctgtttaaaaccatccacgcatgaacataacagtttacattatctcgatgacaggggcagttaaagcgtcacttaataaaccaaatgttttagttgtccacaaacgtcatgccctaccacagcaacaaaaaccagaccttttttgttatacaaaagctagacttaca	#N/A	#N/A	#N/A	#N/A
c15569.graph_c0	(A)14	attggcctccagctctagatccttttgcttactctgcaattccttttgtggaactgtacccttatattcaacccaaggcccatcagaaaaatggtaggctttgccaggctctaaatgacccaatcctattctttgcagacaaatatcaagcaaatgtcccgctgaatgcaatctggagttcagttttcgcctctgctcgtcaacaaacagtgaaacctcattccctttctcgtgtgtaggctcaaattcccctcccaaattctcaaagagcccatagtgaaaaacctacatcatcataatAAAAAAAAAAAAAAcgaggatgtctacaaaataattgatgaccactccagagacatgttcgacaacaaaaaagacctttcattcttgaaacttacaatt…	TGTGTAGGCTCAAATTCCCC	ACCGTACGATATTCCATCCG	59.8005	279
c15571.graph_c0	(TTC)6	cttgccgttgccgaatgagttccctttccccatgcactctctctcattctctcttattctctctcattctTTCTTCTTCTTCTTCTTCaatttcaattctcaccatttgacgtaatggctaaaggtggaaaactaatgaggctgaaatcggtgctgaagaaatggaactcattcggcaacggcaagcagagccgccacagcaccagcgccgtcgccgccgacgagtcctcctccagatcggacctccacgccgtctacgtcggaaaatcccgccgcctctaccgggtctcctccggcgtcctcgacaaccccgtcttccgggaactggtagagaggtcccgcgacgactccgaccaccaagacgacaccatcaatgtggcatgcgagg	CTTTCCCCATGCACTCTCTC	CCATTTCTTCAGCACCGATT	59.9385	142
c15586.graph_c0	(TA)7	gaaggagagattatatgTATATATATATATAttggttggagctaacgacagttacagtgagattgcgcgtttggggtgtcctgcagaggctattttgttgttgtcgttggtggtttgtgttgtgtgggtttatgagagagtggggttgacatgggaagggtttttcttgttgattaggatggcaaatcttaaggatgcacattctttccaaacattccaccatttcgaagcacccttgaaggtcgaaaccaccattaacatgggttttgaagttttccatcgttcgtttctctgcaaccaccatttggaagcaccgttatatccgaaaatc	#N/A	#N/A	#N/A	#N/A
c15594.graph_c0	(T)18	TTTTTTTTTTTTTTTTTTgttgaaatttgaaatatatttttgattcattattggtacataatcaaagtactcaagaatgttacaatggttttctcattcaagtacggtaacaccataatccgaatatgaggattgaatgaaattctgattcatgtgaaattttatctagtcaaacaacactacggtggattcatcaatgtccccatgcatttgaagcttgtctcgagatggtccaatccttatcctttccgatagcccaaaagaagtagcccttcaagctccatgccctagcaaaccgaaccttcttcgttatggatg	#N/A	#N/A	#N/A	#N/A
c15612.graph_c0	(A)10	tttggaatctagatttaccttgttttattattattaaactttgtcagtttataatataagacagtacatgatttaaacatcctcgcgtttgaatcaaataatttcaaaatgaaatcccctccagaaagcaagcatctggccgtcctctcAAAAAAAAAAggaatcggattaaacagtcagatcaacaaattattcacctgaggaatccccaataacttttggaacctattttcattttgtaaataaaccagaggtacattttgtgatgggagcttccagtgtccaagagaaccttgagttgtctgatgaacagcttttaagcataaaaataattatttttgatcggtataaacagcatcaacatcatcaagctcaagtaatttgctcataagttgcttg…	AACATCCTCGCGTTTGAATC	ACACTGGAAGCTCCCATCAC	60.1005	207
c15618.graph_c0	(TA)6	gctcaatcaatgtaaagagtatataattcacaaggtacaagtcaaataggttttacaacaaaacacagtaaaaccagcaaagttcaacaacatacatgtgttTATATATATATAgaagatatctacgaaagtcgtaatgactgagtcgaagctaagaaaagtagggtggaaaatgtgtttctgtacaatcaaagaccgaggaaggatcaatggcaaactgaacgacagatctgagatcatcccaattttcattggcaaatgcatagtcttcaacattgtgattccaaaaagttgggtaaggggttgatggtggttgaagatggggtagttgcccaaactgcccaagaaacaagtgtttcttttcatcaacctgtccaaatactggctttagttgttgca…	AAACCAGCAAAGTTCAACAACA	GGCAACTACCCCATCTTCAA	59.813	263
c15620.graph_c0	(TC)10	TCTCTCTCTCTCTCTCTCTCtactgttcactgaaattgaagtgatccctgcgcgcaattgcgattactgtttcgtttgtttctctgtattcgaattgaatgctgtggtgttagggtttaggattgaaatgcgagtgtttgtgattggagattcgggcagtgtagtgtggaacgtaccgagatcttgctgttttgttttgtattttctttttctcttggagatttttggcggatttggctgcgcgccgtcaattttgcattgaatctgttggtttatggcttttatctgcgttgtattctgattttgactgaagctgtcag	#N/A	#N/A	#N/A	#N/A
c15628.graph_c0	(A)10	ctcaagagtgtaactaaaacttaaaaataggaaatggcattataaacgttaaacgaatatgatgtataggctcacgaatggctacaaataacctaacgtcgatacatatacagaacaagtgaatgAAAAAAAAAAtggaaacgagaaaggtagggttttcccttttcacgataggctttcttgaatatggatttctcatgattgagtattgatgacacgacatcgaggtaccgttttatgaagcattatagtccccttaaatgccatgatctgatggcagttcattctatagttggtaagctcatcgggtttcatcttgctaaatccgaatttttctgtccatatagattctgcttcttcagcagccggtagcacaagatttttcactttcaagaaagc…	TAGGCTCACGAATGGCTACA	GAAACCCGATGAGCTTACCA	59.759	247
c15644.graph_c0	(CT)8	gcctttagattttcctgtgttcttatcagtgataatgacagcttcaagaatctcaccaaactgctcaaaatatttgcgcatttcttcggttggagtctcccaagctaggcctccaacgaagaccttggtgaacgttgtgtctccgaactgtgatcggtaatgtgggtaagccatggtgtcaagggaagaaaaaggtgtccttgtttatgcatgaaagctagttaagctcaaaagggtgtcttgtttcttctgatctctacttattgacttgtcactgccattttctcttctggttttctgCTCTCTCTCTCTCTCTatctctatctctatctttctctgtgtgtggtcttgtatttgtcctacttcaccattcaacaacgccccttcacgacacaagaa…	GTCTCCGAACTGTGATCGGT	ATTCTTGTGTCGTGAAGGGG	60.043	262
c15671.graph_c0	(TTC)5	atacacttctctgtatctgaatacccaagcagaatggcctctcgtccctgctaactctccaagcgcgcaaaagatacagccatcgttgacaggccatgacattcgcgcatacacttctctgtatctgaataaccaagcagaatggcttcacatttttgcatctctcactcttttcttttccataatcatcaatcttttccctctgcattctctgtTTCTTCTTCTTCTTCattttctctgcacaattttgtattctcaaacgtcacccacgaacgcttcacgcttatctccaaagcctctctccaccaccctcacgcccacgcgccaaaccaagacgctgtttctcgcgacccagatacaaattcctcgtctttatccaaaagccgcgtttgggttaat…	ACCAAGCAGAATGGCTTCAC	CGGCTTTTGGATAAAGACGA	60.2325	255
c15673.graph_c0	(AC)6	ggagacaagaattaaaactgcaagagagaattttaaaaactaaagacaaaaaattataagaaatagaattacaaaaactagaaatatatctagattaaacttgttattttggaaataaacaatacaaagagtcatgatatttcttcaactatACACACACACACataaatgaagttactaaaagcatcacttgtttatctaaggctatgaattcctacatcttcagtgtcctatgaagtcaccaatgtgactgttgtatgagcatatgtacaagaaaatacattcacaaaaacgcctcctactatgatatgcatggatacggaagaaggtctaaaggtccacacacacataggaaatgactgaaccagctcggcgctttgtacgttggctaaccttcca…	TTTGGAAATAAACAATACAAAGAGTCA	AGGAGGCGTTTTTGTGAATG	59.778	193
c15683.graph_c0	(TCT)5	tcttcatcaTCTTCTTCTTCTTCTtggttccctcgaagaagcaaagaaaatggctactatcatcgactctcatttcttagcgttcaccgcacttgtcactattggctatcagtttctgtttttcgtcatcactgcgcttctcaaattcgacaaagtcactgattttgcgggaagcacgaatttcatcataattgctgtattgaccctggtgatcaaaggctcctggtattttcggcagataatcctgactttgtttgttgtgatatggggaattcgcctggcgtttttcctgttattcagaattttgcagtggggagaagaccg	#N/A	#N/A	#N/A	#N/A
c15691.graph_c0	(A)10	aatcttctttgattgattccttcaaagttcaaacggagtgttatataataagaaaatcttagaaggcataaaaacccgtaaaatccgctaaatatatttagtacccgcggtgttttaatatccgttagttaacgggtcgggttcgggttcgtatttgcagatatttcgtttgcaaaataaaattataattttatcttttttacattaaattgttttccaagcgtttgtgccgaaccctaaatctcacttcttcttctcctacactgttctttcattctcattgccctcacagaaggagagAAAAAAAAAAtgaagttcaatgggtttcctctagccggcgcaacagccgcaagagccatttcacggcgtcggtccttcgcgtgctgatgagtgtgccgc…	TTTGTGCCGAACCCTAAATC	TAAGGGTCGTTCTCGCTTTG	60.158	269
c15697.graph_c0	(GAA)5	acccattcagcaccatttgtgggataattttgtccagtaaccgggtcctcagaagctgaaacttctgcatcatattgcccttcacctatttgcgattgaagagtagcatcagatgcagtaggagtggaacgaagagaaggaggtgttgatgctcctaagcgaagctggtttaagcttctgatagcggagtcgatgtcgttgccgcaatcttcgagggctttctcgaggaggtggttgtccatgtcagggaagaaggcggcgaggtggtggaggagggaagagggagagaggcgaaccgggGAAGAAGAAGAAGAAcaacggatcctctttggaggaagctcttggaacagcgctgatctcttcccgcacactatgatcgcagacatgtttcgatcctct…	AGGAGGTGGTTGTCCATGTC	TTCCAAGAGCTTCCTCCAAA	59.8715	122
c15699.graph_c0	(AAT)5	tctccttctgtgctcttgcaggtccttcgttctcttattttatataactttcttataatcaaaatttttacttcatttaatattattcacgtgtcattctgtcattgatccaaaattactccataatcaataataatgattataaacacAATAATAATAATAATcataaacaccaatcacataataacacatagatgatattaaaatattgtcaaaatatcgttactaaaaccatgaataatctaacttttcaaaaatgatgtccccactttgttattcacgacagagcaccatgagtgtgatgaggttgtgtggggtcctcagaagttgttggcacatgagacataactccccgaaggtggcacaggccctacagcaatgaagacaagtgatcacatg…	TGCAGGTCCTTCGTTCTCTT	CATGGTGCTCTGTCGTGAAT	59.848	279
c15705.graph_c0	(A)10	ttttatatgaatttctgaatgaatattattaattattaaaattgcagAAAAAAAAAAttaaaacagacttttaaaattagcaatactcatcataacaaagaatatcatctatatatgatatatgtataaaataataatgaaaataataaaaaatttcaaacaattatcaacctaagtgggacgtgacaataaaattgatttatgagaaacaagtcacctattccaagaacatacacacatacattcattttttaccatttccaatggaaattgttaaggatttttcatctttattctcaactttcgagcaacttgtgctgctttaggatgacttggtcgcttgttactatggtgctg	#N/A	#N/A	#N/A	#N/A
c15708.graph_c0	(A)10	attagttagtctgttcagaaatttgtcagaatatcattagttagtctgttcagaaatttgttacgtattagtctatattaataagctcaataaataggacttctgttatgtttaagcagtatgataccatctgctatttttttttcctatttgattctttaactcattataatgccaacaatattcttggtgtgcttaatctggtgtatctaccatggttgtatggactcgtttgcagattttgcaaacctgccaccacagtttgtgttagtattcgtggaacaactatgattttgttgtAAAAAAAAAA	#N/A	#N/A	#N/A	#N/A
c15727.graph_c0	(AAG)5	acaacaacaacagccccgccactgcccgcaaacctccatccaccgccgccgccgctcttaaagccctcttccgcccacccgccctcccggagctacgccgcacaaagtccttttccgcctccaaaaacgaacctttctctacctccttcgaaccccagcgcaaatcctgcgacgtccgcgtccgcagcaccctctccaaccttttccaccaggacctcaagccccaaaacgacaaacccccagaactaaacgacattcgcccacgtgttctcgaccagcccgttgataaacaagaggcccAAGAAGAAGAAGAAGacgagaaagacgagatcagggttgtggaggagcccaaggtcaatgtgaacgaaatagttgaagtcattgaagaacttgaagttg…	ACTAAACGACATTCGCCCAC	TCGCTTGTGATGAGTCAAGG	59.992	278
c15738.graph_c0	(GA)7	aacatagttccttacactttttttttcaagtggcacgatagtggtgagataatttactcatctatctattcattctaaaacttttagggcaaggcttggcacagtcccagctgagggcagaacacgaaataggaatggtttcagttttgctggtcttctgcctttatactattagaagcacaccaattgtttattgtaccaatgagttggagcgtacagacagaggagacatttttgtcctactccaaaaattcttgacttgctttaataaacaggaactggtctttccattcctcagcgGAGAGAGAGAGAGAaaggataagagtttaagattaattccagtgtgcttctctctaactgttacgagtctgtgacgctcgctgggataaggaagcagag…	TTTGCTGGTCTTCTGCCTTT	ACATGCTTGCTCTGCTTCCT	60.0785	263
c15745.graph_c0	(ATC)5	tatgtcaatagatcgccttggggttaaaatacgaacaagtgcatcttccattgctgtatgcactgttgaagatatccttgtaaatgaaccaagttttttgccttcaagacttgctgccacagactcacatagtttctcagctatttcctcggccacattcttggtcatgagtctgtccttcagagctttcaaagccggttccaaatccgacttctccaaattggcctttccagcaatactctggaacatagatgaaaaccaaccctttttcttagcctcaggcttgctatccttcccagtATCATCATCATCATCttcatcctcgctatcactgctaagaacctcttctttatccatcatactctccccttgttctttagccagaaagtcaaccttttt…	CCAAATCCGACTTCTCCAAA	GGAGGGAGATGGGGATAAAA	60.0665	215
c15745.graph_c0	(A)10	gtggaggatgcgctggtagacggcgacgaagacgaggccgaggtcattgtggaaggtccatttgaggcagtaggaagctccaggtgcgtcgtaggtgaagctcgccgcaccggatcgctcctccaggaggcacgatcggatcaacgtgtcgatcggagaccccttgagggcattggtgaaatggttgcaggtccagaggatcaagcctccgcgcgtgaatatcagtaattgctccaacatctttgatcactgcaatgccacaaacagtctgagataggttttttctgatttgggaaattgAAAAAAAAAAtggaaaagatgggttaggtttgtggaggatacgggaaatgcagaagatgatggaacacgcactgacacgtgctagattgattgattcca…	CCAAATCCGACTTCTCCAAA	GGAGGGAGATGGGGATAAAA	60.0665	215
c15758.graph_c0	(T)10	tctaagtccaagaaagttaaagtggtccctcctttcaggcgcttgctttcaaagctgccaacatggtctctgatcgttgctaatgccatgcacagttgggtaatgtttcatactccggcatttgtttagttgttactggtgctctaaattggagttgttaattgtcatgtttgatggcaaattgtcatttatcatgttgcaattcggatcacatatcttgttgcaatttccatgtggcaatctaaccttcagttcccagtctagccacatcatgtggcttcttatttgtttcccattttgTTTTTTTTTTcctattcacagggtttttttattgttctttcatggatgcccatatacttcagctcggtgtatcgtgtggatctcagacatgcagcatgg…	TGTTGCAATTCGGATCACAT	ATATCCGACCACAAACCAGC	59.8755	270
c15759.graph_c0	(CTC)5	aaccgagatagagaaagaagagaaaagtagtacgaatctgcaacaaatagtcatggctgcgcttggggaccaatcagaagCTCCTCCTCCTCCTCctgaccagcaagccatggcttcccagaacaaacccatttctaacatcgtcatcatcattgctatgcagacggaggcacttcccatcgtcaacaggttccagctcaccgaggaacctaattctccgtttccacaaggagttccctgggtccgttatcgtgggacatacaaaaatctcaatgtaagcttgatctggcctggaaaagatcctgttttaggggttgatagcgtaggcacaatatcatctgctcttgtaacatatgccgctatacaaacgttacaaccagacttgatcatcaatg	AAATAGTCATGGCTGCGCTT	AACCTGTTGACGATGGGAAG	59.9195	148
c15760.graph_c0	(AG)11	AGAGAGAGAGAGAGAGAGAGAGtgaggacactcatcatcgttctttcgttattatcgttatcatatttcacttcactccctcatcccttttatttcttacaaagaagagcaactacaacaacaagaagattacgccaaacgatgtcgtatgtgcctccgcacctccgaaataacggctccgcgaccgtcgccaccgccagaaccccctccgtaaccctagacaacaacaaccaccaccacaaccataacaaccaccacaagcttgcattcacctccaacaacaacaacaacaccaacgccaatggctctccctcgctcccct	CCACCACCACAACCATAACA	CATCAAGATTAAGCCGGGAA	60.0795	251
c15760.graph_c0	(CAA)5	agagagagagagagagagagagtgaggacactcatcatcgttctttcgttattatcgttatcatatttcacttcactccctcatcccttttatttcttacaaagaagagcaactacaacaacaagaagattacgccaaacgatgtcgtatgtgcctccgcacctccgaaataacggctccgcgaccgtcgccaccgccagaaccccctccgtaaccctagacaacaacaaccaccaccacaaccataacaaccaccacaagcttgcattcacctcCAACAACAACAACAAcaccaacgccaatggctctccctcgctcccctccttccacaatgcctctcgccggagctccgccgcacctccgtcgccgaggattttcgccacacctgaccccgtcttc…	CCACCACCACAACCATAACA	CATCAAGATTAAGCCGGGAA	60.0795	251
c15761.graph_c0	(TC)11	TCTCTCTCTCTCTCTCTCTCTCccattcattgcgagtttgctacacacaacctctcttttttcagacacaagacaccaatgttattgtaactctgatatttcattgctgtcacaaagtgaaagagcttgaagggggaaaggagaacaaaatttgttgatttaagataatctgaaagcaagatgatcactgatgtgcccccatctatggttcaaaatggtaggtcaagtagatattcctttggctctagcaatggcaatgatgataccccttcacacaacggtgctgctgttgtcaatgttgatgactatgatagtgatagct	#N/A	#N/A	#N/A	#N/A
c15782.graph_c0	(T)10	caagaaaatgggaaattgaagaagaaaccgagcaagaagctggaaaaattgtgctcctcggagttccagagttgaaggatcactgcaggagcttgtcccaggttgctcgttcttacacgactctacactccccggattattcacttcactcccagaatagtgagtcattcattttaataattaaaaaggactaattattagaaatacacacagcaaatattaaaataaaataaagacaaacatacattccttcctgcttcttatcgtctcaaagtgtgaagcttttctattgaattaccaTTTTTTTTTTgggctttgtttgttacgcagaggtgaggaaggagagtaataagatacatgagaaagaatagaaaaaggatgaagatgcgaggatggatc…	ACACGACTCTACACTCCCCG	TCCTCGCATCTTCATCCTTT	59.9735	279
c15784.graph_c0	(GGA)5	aaggacatgacaaaatcaccttgtgtttctacgtcagctttcacagctaggaggaatgatgatctattctcaatttccccaatcatgttgctcctagcatcagatgcattacttgttgtagaaactaaaagtgttgaagtatctttctttgcctccctcttcatcaatgactgataaaattcaactagctctggagctctgtggactttgtcaccatccattccccctcttgataggcttcctgggggaggaggaggtggaggtggtccacctggcggtggtggtggccgtggagcccctGGAGGAGGAGGAGGAattggtggagcagatggcactccattggcaggatttccatttgtggtagcagcagcagcaccagatggcttaggaggaggccta…	TTCCCCCTCTTGATAGGCTT	CTGCTGCTACCACAAATGGA	59.948	150
c15793.graph_c0	(AG)6	ggagttaacgtgtgaagcagaagaggaagagaaagaagaagaagcaagagaagcagaaggagagggatcctgatctggattactgttggccactatggtgatggttcttgaggctgagcaacccatgatttcacaacgaacaaggtgatgtgccttccttgcctttgcttaattggtttgcttcctctctcaaaaaaacactttctattttttccttccctcctcactccaaactttttggcttgtaaaagtcttttttggaagacctttgtgaaataatgattgtcctatagtagagatAGAGAGAGAGAGtgtgtcttttggaggcttagattagatgcaaaggaagtacataggggaggtatactgtggtgagaggtggtagaacggtgctttcaa…	AACAAGGTGATGTGCCTTCC	GCACCGTTCTACCACCTCTC	59.85	255
c15794.graph_c0	(T)15	TTTTTTTTTTTTTTTctcttcttcaagttttgctctctgtgaattagttcaacagtgacttgctttgctggtttggttttcttctgttatttagagatctttattgaatttcggtttttctagttgaatcatgaggcgtaatgaatgatgggttgatttaaaaatttcaaacttttgttgctgcattgggatgttggattcatttctgcatttcgtgtgttcaattgaagttgacgttatttctggcgttttgcatctttgggatctgtctatcacagaaggggcatttttgttttttccactaaccaaaggttt	#N/A	#N/A	#N/A	#N/A
c15803.graph_c0	(T)12	TTTTTTTTTTTTgaaaaataagaagcccgttcatacccataaatagaatttacttttgaatgaaaaaaaaatacacaggtagagatgttgtcaagctgtcaatagttcatcttacaaccttataagacgcatgaacataaaggcaaatagtttttccctgaacaggagaaaaatgagtgctatacgaagtttgtcttcaaatcatggtctgcaacatcgcaatacaatctagatttgcgatgaaatctaaaactgaatcaaatactaatgtatatccacattgacgttcaaagccctgctttagcatgtctt	#N/A	#N/A	#N/A	#N/A
c15823.graph_c0	(TGT)5	ggggtattcataaattcacattcaggccaaaagaaccagcgtccagatacattccccttcgtcctcagttctcaattctcaattccaaattccagattagggttagggcttccaatgaccgtctgctctaccctttcttcacaatctctattccatcatcgcttctgttttctcTGTTGTTGTTGTTGTggttcttagggattattagttactaaatttacgtatctcattgttttactatcttcttcgatggacctgtctcactcccaatccaacctgtccctcggattttcatcctctcacgcttcgccgcttcgtcgttccgacccgccggtgccgctgcagctgcttgaaccgccgcagccgctggagaatggaagtttggatgtcgaatcggat…	ATTCCCCTTCGTCCTCAGTT	GAAAATCCGAGGGACAGGTT	60.1205	243
c15823.graph_c0	(T)10	aagttaaagctattataggtttggaacaggggttcttgatcaaccaacctgagtacagagttcttctggtgaatctacagaaaataatttctctgatagaggttagacaccttgaattcttttcgctgctgtttgatgcttaaagcaatgttattaatcatatttttggccatctatagattcattccctcttttgagatcatatttgtatttattttcttcaataccttaccgtgttatttgttaaaatacacagggtgacgtggtaaatatttcattgctttgtatttgcaaaatgtaTTTTTTTTTTgtcgaaaagaaaggttgattattctttctgataagttggtaatgaaagatatttcagaagcgcctgagttcatac	ATTCCCCTTCGTCCTCAGTT	GAAAATCCGAGGGACAGGTT	60.1205	243
c15830.graph_c0	(A)10	tatgttaagttgtttcaattcagaagtaattcttcaacataaaatcgattatgtgaaaaattacataaggttataatattcggtatttcaacatgatttAAAAAAAAAAttccaccgaaaagctaaaactacaagcttactagttgtatttggaaacacgggtaattgatccacctctttagatttactttccagagggatatgtataagaaataaagttgcacgtaatggtactattaccggctccttgcaaccatacactgatacaatatcaaaattacactaatctaccatcactgtagagaaaagcgttggaagaaagttcagtagtctctgtagagagcggtattcctgttcagttaaaaagaaaaaccttgccagcatggcaattacgaagag…	CAGAAGTAATTCTTCAACATAAAATCG	GTTGCAAGGAGCCGGTAATA	59.467	234
c15860.graph_c0	(AG)6	cccgcataaaaaaggtggcatttgagagcaaaagaataacacccagaagtcgaaatcgaaagaccgcaaggaaacacaaactgggtaggagggaaaaaaagtcagttgcaggcaagacaaggaaaataacgaaagggagtaacaatggaagaatggaaaggcgtgcttgtgaagagatgggtggaaattaccttgaatgaagaatgaaagagagatctaaagagaaagaaagaagaattaagagatgaaggagggaatgagtggaatgaagaggtgtgagaatttatatagagaaaaggaAGAGAGAGAGAGaaaatggcagtaaaagttcaagatctaaccccgtcccgttccgtagaccatagtttttccgtgacaaaagcattacattacca	AGGCGTGCTTGTGAAGAGAT	CTATGGTCTACGGAACGGGA	59.984	207
c15862.graph_c0	(TC)6	tgattggcaatacttattggtgaaattttagaatataaagaagcttcaatggcaaagaaaccaggacaaagatccagtaaattatctgtgtacctttacattcctaatataataggatacatacgggttcttttaaactgttttgccttctcccaatgtttaacaaacaaagccttgttcgcttttctctattttttgagctttgtttgtgatgctgtcgatggatggtgtgcccgcaaattcaatcaagtgtcaacctttggggctgtgctggacatggtaacagacaggttattctctTCTCTCTCTCTCtatgcatgcatacaaaagatgtctgatgatcggtgctgttataacttctttatgttgttcaattcttgtgtgctttgaaataatgtg…	CAAAGCCTTGTTCGCTTTTC	ACAGCACCGATCATCAGACA	60.1375	184
c15863.graph_c0	(A)23	AAAAAAAAAAAAAAAAAAAAAAAtctaagcctacaaagttggaaaagtgctctgaggatgtccaccagaaataagcaaccaagtagctctcacataaaagcagttcgtccaccccttctggtatgcctatcataagcggtattaaatttgtccaccagctcattcattccacttgagcagttggtaagcattgccaggtaactaatcaataaggtatcattgtactccattaagaaatcatcttgaaatttctcggattcaatagcaggcaatcttctcaggagacttgacacttgtcttaatagtgaattttcacaaggaac	ATGTCTGATTCCTCCGCATC	CAACTTCTCCGTAAGCCCTG	59.9555	259
c15863.graph_c0	(A)10	tggcttaagatgagcaacatgatcaactgatatccgttctgcttcaacagtctcaatagtatagcttgagagaacaaagataagttgtggaatcccatctatgacatgcagttcactttcataaatactgactgggagatccttctgagagtgattgatagaaggattgagaagaacataaactgggctttcattgatatccatcagagctttgtgaatatgcatgtctgattcctccgcatcacttccagtcgaataccatcccagtatgtagaagtgtgggaacaccttcttatctggAAAAAAAAAAtcatcaaataaatagatcacaaatttgagacaaaaaaaaattatgagatccattaggataaacttcttcgtatctaagcaagtttccac…	ATGTCTGATTCCTCCGCATC	CAACTTCTCCGTAAGCCCTG	59.9555	259
c15863.graph_c0	(A)15gactgaactaaacttcataaaattaaaaaatttgaaagggagagagcc(AG)8	cacaaattagctaattttaacttgcagaagctcgtttcattttgccttcttattttcttgtccagtcagggcttacggagaagttgttccaaatagacccagctcattgtaaaaaacgaagctgagaaattaacgccacgccaaaattgtaagccacacaacgccaatgttaggtcaaggtcgttaaaggttttaaactgcgctcatgatttcattaagataatgtacaataaaattggggaaaaagtgccaccacaattgcgatcataacagaatcaaaaatgttgacacgcgaaccatAAAAAAAAAAAAAAAgactgaactaaacttcataaaattaaaaaatttgaaagggagagagccAGAGAGAGAGAGAGAGaaaggaatactaaacagagt…	ATGTCTGATTCCTCCGCATC	CAACTTCTCCGTAAGCCCTG	59.9555	259
c15870.graph_c0	(GCG)5	tcaaattcaagtggggttggaggaggtggagggagtgtgattggagggggaaagaagaaggggaagctttctgggggtgcaattgcagggattgttgttgggtgcgtggtggcacttttgttggttctctttgctttgattattttgtgtagaagcgggaacaagactaggagtgttgataatgttagcaacgtggtgggcttgaaggaggaacctcaacagcatggggaggtgggaattgagggtggtaatgtggagagtggtggtggtgctggtggtggtggggattcggtggccgcaGCGGCGGCGGCGGCGgcagtggcggcagtgggtgggaatggagttggcggtggaagtggtggagataagaagttggtgttttatgggaataaagtgaag…	AAGGAGGAACCTCAACAGCA	TGCAGAAGCCCTTAGCAAAT	59.913	231
c15871.graph_c0	(GCG)6	gtgagaaatgaaggcgcatgtcggaggtggcgtggtttacgttgggccagttcgtatcagaaaatcagaaaaaataatgagaaaacggcgttgagttgagttgtgagaggaagagtgaagaaggtgagaagcgtcaacgctgaattgtgaagatgaagagcataaacgacgacggttccacgcaagatctcgaccctcagagcgaccacagctccgattacttaactcacccaaactctaacccccaacctcaccctcacccgcgccgtccgcggggtttcGCGGCGGCGGCGGCGGCGgtcactaccaattccgtcgccaagggaaagaaggagagagagaaggagaaggagcgaaccaagctccgggagcgacatcgccgggccatcaccagtcgca…	GGCGTTGAGTTGAGTTGTGA	GGTTCGCTCCTTCTCCTTCT	59.9185	273
c15872.graph_c0	(TTA)6	TTATTATTATTATTATTAacatttatgattcacgtttcacaatctacagctgttttggttcctcaatccactttgatcttagcaacttgagcagcattcttgcttttgttttagttttggggccacactgactctggagaagaaacagcaactgagtcaaaactccagcaccgattgcttcatctcttgcacgaccaaaatctcggcaaacaattgcaagtatcccaacagcactctcactacactcttgattacacaccctgaaaaccatcttcaccaaagttgcaaccccataagggtgattcaccagtgcctctt	#N/A	#N/A	#N/A	#N/A
c15873.graph_c0	(ATT)7	ctctgctacttgtgtttccaccaacataaacatcagaaaccatatttgtagtccttgctaccattctagtggatagagtgtgaaaggggaaaaatttgctgaacaaaccatttgggttagtgtgtctcagtgcaccaaacccagacatggttttagtgttcctataagagagtacgcatttcaaatctgtacctaagatgaaggatgaggaagccatttccattaactgttagatagcaattgaatatgggaaagacttctctccaaaccacaaagtgcactggaaaataaggttctaaaATTATTATTATTATTATTATTa	#N/A	#N/A	#N/A	#N/A
c15879.graph_c0	(GA)10	ctgggttgtgggatgagagttgttacggctgcagcggaatagaagaagagaaaatagaaggtggtgaaggctttcaaccagtggaagtgatggtggtggcgcattacgcctatgggcgaggtgggggtgcgcaggttaggaaagagatgtgagttacgagttgaagagcgagaaggaggatgacgatgttgaagggaggatatgtatgatttgttgtattattgttgcagaagtgaagaaaagattattgcgtgagagagttggtgtgggagagaaagtccaagtcaaaaagaagacagtGAGAGAGAGAGAGAGAGAGA	#N/A	#N/A	#N/A	#N/A
c15888.graph_c0	(T)10	ttttgagaagaaataaggaagtatttttaaaaatgattattgtgtggatagtgtttggatggaggtgataatttgcatagatgagatttggggttatcgaaaatgaaaaggggaagtaagagaggacagaagagaagaaacacaggcacagtggtgaaagaactaaagtgggttcactttgccatcgctatcatcctttcttacccagaaagcctccacccgtctgcacccgcttgtccctattatcattgcctgggtcaggatcgtttcaatttttaacaaacaattctctatttaataTTTTTTTTTTatctatgcacaatattatatttaaaaaaattaaaatcaaaattacaactaaaatctcgcattctcaaatccatgcaagtcgctaactct…	AGTGGGTTCACTTTGCCATC	TAGCGACTTGCATGGATTTG	59.903	228
c15891.graph_c0	(ATG)5	ttgattcagagatgggcatggaggaacaagactcggagaagaaggtggagatcgtcctcaaaactattggtcctgcacgcccctctcgcctcctacttccttcttccatcaaggtgcgtgatttgaggaggttagttgctgagaatgttaatttaccaattgagaacttgagtcttattctgcgtggatgtgctttgtgtgacatgaaaaatggagatgaattatctgtacaactcaatgatggagatagcttgattgttgctgtcaaaccaaagccacccgtgaaggatgaatatgacaATGATGATGATGATGaagatctgaagtttcggcttcctcactcatcaagtcggtggaagaagtggctttacacttttctacacgataacttgaagcttc…	CCTCTCGCCTCCTACTTCCT	TGAGTGAGGAAGCCGAAACT	59.9805	263
c15897.graph_c1	(ATA)5	aggaagaggtgtaatctgagatcccaagtcgcagaccaaaccaaagacttcagatctcagattacacctcttccttacttttctcatcctgtcctaacgcggacaacaaaaattcaatcaaacgctgccgttcttttcttctccctgttctgattttagggtttttgtaatgggtcttggtaacgacgaagaggaagATAATAATAATAATAccaatagtaacaaggtccatgatgaaagagatgatggatgtgggaagtctttcgcctcagtttattgttccatttgtctggagcctgttgccgataatggggatagatcctgggctaagcttcaatgtggtcatcaatttcatctcgattgcattggttcggcattcaacgtaaaaggagcaatgca…	AACGCGGACAACAAAAATTC	AACAGGCTCCAGACAAATGG	60.0465	206
c15907.graph_c0	(A)12gt(A)10	AAAAAAAAAAAAgtAAAAAAAAAAcacagctgcaccaatattatgacacccaatacaacaacagccttgctacaagtaactcctcttcccaattcgtgttcaggacttcctttatgacaaaaatagggtgcccaaagtaattcttcctttgttttttttaataaaagacccgacaatctgaaaaatataaaataataaaaataaaatctaatcaaacaaacctagacctaattttcctctcacaaaagtgattaactgaaaacacaatgccaaatatactttccccaaagtaaaagtgctagtaacaccttcttttcaacttac	#N/A	#N/A	#N/A	#N/A
c15909.graph_c0	(A)11	cgttctgattatatcaggtttaagtcagagaacagaattgtgccggatggtgttaatgcaaagcttcttggatgccatggaccattggccaaccgccaacctggaagagcttttctgaacagtgctactgcttaagtctgtgtctgttacattaagtgttagagattgaattatagtagttttgcaagatttaatcggttattttgtcagtacactcccttaaactaagttgagttcatttgtttttgcagaacctcttgtattggttattttaattttaatgctatattttgttatgatAAAAAAAAAAAgagtgt	#N/A	#N/A	#N/A	#N/A
c15919.graph_c0	(TAT)7	TATTATTATTATTATTATTATtaacattattaatactattgcctacaccagctcccaaatttctctccacgggaattaccgctgcaatattccaaacttctttcagggccctcgctttcaatgtggcagccccacgcaaagctgcaataaaaattcacaccaccaataaattaaaatgaggacaaacaaatcattaatcagaacgcatattttccgatttccatcaaaattcacacatttttcgttagcagaatgttcttcgatatgtcattcacacttcattctcacaacccgtacctgtcgcagcccccgcagttagag	#N/A	#N/A	#N/A	#N/A
c15919.graph_c0	(GA)9	ggagaacgggttcccggcaaccgtggcggacgcttcctcactctcaccggcaacgtcctcgggtatggcatcggcagcgccgctacaggagagggtgactttcgagagcgccggagagacagccttagagacttcgagggcggagacgctccaggaacgggagaggaactccatgggctcgcgaggcgtctccggtggccgaaatatgccgccgtgaagcgggtcgggtcgccagggttcggtttgagctttgtccattggcagtgtgaaagaaagagaaataagaccgtaaggatgagtGAGAGAGAGAGAGAGAGA	#N/A	#N/A	#N/A	#N/A
c15931.graph_c0	(TCT)7	acacaagtctttccgctaagaacaggagaaaatgccatggcctgtacatgggaagggcgcgttaagaagattttttggagggattgaatgatgtagtcagcgcacccaatttctttaaatgacttgagactgaagaagtttgtgtcagtggttgatttggcttgtgagggaaacctgggaatgatatcccatcctcctcgttttcgtccacctgaccgagacccagaacgagaaggtcttcctcttggggctgcgagattgtcatagtagtcgtcattatcatcataatcatcattatcgTCTTCTTCTTCTTCTTCTTCTtcaacttgaagggcgcgtcttcggtccctgcttttgtggagcagagttttcggtttctgactcttgactcttccgaac…	GATTTGGCTTGTGAGGGAAA	AAACCGAAAACTCTGCTCCA	59.952	224
c15947.graph_c0	(T)10	ttcgacttagggaatataataagtttcctttctgtctctatctcgtttgaaagtcaaatattcagagagagaaagaatagcttgccaatatagatttcgtaatgaacaatttcataatcacttccgtccagacacaatcacttgaaaatcaatagcctagccgacggaattttcatattacattaacagccctgaatcctgctaggtaaaacttagctcactgtgatccgtttttccaaatcatgactccctaaagagtgattctatttgcatcctctttttctctcacaccttttctacTTTTTTTTTTcttttttacatttcaaaaagcaattcctagtatcctagaacctaatttgtggaatgtaaaaaagtgaggcggcggaaccagaaaaaaag…	AATAGCCTAGCCGACGGAAT	GGGAAGTTCTTTTTGCACCA	60.085	269
c15947.graph_c0	(CTC)6	cggcgccaccacctccctcaccgacgccaccccaccacctctcctcctccccttcctcctcccttccccgcccccgctccggcggaaccgctccctcaacacggccagcttccggagctccgtcaccaccgccacgtcagcagcacgcatcctctccgggtcccacggagaatgcgcctcctgaagtctcacatatgccctcttcatcgacgataccgtctcgaacacctcctccataagcccctccatctgcttcactttcagagccttcaaaggtcccaacgctctctcttcctcgtaCTCCTCCTCCTCCTCCTCttcttcatcctcgtactcctcgttcctgttctcctcagagtcgtagggtgagttatcgtcctccttgccggaggctgcggt…	AATAGCCTAGCCGACGGAAT	GGGAAGTTCTTTTTGCACCA	60.085	269
c15970.graph_c0	(T)12gtgatatcagtgtatacatgttttattgctctagatggaaaatatttgaaacttatttctt(TTA)6	ttcttccagtaccttctcctttcacagctccattctcatctctaattaatggtgattttaacgtccttcttctcttccctctcccttctgttgttgcaggaaagggaatcttactgtttatggttcaatggatgctaccgatttggacaatcttattcctaatagcttttggagccatcgaattaccattcagcaaccccttcctcgatgatctactcatgtgaccatacgtcaaatatatgtatgattttcacaacctcttttttcttcctttttggctccattagttatcttccattgTTTTTTTTTTTTgtgatatcagtgtatacatgttttattgctctagatggaaaatatttgaaacttatttcttTTATTATTATTATTATTAtttcaaac…	TACCATTCAGCAACCCCTTC	TGGTGGACCAAAGTAAATCTG	58.763	262
c15972.graph_c0	(CA)7	gacatgaaatcctcatccccatctgaagaaggtgcaggtttgtcagtgttcttaacagtccgatacatctgcaaatgactcttcacatgagctagtgttagatctttcacatccattagttccaaaactgacttaggagtagcccctaacatccaacaaacacaacacttcaaaacacggcaaaacctagaacaatactattgtctttaatttcacatcttggatatgtaatttttcattttaaacaccattttatattattgttaatgactcttcaaacacagtacagaaactctctctCACACACACACACAtatctatgtaaaaaggaagaggaagagagattcactttcatggccaccaagtagttcaacagcatgaacaaagcggttgtgaaga…	CACTTCAAAACACGGCAAAA	CTTCACAACCGCTTTGTTCA	59.8135	233
c15972.graph_c0	(AG)7	atgatgtgctagcaacaacacagggaacaaaaccaaaatagaaaaagaaaaacacactcaaccaatgaagaattcagaatttgaaaggagagaaagggtgcttaaatatacatatatatgtttattcttccactatagattgaaatttgatatattttatcagagaagaaccccaaaaacagaagaggaagctagaatatgaatcagttaaggtgattaattgaagggctgcaaagtgatgaaatatatgaaaaagatttttgaaagagaagacactttctcaggtacacaaaactatgaAGAGAGAGAGAGAGaaaaagatgtgtagtggtgcatataatataaacaaaaaaatgtaaaaggaatgggaaagaaagagagagatgagagtgttttttg…	CACTTCAAAACACGGCAAAA	CTTCACAACCGCTTTGTTCA	59.8135	233
c15981.graph_c0	(GCA)5	tcactatcatcaaaaactacttcctcttccaaaggatcaccctcaatttcagcatccactgagtcattagcccccatcaaaaccttatctgttaaatttctacttataacgtcttttgacccttttaactcatctgtatccttgttaaaatcttctccttgtgtttcaccgaagatttcctttcccatttgacgtttcgcattatcatgtccatcctccacttttcttgttcgagggcctggactatcataatcatcaggatcatgtgactcagatcgggagagttccactgctgctcttGCAGCAGCAGCAGCAtatgctgctgactcgaatgctgcctgtgctgcatcagctacgtccttgtacttttttttgcccttaaaggaatcagttaactcc…	CACTTTTCTTGTTCGAGGGC	AGAATTGGAAAACCAGCGTG	59.9815	256
c15991.graph_c0	(CT)6	ataaacggtggcatatcaacagaaaccattttcgccccattgagtgcaaagacatctcttaaatcagcctgtgacccacagaaggatctccttctgcccccaccgccgccacccggagcaagagacaaagagattctctcaacgccatcatgtttctccaaaccaggtttcttcttttcaaccttagcatcctcaaccacacccttatcattagaatcaccaagtttcctcctttccaattccaaactacgcttttgggacttctctttgtgggttctcttcacagccacaacaacatcaCTCTCTCTCTCTgggacgaccatgacagaggttgtcatgggcttcccctgcaagttggtgtcgacaagaggagagtgtttgtggggtggacgagttttg…	TTCCAAACTACGCTTTTGGG	CACCCCACAAACACTCTCCT	60.0525	149
c15991.graph_c0	(GA)9	acgaccatgacagaggttgtcatgggcttcccctgcaagttggtgtcgacaagaggagagtgtttgtggggtggacgagttttgtgggtttgagccaagtttaggcttgacatgtgttttaccagaaaagagggtttatatgtttggatgagatctgagtttggggttgtaggtttggattttggagcgtccaagttccgatgttgggaagggtggtgcgccatgccgaaagggtggtggaagccgagaaggtggaaactgcaaagtgaaaaattttggctttgtggttttgttttgtttGAGAGAGAGAGAGAGAGAaatagtataagatacagagaatgtgttgtattgtaatggtggtaacaactactgtacactagatcccaagttccgatgttg…	TTCCAAACTACGCTTTTGGG	CACCCCACAAACACTCTCCT	60.0525	149
c16010.graph_c0	(A)11	ggcgaagctatgttcgtgtgagtagggacaagcgagacggcgacgtgtcgatggttacggttatgttcaacgtgtgcttggattttattttattttcgttctttcggataattttaattaggacaattatcgatttttttggaaaaagatgtacatttttttggtaaaattgatagaaccagatcaaaattaatattttgaatttgccttgaactgatattgatacgaggaaggttcctttgtacattagtttaaattttctttgtacataaatataagaaaataataaccttttgttttAAAAAAAAAAAggt	#N/A	#N/A	#N/A	#N/A
c16031.graph_c0	(T)10	ttagggaaaaaataataaactttattacaataTTTTTTTTTTattttagcaaccaagaataataaaaagaataataaatactgactatcatagaaaccaaaatatcgaagatatatgggaagatcggagtgaatatatgacaatcggcttagagcctctgaaatatgaccctttataaaccagtaacaaaattgtataaaagtgcgagtactaatgcttgatgttaaaatgaaaatcaattttaaaaatcatttgaagcaatggctcgttgtctaaactcgtgtcttattttgagacgtctttcttaatcctttcgatgaaatccatcacggtcttcacgct	#N/A	#N/A	#N/A	#N/A
c16035.graph_c0	(A)10	gcactgttgactgaataatatacctgagttgttgtaaaccccacagtattaaagttcgactcctcctttcgaacaaaattaataagAAAAAAAAAAtctttcgaagctcaaataacagtgatttgcgcatcgatataaagcaatacatgctctgaaaaccgacatacatcttcagcatggtgaatacaagagtttgcattaatgaaatgaacgatgtgaatgaaatcagaagaatattgatacacagtgaaatacagtagtagctttcctttgttattcatgtattatgtgcccagaggattttacccattttacagttgacctggctaatgcgtccattgggtcaacacattttttgagaagaggatcatctgggggcaagaggtcccgcatatc	CGACTCCTCCTTTCGAACAA	ATGGGTAAAATCCTCTGGGC	60.259	254
c16040.graph_c0	(AAG)5	ttaactccaatttatctacagaaagaacataattgtgtagtgaggaattgccataagataacattgttcttgagtaaaaggatatggacatgtggtctttgttgaacagagagaggcataatttttattaaacaataactattgttgttgcagaatccaccaattatgtttgtgcctttctctttctaacaagatcatatctcctaaagagaaggatccaaatccatataatactagtctatacaaataatttgtcacttgaaaaaaaaattaacaaatctagtaatgaaattggtggctAAGAAGAAGAAGAAGatgttgattctattattaaaggttcacatgatctggagaaacttgaacagtgaactgctgcttttggattcacaaccatgcctt…	TTGTTGTTGCAGAATCCACC	TGTGAATCCAAAAGCAGCAG	59.7675	248
c16047.graph_c0	(T)11	aagcaataaccgcggcacggaggaggtggaggagaacgaagtttgcggaaacataaagcaaaacgatggcgttgtgggaagaagaaggatgtgcagcgagtgtggggtaagagaatcgatagtgttgttgttgccatgtagacatctgtgtctgtgcacaatgtgtgggtccaccgttcacaattgccctctttgtcactttggcattaatgccagtgtccatgtcaattactcttagcaatttacagcattttccttacaccccatttacctccacacccatcggaaatagttacagtaTTTTTTTTTTTgttttctgtccaaaggacactcactgcaagaaagaagaatcagataaaggtagatggtac	AAGAAGGATGTGCAGCGAGT	TTGCAGTGAGTGTCCTTTGG	59.9465	259
c16071.graph_c0	(A)11	gttcaggatcaatctttctaaacccataagtgttgagctgcctgataaaactggagaagttactgtgcttaaagaatctgggtaacaaatcccttgaaaactctggtgggttccaaacaacgaaactcttattggtgacgctccaggaaacaatggaattggtggaaggatcatccaccatgtcataagtcttactgaggaatggaggcaaggaactagaattgccctgagcttcctccatcatccaaaacacaaatctcaaaacaaagggaacccacaaaaacccttcagtatactgagAAAAAAAAAAAcctttcaccctttcacaaatacgtccactacaaaacaaaacacacacatgtatctaaaaaagatacatccgtgttctccgcctctctt…	GCTTCCTCCATCATCCAAAA	TGGGATTGGTGAAACCTAGC	59.9735	194
c16073.graph_c1	(TC)6	gttagaacagcttcgtagatttccatcactaatgtcaaagtccagcaagggtttgacaacaagtgcacccactgttctctgctctgtttcctaggtcaagtccaaccaaactcccctgtctctctcactcttcctcgttctctccgacccatctcttaccagttaccattgcttactcctccttttaacactcatcaatttcttTCTCTCTCTCTCgctctttctcgctctccctctggttttggattcttctcatcccaaaacaagttcctctctgatgggttccatctcgcacgtgatcaccaccaaccccactctccctcacctaccctttacacgttccactggactacgcttttcttgcttcaatccccgcctcctcccgctgccatccaccag…	TCAAGTCCAACCAAACTCCC	GGATTGAAGCAAGAAAAGCG	59.9515	277
c16094.graph_c0	(A)12	aattactattattattatttctatggctttttctctttgactccaaagaccaaaacagtgaatttaatgctcccttttccacttttctcctctctccctccctctttctttctttctcatgaaaaagaaaccaaaagccagaaatcctttcccatgaaaacatcaacctcaaaccctcttcaccctctcattcattcacactccccaaaaacaaaacttgtttctttcacttccatataccccaaaacaaaaccaaaaaccacactcacctaaaacctcacttcctcaatccaaaacaacAAAAAAAAAAAAcactgttctctcagatcacaccacaaaacacacactcacctaaactcaaccaacctcagtgttctacaagcccttcaccatggactc…	AGCCAGAAATCCTTTCCCAT	TGATCCCCCTGATGATGAGT	60.0955	280
c16094.graph_c0	(CCA)5	attcacactccccaaaaacaaaacttgtttctttcacttccatataccccaaaacaaaaccaaaaaccacactcacctaaaacctcacttcctcaatccaaaacaacaaaaaaaaaaaacactgttctctcagatcacaccacaaaacacacactcacctaaactcaaccaacctcagtgttctacaagcccttcaccatggactcatcatcagggggatcacaaccccaaccaccatctaccacagaacccacagctccaccacaatctcaaggatcatcaccagccctaccaccaccgCCACCACCACCACCAagccgctacgaatcccagaagcgtcgagactggaacaccttctttcagtacctgcacaaccacaagcccccattgacgttagca…	AGCCAGAAATCCTTTCCCAT	TGATCCCCCTGATGATGAGT	60.0955	280
c16111.graph_c0	(A)10	atgggcacacccaattccctccactcatctctcccaacatcatatcctacaacactgtaagctctggccatgggcacacatatatataaatcaaaagtggttgatataaataaatagagcattccaaacaaaaaagAAAAAAAAAAcagatcttcagagtccaaaaaccaatcacttttgtacaaagcatttattcacagaataacaagcaaggaatatgaagaagtgttggagaaataaataagttaataagtaaagacggatatgtttgatgcttattgcagatggatatttgatctaggagaaacttctgtgaagctaacaaaaataagccctcataataaagacgatcgtctcaaaaaaaggatccaacacggcctattccagctcatggagaag…	CCTCCACTCATCTCTCCCAA	TCCATCTGCAATAAGCATCAA	59.731	272
c16116.graph_c0	(A)12	ggcttccttaaccctccttataccaacacttatttgtcttcaatttcattttctttcattcgcttttgcagaagttgatatcggttccacaatttccaccgacaacaatggagtgtggcgttccccttcgggtcattttgctttggggtttcgtgcattgaataataacagggatccgaatacaaagctgttcatggttgccatatggtacgacatgatacccgacaagaccgttgtttggagtttaaaaacagAAAAAAAAAAAActtgtagcagcaccagcgggatcacagtttcggatttctccggcggggctaatactggcgggtcccgaaggagattccatatggcaatcatacctgtcaagtgttgtctccgtaggttctatgcttgatactg…	TGGTACGACATGATACCCGA	AGATTGGGTAGGCAACAACG	59.896	280
c16129.graph_c0	(CT)7	attagtttaggattggattgggaaggaaagcagaggcagaggttggggaggtggaaaaaaagaaacaaaagaatagaaaaaggtgaggaagaaatcgaggaaaaggaaaaaggaaaaggaagacgaaaagggaagatagtagtttaggaggattaggaagaaggaatgagtgcaacagtgactctaactctgaacctatgccctagttcctccatcgtcaccgcctctcatctctctccgcattgctattccttcaagagcataccaaaccctaatatcaatgccttcttcagcttctccCTCTCTCTCTCTCTgtttcatcacggacgcgtcggtacctgcaagaagctcgtacccaaaccatctccctcaaggcggacggtatctctctctcgcccc…	CCCTAGTTCCTCCATCGTCA	CGAGAGAGAGATACCGTCCG	60.0155	195
c16130.graph_c0	(A)11	cagctgtctatgtctctcaatctactaataatcaaaatccatggatattttattagttcctgaatacgtttctggtgatgattctttattctcctccatttcaacatctaaaactcctcatatcatcataaccttgcaaatggatctcagattacaacttatggttcaagttccactatatccttcattattaaaatgtgcttttttattaaaattcttagaagtgacaatgtcaaagaatatttttcctatgacctacggcatcaatctgcttgtacccatacactccagcaagactagAAAAAAAAAAAtagacaatttgttgaaattgcaagaacattattacttcatgaaatctaataaaccttatgctttctgcatctctcgatgatgaagttc…	CCTACGGCATCAATCTGCTT	GACCAGCGCCCTAGAAAAAT	60.4085	191
c16130.graph_c0	(A)11	aaattcttagaagtgacaatgtcaaagaatatttttcctatgacctacggcatcaatctgcttgtacccatacactccagcaagactagaaaaaaaaaaatagacaatttgttgaaattgcaagaacattattacttcatgaaatctaataaaccttatgctttctgcatctctcgatgatgaagttccttattctattgtacccatcaaatgcatttttctagggcgctggtcaaagaatatttttcctatgacctacggcatcaatctgcttgtacccatacactccagcaagactagAAAAAAAAAAAtagacaatttgttgaaattgcaagaacattattacttcatgaaatctaataaaccttatgctttctgcatctctcgatgatgaagttc…	CCTACGGCATCAATCTGCTT	GACCAGCGCCCTAGAAAAAT	60.4085	191
c16137.graph_c0	(AT)6	gaccaccatagatttgttgtcttgagagacaggagcagttattacaattaacatataaatatacgttcatgttaaccagattataaaccggagatatgatcatcctgatacatataaattacagtgataattattgcatcatattaatctacacatacccgtatatatagtaATATATATATATtataaaattgttgttacttttgtatgatgagatagcaatctaggaattggcagaggcacctcccttgattgaaagaggagaaccacagagagaggtattctcacttctggagttaagaaataccacaataactgtaatgtcatcatggatgtgccttctcatcccttgctcaatcttttggaggtcagaaagcctcatttcacacttcttagcag…	TTGTCTTGAGAGACAGGAGCAG	CTTTCAATCAAGGGAGGTGC	59.728	243
c16142.graph_c0	(CACT)5	CACTCACTCACTCACTCACTctcccctttttcatttcggtctcttcttctctgtcttataacccaaagttttctttttcttttctctctccaatcttctccctttctccgatctctccgccattcgctacgtgttgattttaacctcagatggagaactctgaaaattctagtgtaggtttcgatgatcaagtgaatgtatcgggtacaccatactataccccctatccgaaacacttgttgctgaaatctggccttcaaccagtcaatatagagttttccccaagctctggtggtgatagttctgtggcttctatgaaa	#N/A	#N/A	#N/A	#N/A
c16142.graph_c0	(A)10	gagggaggccatccggcaactatgcttttcaattgagcactacaggagtggatataaagaacttcttcaagcatatgctgggaaaaagcgtcatgcagttgcagcttcctaaatttacattcacccatgtctcattttattttttttcgctgtagatctttgcctactataaattttgtatgcagttctcttattcttgttgagcatctatacattacaaagtattgttttcctatcgaactaggtcaaacacttacattggtagttgatcttgatgaaatcactatgttcatttcttgtAAAAAAAAAA	#N/A	#N/A	#N/A	#N/A
c16151.graph_c0	(A)11	gaaatactagaagtcattggaaccaagctgtccatagtttgaccttaaatgtgcggaagatttttattgatgtcgacgctgatctatccaaagaatgtttacaaaagtttgaggaagacgagtcaaaggaagatgaagtcaaagcagggcgtgaagccacgtggaatcgcttggaagagcttgccattaagaaagctgcaagtggggaagcagtgcttattggtaaagcaccaactcgcccctctgcaggttagatagaactggaatatgtgtattctgctccaatagcttcattttttcAAAAAAAAAAAgatttttatagtgttctttttttgcatgtgatgggttggccaagaggggcaatttcttgaatactttcttattcacttcttatagaaa…	TGCCATTAAGAAAGCTGCAA	TCAAGAAATTGCCCCTCTTG	59.8845	190
c16158.graph_c0	(A)12	accagaagcttataacttccgacaataatttctagagaattccctgtccttagcatgtggaagactgccccaaaaacttttgaagtgggtggttttccatactcaggcccaattgaagatgcgcgaacaacatcaagaaaagcaattcggtcatcgagggcatcttggtgaggatccttagtttcggagccatcaaacatggccaacatgttatcatcgatcactgttctgttccatctttcaccataactagggttcaccatctcctctcctacttttgccaatttctccttccccaccAAAAAAAAAAAAcctcccag	#N/A	#N/A	#N/A	#N/A
c16163.graph_c0	(A)10	atcttttcaggcagtctgctttgaaatcttctgctccagcctgatgtaggcttcaccagttcaatgggttttctattattatttgcttcttctgcaagtcttcatatatctttcagtaacaggatgagtataacacctgtatcctgtaacacatgtattgtgacaacattgtctgtggttatgtttgaattcatgattgtggtaaaaataaagtcacttgattgtaatattaattgtgatgtaaaatatgatcttggtaatttgaattatttttaattaatgtcagaatttttttcaactAAAAAAAAAA	#N/A	#N/A	#N/A	#N/A
c16165.graph_c0	(CAG)5	cttcaaactcttccatcttctcccgtcttcggctcgccttctctgactccaactgcaactccactcggcttaacctccaaactgcctccttcttgtgagcactcaaagctcggtgcccttcttccagctctttgcagtgctccaacatctgagatatcagcatattttcactgaaagctggtatattccccaaagcaaaaggagcaatgtctggtcccctatcaggttgcaaccatgagaatggagctgcagccactgttgcagaagaaagactgagtgtcccagaaagggaacttggacCAGCAGCAGCAGCAGcactacttgaattggaaagccaagaaggaagcaaggctgatgcaggtgctggtgtatcagtacgcagaaatgtcccatcagaag…	GAGCAATGTCTGGTCCCCTA	TGATGGGACATTTCTGCGTA	60.073	194
c16165.graph_c0	(GAT)5aggatgagtgtgagagaaagggagagtggggtggtggggagaagacagcactgaaatggagc(AG)6	tgcgttgagaaacaagattccattccctaggaccatactgtttgacataagaacgtaataaagcatcctcttcagctctccaacgttgcctctctttcatttccaaatgcaaatccgacatcccatgtcttgaatcttgaactcatcgtgtctccagatgggggaaggcaaaggagaagaagtggggaaagtgagagttggaaggatgaataatcaacagcatgttgaggtgaatgaaacggcggcgttgagacagaagggaagaaggagggtcaaaagggatggcatgttgaggacgacGATGATGATGATGATaggatgagtgtgagagaaagggagagtggggtggtggggagaagacagcactgaaatggagcAGAGAGAGAGAGaaagagagga…	GAGCAATGTCTGGTCCCCTA	TGATGGGACATTTCTGCGTA	60.073	194
c16169.graph_c0	(A)11	aagtcatccgacatttgaaagtaactatgctgtgcgctataccacaaatcacaatgttcaacggcactgcagaacataacaggtttgctcgcacaaaagggaatgaggtactacattaagtgctcttttttttggttctacattgtgtgttagtaaaagtttgatttttctcacatgatattgtgctctgttatcatagtcctgcataacaaactggatatgataaagcaaaccaggtcatcattatgtaattgaagtggaccaaaataaatttgcattgatgtctctgattactgttttAAAAAAAAAAA	#N/A	#N/A	#N/A	#N/A
c16173.graph_c0	(T)10	ttaagagctccaagctttacgtatggaatggcgctgcattgttcttcgggtggttgattgcaaggattttcctattcatattcttttttgtccacatgtggacccattttgatgaggtcaatgagatcttcccattggggttttataccttggttgtggtgcctcctgtgttgacgattatgaatttgttttggttctggaagattgccaagggtttggttaaaactctttcaaaagcaaagcatggcaagtgagcctactaaatggccattgaattcatttagtacagttgtgattaacTTTTTTTTTTcctcttaacattctaaaaagattcagtacggtatatgctgtatatttgccttttagaaattgaatatattgttgtgattacatacatgt…	GATCTTCCCATTGGGGTTTT	TTTCTAAAAGGCAAATATACAGCA	58.6945	245
c16175.graph_c0	(CAT)5	ggaagcagttgtaaaatcggggagaagggtggggtgggttaaagatggtcccaatagccaatagttctttctttcgcccccacattccacgcttctccaaaccaatcttcactctcttctgctcaaccaactcaatacgatgcagcgagcagcatgaaatgaaataaaatgtctcttcaaccttcaaccttcgcaatgtcaatgctgcatcaacgCATCATCATCATCATcttcatgcttcttctacccctcacctccgccaccgcctccgtaccttgccgattctcttttcccgacggagaccatctttacaattacaccctctcttctcccatccgcaacttccctcacggcatcctcagcgaaaacggattttacaaagtggcagtaaacgagacc…	CAACCTTCAACCTTCGCAAT	TTGAAAATCATTCCATCGCA	60.061	260
c16181.graph_c0	(T)22	TTTTTTTTTTTTTTTTTTTTTTaaaacacaaatataaaaagtctgatatttaaaatgcaaacaaacaacacagcaaagcggtaaaacttgctgcgcttacaaaaatgtaatcaggggttctcaccaaatcacaaaaacacataaaaacacataataacaatgataaaagagccgccaccgtcgatcaagaacccaattttgggaacaaaagttgggagatgatggtggaaacttcaaactaagtacgaaaaacaatctacctagcgatgacacaagagtacaagcaagaaaccagcatttattgtaaccatcccctgatgaa	#N/A	#N/A	#N/A	#N/A
c16181.graph_c0	(C)10	caattgtgatccctctttcacgctcagccttaagcttgtcaagcacccaggcatacttgaatgacctcttgttcatctcagcagcttccttctcgaacctctcaatcacacgcttgtcaattcctccaagcttgtaaatcagatggccagtggtagtagacttcccagagtcgacatggccaatgaccacaatactgatgtgaaccttttccttacccataattgcctttgagaatctaggagctgcgctaaaaccctagccgcaagagaagagaggctaacaatagagtgaagagaagtCCCCCCCCCCgacg	#N/A	#N/A	#N/A	#N/A
c16184.graph_c0	(GA)6	gatgaaggttgaacaaagaagattttgttacacaagaggatttccaactcttgttaaaagaagattttccgacatgcataaacgcagttcatagtttcatatatatatttataaaatatcatatgataaaggtggctaggcctcttcattgcagacacacgacctctaagcatggcctatagcttccaatgcagaatggtggccacatctttaacctaacaaagaagaaaaatgcagtggtgaaagaccataaaacattacatttttcttacttgaagaacttcaatttggagagagaagGAGAGAGAGAGAgtgatctatggataatctcaatgcagcttttattaggaaattcagcacatgcacgttatatataacaagggcaattacagagtacat…	AGCATGGCCTATAGCTTCCA	TGACCTCATCTTGGTTCCCT	59.667	270
c16201.graph_c0	(CT)6ttgttctctcctcttcctttgaccactctccaaca(AC)8	ccattctccttcctctctctctccCTCTCTCTCTCTttgttctctcctcttcctttgaccactctccaacaACACACACACACACACtctctctcactcctccaaccattctgaatgtgaagaagttgttgttgaagggtatagtgtagagtggggtgttctattcttcttggaagtacaaaatgaatgacggtagacaaatggggttgcattatgtagacgcaggttttccttatgctgtgaatgaaaactttgtggatttctttcaaggattctctcatgtgcccgtcaattatgcctttgctggttcaatgcctgatcaggaaagtgtctactggtcaatgaacatgaatccctataagtttggattgtctggccctggtagta	CCATTCTCCTTCCTCTCTCTCT	ACCCCATTTGTCTACCGTCA	59.203	207
c16211.graph_c0	(T)13	ctcgatgTTTTTTTTTTTTTcggtagaagcatcacgaaatatgtatttaattatttaataattaatattcttcataacacttttgatagaacaaaacaaaaaaaagaaggaaaaagagataaggaaaatttatcaccgacgaaccctcatctttctcaccctgtctgtccatctacaaagaacgacagagagaaaaatcctgtgccggtgttctaacaaaatctcaccggattcaattccggaaaaacctcttctctaaataaaagcgataaaaagagggaaaaaggacgcagcagcgagaaccctcaaacacgaatctc	#N/A	#N/A	#N/A	#N/A
c16239.graph_c0	(CT)8	gttgtaggacggagatgaggcccacgcagccgtagacggggtccctgagacgagcctcggcctcgtaagcgagggactttacggcgtcgtctcgctgcgaggcgctgagttcattgagaagcttggccacgttgctggccccgaaaaccttgtgcacgtaagcgaacctctgagggttgtccggcggaaagtacggtgcgaacacgcactcctgcgtgcattttcgtctgagaaacttgcacgccgcgcacggcgaattcgatgatgatgacatcttttccgatccctctctctcctttcCTCTCTCTCTCTCTCT	#N/A	#N/A	#N/A	#N/A
c16242.graph_c0	(AGC)5	gataagtttgtgccttccaagtgtttggtttgtgaccctgctctggtgcctgccctggtaaaggttcaatatcttgtagttgccagcttttgtacatgccagtttataccaaactttaccagttcttttaagccaaacccctccagaataagcttttccctccttgtctcaagaaaatggcaccttctggaaggacagcaactgcagcaacatcaacaaggacagcctcaaagacaaacaccaccacaacaacaagaaggaggacaagacagcaaagaagaacagcacagttcaagaagaAGCAGCAGCAGCAGCacacaaagagcaacaaaaagcaagagactgaacttgttcccactgttttaccctccagctgctcctccataagctcacaagact…	CTTTTAAGCCAAACCCCTCC	AGCAGCTGGAGGGTAAAACA	59.907	254
c16255.graph_c0	(A)13	tgacctgagtacacaagagatcaatccatcaccaaaccgatttactacacaaaattaaagaaatgtcataacaggatcatttatagatacatatagggttgaaaatatcgtgataagtttaaagttactctttactatggtaaaaatcaacacaagatattgtgatctttagattttaaaaatttaaacacattaagaacatattttaactccttatttcgttttattttaattttttttggttcaagtatgtttcaaatttatgaagtttaatgttacatataacaagattcatgaatcAAAAAAAAAAAAAgaaccacatccaaagtttccctaaagtaaatagataaaaaaacatttgttccctgatctactctctctttttttactacattccag…	TTTTTGGTTCAAGTATGTTTCAAAT	GTGAGATGGATTGGGGTGAC	59.186	260
c16255.graph_c0	(A)16	aaaaaaaagaaccacatccaaagtttccctaaagtaaatagataaaaaaacatttgttccctgatctactctctctttttttactacattccagccaccctactttcttttcatttctctctttctttgtatcacattacttactacctttcgattttgttgcctctttagtcaccccaatccatctcacaacaggtagacgctaacaagcagacatcatcacacaagaggaaattaaattaaagaagaaacaaattgagacttcagcatatgcatattgcctaataaatcatgagaaatAAAAAAAAAAAAAAAAcaccaaaagagcaaaaacggagacgaccatatcactgcacccattgagtatcggtcagaaatcaaacgcaattaattacccat…	TTTTTGGTTCAAGTATGTTTCAAAT	GTGAGATGGATTGGGGTGAC	59.186	260
c16263.graph_c0	(CA)6(TA)6	CACACACACACATATATATATATAcacacacacacgtgtgtgtatgtatacacaaatgaaaataataggaaatagtagaaatagaaaataattctaaacttctatataaaattactagacaaggtcaatctaaagtgaggagcaggggaaagaaataatgactgttgaaagtacttaagtacatactatcttgcgctgaaaactggttccgcatcaggcgatggttgcgtccttcgagtgtatttgagtagcaaaccttctgaagaaagacctggtatcttcagatctctgacatacggctgcagatctttccattcccatttt	#N/A	#N/A	#N/A	#N/A
c16268.graph_c0	(TA)11	TATATATATATATATATATATAatatatatcatctatggaacagtttatgctaaaagtggtcaccatgaacatgtagccacacaatcttgtggcagcaacccctcttcttgatccaatgtgcccttaacagattgataaaactctatccatgaagaagtgttggaatccacagaaccccaagaaaatgttagatttggacttgcagggcaggcagtgaccaaatccaaaactgaaactggtttgagggtctgtggaaaattgaatgctaaattatcaactttgtgttcataaattttcccatttctgtccaatttgtacctt	#N/A	#N/A	#N/A	#N/A
c16268.graph_c1	(A)10	aaatagcaaagtaaatcgctaagtttgtgcaagacatggctctagatttagtatatttgaggttatttagaatttttgttagctctacaatggtaacattctgggAAAAAAAAAAtcatctgcataaaaattgtaaaccaaaattgaacatgtgaaaaaataaaataaaatttagattagttgttgctctctttttccatctccaacagtgcttgctctgaaaagaaactactgaatcatcatcctcacatggtaccctcaaaagtcaaaacaaaaactcattcaacaacagcaaaagcttccttacaaatccctttcatgcaaacagcacagtttgattaggaatggtgttagtggtggttgatctatgaggaggaatcggtggtctactacccatga…	TCGCTAAGTTTGTGCAAGACA	CAAGCACTGTTGGAGATGGA	59.748	200
c16268.graph_c1	(AAG)5	acctcttgttgtaaggcttctctggctttgcaagatcctccaagctcctcacatttgttaatgaagtgaaagactgtgacttcccctggtagaattttgataaccccctcttgatggggagttgttgaaagatagaagacatgtcactcaatggatcaggcacaactacaagttgacgatgatcagccgaggatgacgatggagaagaagagggaggggatgtcacttcttcaaaagagtcacattccaacgacgatgacccactagaaatttcagaaacagagggtgatgttgaagagtAAGAAGAAGAAGAAGagaaagacccaacaacatcaagaacatcatcatggtacacatgaactggttctttcttctgggcttgctccattgatctgcaat…	TCGCTAAGTTTGTGCAAGACA	CAAGCACTGTTGGAGATGGA	59.748	200
c16301.graph_c0	(CCT)7	cacCCTCCTCCTCCTCCTCCTCCTctccatggcctccatcttcttcctctccctcttcttcttcctcaacctccaccctcactcctccgccgtggagattaaccgcgcctgcaatgcaacgcgcttccctctccaatgccaagcctctctcgtccccaatctccttaccaaccccacccctctccaaatcatccaattcaccatcagagcctcttcctccaatctcgtcaccgcgcgatccatgctgcacaccatccgcgacgcctcccgaaacaaccgtacccgcactaccaacgtcaaaaactgtctccgtgtcctccatta	#N/A	#N/A	#N/A	#N/A
c16306.graph_c0	(T)10	tcgtagcaaagacataagccttcttttccttgctttccgcatgaagccaccagacaccaacaacttctccttctttcctcagcctcttcaaagtcggcaatatcaccgacgttgaacttggtggttgctttcatctctttgccatcatggcctctcgaactttatctgcaaaacaacctaaaccacaaatccaacctatcaaaatgaaaatcatacctgaagctccaccgcgaatctcttcaagtctcgccggaagccagccattgtacctgctatcaaagtctgtctttttgtgtttgaTTTTTTTTTTctttgttttattttatttacatgattgcgatctctcttcttttctattcttctatttcttagtatgctttttttttatttatttatgaa…	CACCGCGAATCTCTTCAAGT	CTCACGGGTTCACACAGAGA	60.1305	255
c16306.graph_c0	(T)10	gccggaagccagccattgtacctgctatcaaagtctgtctttttgtgtttgattttttttttctttgttttattttatttacatgattgcgatctctcttcttttctattcttctatttcttagtatgctttttttttatttatttatgaaatgactttggaatcttttttaataggtaagagatggagttgaagctgaaagggatgattggtctctgtgtgaacccgtgagtgaaggatgaaggtgtatccgatggtttatttctgatagataaaaggaaaaggttctgacttatctggTTTTTTTTTTcttattgaattaaggggtgaattaaggaatgaaagcacagcaattgaatctgatttggaaggagaataatgtttgttttggaaaagaga…	CACCGCGAATCTCTTCAAGT	CTCACGGGTTCACACAGAGA	60.1305	255
c16309.graph_c0	(GA)7	gaaagtgtgctaagattgaaggcccgagcagaggtGAGAGAGAGAGAGAataatggaagaaacaaagagaatggaagaagaagtgctagcatcagttcattccacggtgttcaaagaatcagaaagccttgacggaaagtgtgctaagattgaaggctatgatttcaaccgtggagttaactatccgcagctactcaggtccatggccaccactgggtttcaggcttcgaatctcggtgatgccatccaagtcgttaatcaaatgctagattggaggctagttgatgaagctgtgactgaggattgcagtgaccatgagagggacttggagtaccgaaaatctgtgact	TGTGCTAAGATTGAAGGCCC	CTTTCCGTCAAGGCTTTCTG	60.1	134
c16321.graph_c0	(T)14	atagtttccagtaaacatcaaaggaccaacgttttgaaaaacagtcggtcaccgactaccataattttggccgcaacctcaaggtttatgtcctcaactgcaatgctatctcaatacaataccctttgttcgaaatttctcacaatatgaataaacacaacaaaaccatgatcaaatgtacaatttaaaaccttgtttgggctaattcgttatcaccagtttgaaataccaaatcaatgaaaccaataaggaataagaccacaaaagagcacagtctaacgtgtctttaatgaacatacaTTTTTTTTTTTTTTcattttatcttacatagaataatttagatagacaaaaagtggaagagagggaaggtaggtacctcagcatgtggtcgccctgctt…	CCTTGTTTGGGCTAATTCGT	TTGTTGGAGAAGGGTTCCAC	59.515	233
c16326.graph_c0	(AGA)6	taatactggaaaacatcatattatagtgttcgatagtaaattttcttttcagatcccaaattctcaacaaccccaacctaagataaaaacacagcacgagagtggAGAAGAAGAAGAAGAAGAaaggctaataacatagcagcactgaagttcgtgccagcaagcagccatggatgctatacggaagcagctcgatgtgttgatgggagccaaccgcaacggcgatgtccgtgaagtcaatcgcaagtactacgatcgcgacgtctgtcgtctctaccttgtcggtctctgtcctcacgaactcttccagttaacgaaaatggacatgggaccttgccccaaggtgcactctcttcagctccggaaagaatacgaggaggcgaaggcgaaagggactga…	TCCCAAATTCTCAACAACCC	CAGACGTCGCGATCGTAGTA	59.901	214
c16326.graph_c0	(A)17	aggtgggtgttgaacctcatgttggacaaataattttgcaatttcttgtgttgaactgtttctccgatgatggatgtagctcgagcttaggtgtagcctaatatggtcttgtgttgctttgcagatattaattcaatttgtaatttgccttactttggagcagttcttgctattgtgcttaaaagtcctagtttgattcgaattgctatttacagtcctcgtgttacacaaaagctcacgtactagtgttttaagttacttgggaatttgatttaaccaaacaattatagttttccttttAAAAAAAAAAAAAAAAA	TCCCAAATTCTCAACAACCC	CAGACGTCGCGATCGTAGTA	59.901	214
c16339.graph_c0	(A)12	ccgcttatttacgtgcactagactactgatacgaagtgaattacatgctaattgttacatggAAAAAAAAAAAAgagaacgaaacatgagaattgatatttcaaatcctcaaattcaagaagacgccatttctgaaagagagcatgagttcaaacacttcaactgtccgttgaacctgtaaaaaacgccactcattaagtctgcggtgaccatagtttctttatagtgtattctttttctcagagttgttcttgtttggtcctcggaccatacaccaaactcctgaagatccccttctctccagcatatgttaactgttgttcctccacgagccttcaagcctttcaaggagccatttggccatttctcccatg	CGTGCACTAGACTACTGATACGAA	TCCGAGGACCAAACAAGAAC	59.3845	256
c16364.graph_c0	(CAA)5	accagttccagttaactctctcgttgcagctgaaactagcaccgagagttccaacaatgaggaactgaacaagaagagggttttggccaaaaatccctctgtgaagagacaaacttgtggcaaatacaaaggtgttcggatgaggaaatggggcaaatgggctgcagaaattcgcgatcctttcaagggtgcgcgtgtctggttgggcacttacaacactgcagaagaggcttctcaggcctatgagaccaaaaggcttgaatttgaagccatggccaaggctttgtccgatgggaggagCAACAACAACAACAAcactggcaccaacaacaacaataaccacgttgttgcatctgttgtaactgtgggagcctcagaaaagaagaactccaactactg…	ACAAAGGTGTTCGGATGAGG	TTTCTGAGGCTCCCACAGTT	59.905	255
c16371.graph_c1	(A)10	gctggatattgagcttagacattttattgtctaaattgagggggatcagcgataatacatagtgcagacaacatattcaagcatatgcatgcttacaatagctccaacgacaaggcaaagttattcagcccacactagagatttgccaacagcAAAAAAAAAAttatcgccaaaattattattgtacaatatatctcttctaagggattaaagaagcgcccatgtggatctcctcaatgctacatcaactatttgggcaatgaactagaaaacaaattacaaaagaagcaatagtagtagaaagaattttaatattctgaatctaatctacagcaaatgctagtatacaataagttgttgctatctgaactgttcatgagtctctctttgttatgaggg…	GGGGGATCAGCGATAATACA	CACATGGGCGCTTCTTTAAT	59.9205	187
c16395.graph_c0	(GA)10	actgcaaaattgatctactctcaacgaccgactagctccacgcaatgtttttaacggtatagaaaataatcgcataaatccatataaaagacctttccgcaagcaaagttgtctcgcatccggccacacgcaaaacccactcctttccttagtttcactcatcgaatgtgatgcgaaagagtggagttaaacgaggagagagaagaaagtgaattgttacaaaagatagagagaaatagttcgcatcaggaatccattactgtgaacgaaggagaatttgccgattgaattgtgttgtttGAGAGAGAGAGAGAGAGAGA	#N/A	#N/A	#N/A	#N/A
c16396.graph_c0	(AG)7	aaagtaacacacgcatgaacgaactgaaaaagtgaaaagctcaaataataaaatgacaaaaacaaaagcaaagcattagcatagtttgtgtttttgccatggttccccaaattcaagtgaaaagcagcaccaggatcaccaattcaacgacctgctggatcagccaccaacacggttcgatctgcatcttcctctgctaagccacgctcctcatcataacccaaagagaaaatttttaaagttatatatataattagagagaaaAGAGAGAGAGAGAGggggggaaagatctgaaagctttgttgtacacagttataacactgaaaaaaaatgcaaggtagatccccagaccaggaatcagtagggtctgggacaaagagatccagtgtatcatctggg…	AGCACCAGGATCACCAATTC	TGGTCTGGGGATCTACCTTG	59.927	228
c16400.graph_c0	(AAAC)6	gtgcgatattaaaattatggtactggtcagtttctaaaacaggtagtcattcaactgaaatttgaattacagtaccaaggaaattaagtacaatcaatcaaaactttatagctgagaaagttagaaaacattccacatttacaacactaagaagcagtctgccttgtatgattagtaatgttgcatgaaaacctatgatgccagcaccctccaagtgatgatgaggcagagaaaaagacaccaaattAAACAAACAAACAAACAAACAAACtgaattaattaaacaaaagtgcaagatttgatcattctcaatatacttgcagtatgtatctctttacttttctctttctgttttttctcttctatttgtgttacatttaaagtgacaggctccccgtg…	CCAAGTGATGATGAGGCAGA	GAGGCTAATGGACTTGCACC	59.7435	274
c16459.graph_c0	(T)11	cccaaacttttatgttttttgtttacatgTTTTTTTTTTTatttgtttatttatgtcttgtttattttgttgactctctttttctactctccatcacttttcccctctccgaatcgtccaaaatcctcacttcacttgtgttgttgttctgtttgtttcttccactaacacacactgtgctgcgggtcaaggagacatctttttttgtgcactttcatggtggccttgtggctgttctgaagctgctacactctctctgtgtgagtgacacatctacagcaactgcaatgataggtttcagagaaagagaaaggacaagagaaagaaggctttcttgggc	AGCAAAACCACCACAACCTC	GGATCATGCTCAACCACCTT	59.973	164
c16459.graph_c0	(AGC)7	tttcatggtggccttgtggctgttctgaagctgctacactctctctgtgtgagtgacacatctacagcaactgcaatgataggtttcagagaaagagaaaggacaagagaaagaaggctttcttgggccagactcgcaattttcgtcttgtgggtcatcctagttttttctctaataagcttgtttttctccatggacaaggaaagcaaaaccaccacaacctcatccgcacccatacccagaaccagccatcttcttaagcaacgtagcttcagcaggaccttgtttcacacaccctcaAGCAGCAGCAGCAGCAGCAGCaggagctactacactcaacaaaagtccaaggtggttgagcatgatccacaccgcactaacatctacggtgatgacaaa…	AGCAAAACCACCACAACCTC	GGATCATGCTCAACCACCTT	59.973	164
c16465.graph_c0	(TTC)5	tgtaaggaaaaaaaaagtaaagaagaaatgctgagaagagcgttgcggcaatgttactcacttcatcgccccacggtgccacgacactatcgaaggttctgTTCTTCTTCTTCTTCagagaccactgccaccacaatatccattgaccgttctaccctttacaatccacctgagcatgctcaccacccaacttctgattccgagctcgtcaagcacctcaaaggcatcatcaagtttcgtggagggcctatttcccttggtgagtacatgtccgaagttttgacaaatcctaaagctgggtactacatcaatcgggatgtttttggagcagagggtgactttatcacctctcccgaagttagccagatgtttggtgagatggttggtgtctgggtgatg…	GTTACTCACTTCATCGCCCC	AATAGGCCCTCCACGAAACT	59.759	200
c16468.graph_c0	(A)10gggaatagaaactctcaggcaactgctactac(TAT)6	aatgacgaagtcctcggagaagccacagattccatggaaaagagcttggcgactgaacttgctccatcttgagttgagttccaactcattctctatcagattgaaccggctccctctcgaagatttcaatcggtcccgcaggtcctgcacctcgtactctttctcatcggaagacgacgacgacgaagacaacgaccgcgaatgagaaagcggtgtcgaagatgacgtcgtttgcctcccttcctcttcctcttcctttgacgccgccttcacattcttcttccccgtcattttcaaaagAAAAAAAAAAgggaatagaaactctcaggcaactgctactacTATTATTATTATTATTATtcagagatgtcaatttggctttgaactaacggtttacat…	CTTCTTCCCCGTCATTTTCA	CCAACATTTGTGGCCTTCTT	60.0075	213
c16478.graph_c0	(GGT)7	tttcacatatttgatagcgtcccctaacacagaagccttatccatcttctttaggccaggaacaagagctgcaagagcaatgaagctctggctgagcttctctcttcgcttcctctcggccatgatgtgatcctgagcgtgagcaggagatctcttaccatgtgagggttttgtttcaaagttgtgattttttgaggacccttttggcgtttgatcagggaagcgtgattttgtcaattggggcattgacactgacaccatttcgttctgcgttgggtttaagtcaaagccgtaaaagtgGGTGGTGGTGGTGGTGGTGGTgg	#N/A	#N/A	#N/A	#N/A
c16481.graph_c0	(GGA)6	taaaagactcgagtctaaaacctcgccatttagggtgactgtacctttcagactttcctttgatatgcggttggcgagggcgtcgatgagagtggacttgccagagccactggcaccgaggacggccatgatctcgccgtccctggcctcgccggagatgtcgttgaggagagtcttggtgccgttgggtttagtttcgtggtcgggtgggaaaacggtggtggtgggaaaaaaagtgaacttgcggtgaagcttgacactgtaggtcaaattgaaaaaggagaggacaaaggggtgggtGGAGGAGGAGGAGGAGGAgaggtcaagaacatggtggggtggtgcaggtggtgtgtcgttttgggcgtcttggacgcgatttaggagatcggcgagggt…	CGTTGGGTTTAGTTTCGTGG	GACCTTGTCCAACTCCCAAA	60.167	265
c16484.graph_c0	(T)10	TTTTTTTTTTagagtgaaaatttatttttatttatgaataatctatattttttagcataatattcaaaatacatgaaaggggttagaaaccctccacttgtatatatagtataagtctatagatgatataataataattgttatacacacttatttcaatatatcagaatgaagatcatagtcataactcccaggcctctcttagtaaaaaagaaaagacagaaatgataagaaacacatgcttataaaattattctctaactatatatcataatctcatcaaagactcagaacccttaaggatgatcga	#N/A	#N/A	#N/A	#N/A
c16486.graph_c0	(T)10	tattcttcttttcttttcatatctcatctacatttatccatcttctatcttcctgtttctttctatctcaacttctcaacacaacagactagtcttggcagaccagaagacagaagagaggagagagaaacacacacaaaaagtaagagagagaaagagcctgttgttcacttcaaaaagttcagctgcttctacttccagcactctttctttgcttttaagttttgcacagatataaaaaataTTTTTTTTTTgaaagagcaacacccttttgcttactgatcttgttctctttgtcttccttgccgtcagcgtctgcatcttcagatagggaggggaacttgtgtttattcagagtacatcttggtctgttaagactgttactagctggagagtcct…	TGGCAGACCAGAAGACAGAA	AAACACAAGTTCCCCTCCCT	59.6895	254
c16495.graph_c0	(CT)6	tggcaatccacatttcacacccaccttttattcttttgctccCTCTCTCTCTCTtctttttctccttttcttcctctttacttctacactaatatatcattttccccaacccccattgctccgttgccacttcaggaaacaaaaggggtctcctttcgaacttctctgggtttatcttattttgaaataagttacttcacatcaagaatgggttcaggctattggtttaagacaataattagcttaagaaaatcaaaacaaggcagatcaaagaaagcaaagggtatcttagctcaagagaaactaaatgcatcaaagtcaaacaattataccgggaaagagtctagtgattta	CAATCCACATTTCACACCCA	GAAGTTCGAAAGGAGACCCC	60.134	161
c16496.graph_c0	(T)11	TTTTTTTTTTTgctgaatcgaaggagtctatatatcattttgttgttccatacaaagagtgcatgaattatgagtaaagttgaattgcaagtcacaacaaacattgagtaaccccttgtaatgtctattttgtggacatgtgtaacaaattgatcttcctgactaactcggtttgcaaataactacgtttgaagagtcctatgtcacaattgaattaaacccttgagtagaatagtattattgtaagagtttacagtgtaagttcagctgatcagagctccatttaggagttcattccaagtatcaggcaa	#N/A	#N/A	#N/A	#N/A
c16502.graph_c0	(A)13	tgAAAAAAAAAAAAAcaaaaattccaagtcgcaaaatatttcattgatctcaaagctgtagataaaagagcctgaggtcatcatttaaaagttactacagacttgattgttgcccatacgaaatgggttggcatgaatgaaccgatcgatatacaattgcaacaaacaatcaaaagggcttcatgccatcatcaataggagtatatgagcaagggagggttaggttaaatttcatcaacaaaaatcctcaatcatgggcagcctatacctacgttattttccacccattttaatcgcatcagctggtgacttcag	#N/A	#N/A	#N/A	#N/A
c16506.graph_c0	(CT)11	CTCTCTCTCTCTCTCTCTCTCTatctctctcttacttttgcttgtgtgttgtcacgcgttttattctctctctccttcttaatcattctccacttgcgctccgtttctcgccggcgattgtctcagatcaatcgccgcctacttcgcctcgccgttcaattcaaactcttgctggcgcgtgcggccatctcctgaacccgaggatctcaccgttgaggttctgcggggtaatgtgcatcggaattcgaggctccggcgttgctgctcggtgggctccgaattcggaacgctgcggcgggtttggatctggaattggtttcgg	#N/A	#N/A	#N/A	#N/A
c16520.graph_c0	(A)10	gcgtgaactcttttattgggttcagtacagaggaatccgcacatcactgtaaatgaagccacgggtatgatcttccaactaatcatgactcaaatcatgaactcatacattgtgatgtgctgagaaaaatcaaagaaaaaggaaaatgcacaattactcgtatttcttggtaaaagcatgaaataagaaataagaaataagAAAAAAAAAAttgtagttgtcgagcgatttgctcttcatccgtcccagccgaaaaagtcaccaacagcttctgggacttgaaattgtataacattttgcttctatgtatccaacacaaagcaagcctcttcactcttgcttttctcaagatgagagactcttttctctatatcttttattatttacaaaagatagcaa…	CTGTAAATGAAGCCACGGGT	CCCAGAAGCTGTTGGTGACT	60.1455	230
c16520.graph_c0	(GA)6	gtagcccaacggattgccacgagcgcgtttctgtgctcgtcgggaggcatcatgtctccgaattcgatgacactccaggagagcattgtggtggtgaatgccatgggaaagccgaacttgacgttgtcgccggcgtcgtagtagccgccggtgaggtcgatgttgtaggtccagccgtcgccgagacccgaattggcgcgccactgcattctctggtcctgcggcaggaatccggagcgttggccctcgaagaagaggattgccttggacaatgcctgccggtaatcgtgagcagtgacgGAGAGAGAGAGAagaaggagaagaagaaacggaaaaaggttgggaggtgccattgtaggttgcggtggttggttaacggtgagaagtggg	CTGTAAATGAAGCCACGGGT	CCCAGAAGCTGTTGGTGACT	60.1455	230
c16524.graph_c0	(T)20	TTTTTTTTTTTTTTTTTTTTagagaaagaaggggcagatagaatttttgtgatgagagtttgaaatatattacatttactatgattacaataagatagattacagtgaatgaaaaatgaaagtttgtatatttataagtgggtagaggaatcttagcatattggtagaggagaaccattccagttctttagacaatcgagcataggatcaataaactttccttcacataatgcagtaaaaaccttgtcacattcctcaccaggtgacttcaccttctcccctgttagcaaacttgtacccaagctttctctcacaaactt	#N/A	#N/A	#N/A	#N/A
c16531.graph_c0	(T)13	gTTTTTTTTTTTTTgagtaatttattgcaataaaattacattaattatttttcaccgaattattaatgttaatatttaatacatttctgcactgacttgagtcatttactggaataaaagtacattaattatttttcacctagctacaaagacatgccccgtctatcggtgcaggatacattcgtgctaagtgtaaaaatatgaatggatacgtgatttattgaacaggctgactaggacaattaatggctttcgattggctgattttgaaagcacgtttttactgttaattttaaactgcaaagaaatggctg	TCGATGGAAATTCGAAGAGG	GGCTCCAAGCACCACTCTAC	60.011	243
c16531.graph_c0	(GTG)7	cctaggcgacgccgccatgttcttgcaccggcgccgcattcctgcggcctccggcgcctcatcgtcgaaccgcgctttggatctccgcgcggaagaaggggaaagaaggagaagctccctgagcggaagagagctcgtcggagatcggaggagagacagcggagaccgcgacgaaggattggccgtggtggccggcggtgactgaacacagtcgatggaaattcgaagaggctcgaccggaaccgagttctcgtctctgcgaaccgaacgcgacgatgacttggttcgagagcggtggttGTGGTGGTGGTGGTGGTGGTGataaggggaagaaaaacaatccatgaacgtgaatgtgaatttgaatgtgaatttgaatttgagagaagtgagtattga…	TCGATGGAAATTCGAAGAGG	GGCTCCAAGCACCACTCTAC	60.011	243
c16532.graph_c0	(AT)6	tcatttctatagctaaagaaaaaagagttttataaaacatatgattagaaacaggaaaataaagtatatgcataataggtattttcattttatttccatttgtttagggttcaatgaattagacagagaaccataacttccggaattgacaaatgaaaacccatcaccccacatgccgcagggtttcttgcagagagatttaagatctactcatttaatacatgctcttcctttccttcaactttgtttcacccatactttctttggaaccactgaacaaaaaccttttcacaaaaaaaaATATATATATATtttttataaactttaacgttaattactttataaatcatttcttacaacatccataatataacacatttttttatattatttttaacg…	CCTTCAACTTTGTTTCACCCA	CGGTTGTTGGAGCAGGTAAT	59.9935	258
c16537.graph_c0	(GA)6	cttctcttgattttcacatctcttctatttttgtcactaaatggaagattctcggaaacacagcccggactaaaacccttcttggaaggaggagttactgatctgagaaaatcctctgctgtcttgggatgtctgcaatcaggcttgcaaaaccaagcttcatcagcgtgatcattgacggagtggtcaagggacaagaagtcgacccacttgggcgcgttgatgtgctcgtagagttcgtcttccacgaagttccactcaagtctcttccagtcaattttcgcgggttccatggagagtGAGAGAGAGAGAgggagagtgaga	#N/A	#N/A	#N/A	#N/A
c16548.graph_c0	(A)10	aaacaggcagaggctaaaatgtttcaatcacgtgctgatgatgctagaagagaagctgaagggttgaagcgcattgcccttgcaaagaatgagaaaattgaggaagaatatgccaatcgaattgccaagttgcgattgactgagactgatgaaattcgtaaacaaaaatttgaagaagcccaagcattagagagggcacatatggagtatttaaacatgaaaaggagaatggagacagacattaaagatctgttatccaaaatggaagctactaagatgagccttgccatgtgatcagatAAAAAAAAAAtctagagtagtactttcaggtaaatgtattatgccccatcctgaaatttgtaggttctgatgccaccatatttgtgtgagctactttag…	CCAAGCATTAGAGAGGGCAC	TGGTGGCATCAGAACCTACA	59.974	199
c16550.graph_c0	(ATC)6	aaagcataccaaattggtgagagaagaattgtcagataaatgaaatgaggaggaagacaaagtacagtaagaagattctcactcttattgttcaagtttggcaagatataagtacaacccttttcccctttttcaccccccaccaaaaataaaaacaagaacctctttttcttatgctgtaatgtcacaactctagtctctatcatctttatgtacaacattttttgagacaagaaaacgtgtctcccaaagtctgcaagatccaccaaagaaaggatgcagtggtgtataccatatagaATCATCATCATCATCATCaaagaaacctgaaaacactaagcaatcagcaatcctctttgatgagatttctcaccaaatatagagaacaaacaaacaatc…	TCCCAAAGTCTGCAAGATCC	GCCTGCATTTTGGTTTGAAT	60.07	190
c16567.graph_c0	(GAA)5	aaacaaggcgcagaaccgtctccatccaaaccaaccaatttccgccacgtcaccacccctcagtctccaccgtctgatcaccacacaccattctatgattcaggtctcaagtgggacccacaggacacgccagaatcaactcaacccaagctctctatataaattcgtacatccatcgtcttctcctccctcacttgctcatttgatgttcgtcacgagactcacagtgccagtagttgttattctccGAAGAAGAAGAAGAAgatgtgtggaggtgcaattatttccgacttcatcggtgtcaagcgtgaccgtaaagtcgccgcggagcagctgtggtccgagctagaccctttctctgacctcctcggcttcgacatcaccaccacaaccacttcc…	ACGCCAGAATCAACTCAACC	TCGGAAATAATTGCACCTCC	60.01	164
c16568.graph_c0	(AT)8	acatcatttctcactatctttattaccttgatctcatgggtgttggcagagaagaagctgggcctaatgaagttctctcctgtgctgaacaaaaggcttttaagccctctggttcaccatcttctgccacaaattgatctttccttcttcggtccattcttcgatcctgctaaacattcttaataaaggaggcaagtagacaacatatttcaactactttggccttcacatgatgagactgaaacaagtttggagtggacactcatagttaatttctgtatagattcttactttgcatacATATATATATATATATacatcttgccttttgatgtctcctttctcttgtataatttgaatatattttggtataatgtatacaattgaatatttgatcat…	AAGGCTTTTAAGCCCTCTGG	GAAAGGAGACATCAAAAGGCA	59.576	251
c16568.graph_c0	(T)10	aagattgtaacaattttgttcatatttggattttgtgcaatcaaaatcataccaagcttcgcacgaataatctgttgtatcattactcatttttatgtgttgtgggtttgttcagtaatattctgtatttttgtttttagtattatatacttttactgttatataagacaatgtaatgagaaaatagttttcattcactccctctctctcatgagatcaggttttctaacaatctgaaaataaaaaatgactttctttataatttggaaataaaaacttacttccaattgcacaattaaaTTTTTTTTTTctaaaaatatacttatg	AAGGCTTTTAAGCCCTCTGG	GAAAGGAGACATCAAAAGGCA	59.576	251
c16569.graph_c0	(T)11	gttttgagagataggaagcaataagagctgatgaagttagcacaacagctacagagaagattaagcatatagttttggaaacggattttctagggttgtctaacagagattggtttgttgccatgtttctgatcagtgtgtctgctcttgctcatctgttttttgcttcactgtacttatagttgaatgaattcaaccactcgttctgaacgaggataccatgtgacttgctctctgaaatatctcttctgtctttttagttttacagtgatgcaagtatggactctcttacaaagtttcTTTTTTTTTTTacttcacctaataaatgtttttttccgattgaacaagaaatatcagttgcaggccccagtttgcaaaataccaggaggataacaaaag…	TTGGTTTGTTGCCATGTTTC	TGGTATTTTGCAAACTGGGG	60.071	275
c16570.graph_c0	(A)10	atcattatcttataccaacttattccaccccaccttcaatttgtcatttcaccttaatgacttgacacatactaactaaaaccttacattaccaaacatcaacaaagccaaaagtaaaattacaccttctcccaccaattcttttcattataccacccccaaaattaagtaatactacaattcacattgctcaagaaaaggaagaaaaaaaggtttaattatgatttttaattttaaaatttgagataattctgattttgtctcccaaattaaaaagaaaaattagtccctaaaatttagAAAAAAAAAAcataattttagccattaagcattaaatttaagtaattaaaaatagtttttaacccttgaaccccaagctgaaaccatgtaccctaacca…	CACCTTCTCCCACCAATTCT	GTTTCAGCTTGGGGTTCAAG	59.35	262
c16570.graph_c0	(A)14	ttttgtctcccaaattaaaaagaaaaattagtccctaaaatttagaaaaaaaaaacataattttagccattaagcattaaatttaagtaattaaaaatagtttttaacccttgaaccccaagctgaaaccatgtaccctaaccaataaatcataaaaaaaaactcattttaactttttaaatttattatttaaggactaaaatcatttttttttaattttgagggattaaaacttctttttgaatttgggagaccaaaatcaaaattattttaaattctaaaaatgagaaaaccataattAAAAAAAAAAAAAAgtaaaccaaacccctctaataaagttaggttattatggagaacttatgttgttaaagatatctgacggaggaatgaaatggtcca…	CACCTTCTCCCACCAATTCT	GTTTCAGCTTGGGGTTCAAG	59.35	262
c16576.graph_c0	(GTG)8	cagattattcagtttttcttccttcccatttgaactgcctaatatgatactgtcagtgccaaagaacccctttgcagatgatccatcagcatacccgatatcgtataggcaaggatcagatggattggggcaataggtcaaggagaaaaggtcgctgaggtcaaccttacactttctggaagcacacgtcacagagtgaaacgttcgagacttgtcgggacagtacacaccaatgcagggatcgttcttgttcttattcctggccttcttcttcgttctggtgtggttcttcgaccctctGTGGTGGTGGTGGTGGTGGTGGTGctgggaagagcacctgctttaattgtgggaagcctgggcattttgcgagggagtgtgttgaggcttccgtgtgag…	CAGTACACACCAATGCAGGG	CCAGGCTTCCCACAATTAAA	59.978	141
c16576.graph_c0	(A)10	gcagggatcgttcttgttcttattcctggccttcttcttcgttctggtgtggttcttcgaccctctgtggtggtggtggtggtggtggtgctgggaagagcacctgctttaattgtgggaagcctgggcattttgcgagggagtgtgttgaggcttccgtgtgaggtgaagggttacgttttgcgaagggagaaaaaggtggaatagtacatattctctttttttgcaccttttaacagttagtaacttattagcctctcttattattcttctaattccggggaagtttatacatatggcAAAAAAAAAAttatgtggttttggtttttgactatggtactgcttcgcaggcgattttgcctctttttttagtttttactctgcctgttagacattgtt…	CAGTACACACCAATGCAGGG	CCAGGCTTCCCACAATTAAA	59.978	141
c16579.graph_c0	(T)14	gttgaaagagcgagaggctgaagcggcgggacgaatgagagacttggagaggagagaagaggagaagaagcgctttgcaatgagagaggacgccattgagattgcaaaaaaagtggcttcgattgagagattctctgtgcagtgaaatggatgagacagtgggctatatttgaggagaaggatttggaggagctagaaggcgctagaagaaggtcgagaaggttccagagcagtgatgtctgttgtaagagattctggaaggttggggcctgtcttggggagcaagcaaatccgttataaTTTTTTTTTTTTTTa	#N/A	#N/A	#N/A	#N/A
c16588.graph_c0	(GCT)5gatcctgaatttgatgtgggttaccaaattgtaatggcattttctgggggaacatgccttgctgctgagccat(TGC)5	agacctacctttaagaaaaacctactatcaacagtcatatatctcatgaaaagcacataaaagcatgtcacttggccgcttctgacccctcagcagagccaccttgcccgtctccaccagctgtcccagcctcagaagcatcttgcttgcttccaccacgtgcatcatttggaccggcagccgatggtggaccaccactgttgccacctccaagagcagcttcactgtgcattggatgcatgccattgtttatccctcccggtctcagtcccatttgaccttggatagcctgctggtgtaGCTGCTGCTGCTGCTgatcctgaatttgatgtgggttaccaaattgtaatggcattttctgggggaacatgccttgctgctgagccatTGCTGCTGCTG…	TTTGACCTTGGATAGCCTGC	AGTACCAAGCCCAGCTTCAA	60.0445	267
c16588.graph_c0	(A)14	ctggttgcatggcagggtgtggagccatctgtggaggcattgctggggtctgaggctgggcatcggcaattgcagctaaatacatcaaattcttttgaagctgggcttggtactgggcacattccgcaagttttccaagattttgattgtccaatattgccagaatcagcttcttgttctcatcaaggtacttttgaatctgctcggtggttatgttagtaggtgggaatgaaggcatcataggaatcattgacggtgtctgctgcatcttctcagcctcctcaatctcactgaatctatAAAAAAAAAAAAAAgacaaaaaccctaattcccccaaaatcaccacaatcaacagttaccaaaccccaaatgaaaaatgttacacaaaccctgaaataa…	TTTGACCTTGGATAGCCTGC	AGTACCAAGCCCAGCTTCAA	60.0445	267
c16594.graph_c0	(CA)11	aggattgatattttatcagtaaagtataaggcagtaaacagaattgacaggtaataccaagtgattctctatctgataaaagttcaaaaaagaatcgttggcacaggcaaatgaaatattgaatggctagagagtccttgtggaaatgaagaataaaatgatactctccctattgagagtgcctccggctgatatgggaatcactccttgatgcaaaatctaaacaattttctgttcacactcatgcccagtcatttcgtcacttccttcttaatctttcctctctctctttttcctctcCACACACACACACACACACACAtcacatcacacaacctattaatttacttgccctctaactctgcaagaatcttctcaccctttgcccgagcagactca…	GCCCAGTCATTTCGTCACTT	TCAAGGACACCATCAGGTCA	60.1035	242
c16612.graph_c0	(A)10	gAAAAAAAAAAcaccctttttcttgtgtttttctggaaagaaaaacagaggaagcggatgtaaggatactatggacactgctactggaaccttatctctgtgtaaatggcctattttttcttcttctcctccttctctgcgtatgcatgtgagagtttcatgcggaatccctcacctttcagcatccgcagtggacaaaaccctcagtcagatcaacaattctggtatcatagcttgtctcagggctaacagtgcagaagtggccttgaaagctgcaaatgttgcaatagcaggtggagtttcagttttgg	#N/A	#N/A	#N/A	#N/A
c16645.graph_c0	(GGT)6	gcaacgtgggcttgccgaggagacgttggagctggcagggacgaagggtcctcctccttagacagacatcatcaagggacacgcccagaactcgaatgaaaacaaagagaatgtgcttgcatggggttgtacgatcagggcaggtgcaggagggggtggaggagagggtgaccgtgtagacgttaccggtggcaccgaatatgaagaaggtggagccggcacggtggaggaggcggagacggtggcggagggcacggactattcggtcggagatgggttggctgggtttgaacctaggcgGGTGGTGGTGGTGGTGGTtgttattatggttaggatgagagtttgaattggaggcatgggattccattgttgaaaaggaaagagggaaattaaggttgt…	GTTGTACGATCAGGGCAGGT	CCATGCCTCCAATTCAAACT	59.965	234
c16668.graph_c0	(ATC)6	aattgcacgcacgaataacccaccgacacacacacccccacacctgctctctctgccatgctttctctgctcttttctgctcctcctaacaacaatacaataataataacaccaataaaatatcactgtctgctttcttttttctaaccattaagcattatgcattatgcaacacccctccctcagtcaccacaacttttttaggctactaactatgtatttgtatacatacataagtaaaaactcaagaaccacaccactattatgtaatttaattagaaccttaattaggcttacataATCATCATCATCATCATCataatatcatatcataactcaaaccaattaattagcttagcatgccactgagcatgtagcagattttactggcactaaaac…	CCTCCCTCAGTCACCACAAC	TGCTGGCAGTGTTCAATCTT	60.004	263
c16668.graph_c0	(CAG)6	ttcttttttctaaccattaagcattatgcattatgcaacacccctccctcagtcaccacaacttttttaggctactaactatgtatttgtatacatacataagtaaaaactcaagaaccacaccactattatgtaatttaattagaaccttaattaggcttacataatcatcatcatcatcatcataatatcatatcataactcaaaccaattaattagcttagcatgccactgagcatgtagcagattttactggcactaaaacatcaccactgcctacagaagaagattgaacactgcCAGCAGCAGCAGCAGCAGcttctaggcgttcccatgttactctcctcctctcggctgcagcatttgcacctgaatcttcttcctcaatcctggtactag…	CCTCCCTCAGTCACCACAAC	TGCTGGCAGTGTTCAATCTT	60.004	263
c16668.graph_c0	(GCT)6	tcataatatcatatcataactcaaaccaattaattagcttagcatgccactgagcatgtagcagattttactggcactaaaacatcaccactgcctacagaagaagattgaacactgccagcagcagcagcagcagcttctaggcgttcccatgttactctcctcctctcggctgcagcatttgcacctgaatcttcttcctcaatcctggtactagcatgccaacgcaggattgaggaagaagattcaggtgcaaatgctgcagccgagaggaggagagtaacatgggaacgcctagaaGCTGCTGCTGCTGCTGCTggcagtgttcaatcttcttctgtaggcagtggtgatgttttagtgccagtaaaatctgctacatgctcagtggcatgctaa…	CCTCCCTCAGTCACCACAAC	TGCTGGCAGTGTTCAATCTT	60.004	263
c16668.graph_c0	(ATG)6	cagcttctaggcgttcccatgttactctcctcctctcggctgcagcatttgcacctgaatcttcttcctcaatcctggtactagcatgccaacgcaggattgaggaagaagattcaggtgcaaatgctgcagccgagaggaggagagtaacatgggaacgcctagaagctgctgctgctgctgctggcagtgttcaatcttcttctgtaggcagtggtgatgttttagtgccagtaaaatctgctacatgctcagtggcatgctaagctaattaattggtttgagttatgatatgatattATGATGATGATGATGATGattatgtaagcctaattaaggttctaattaaattacataatagtggtgtggttcttgagtttttacttatgtatgtataca…	CCTCCCTCAGTCACCACAAC	TGCTGGCAGTGTTCAATCTT	60.004	263
c16689.graph_c0	(A)10	ccatattggagtgagccgagtaactgggcccgtataagtaactagtccaatttcatgagAAAAAAAAAAgcgtgcgagtccctacccttccctcgtgcgcatgctctccttcaaccccaaacctttcgtcttctccgccgtagccatgtcaggccccccggaacggaaaatccccacagccgcagagaattacccagtgccactgtcccctccgcttcccccgatctcaaagcaaatcgagctcagcagagctatgactgcttcttcaagctcaagcatattttctctctcaccctccgacattctctaccacgacgaccacctcatcgcagtcaacaagcaccaaggaatttactgcgagaccctcct	CCATATTGGAGTGAGCCGAG	CGGAGAAGACGAAAGGTTTG	60.2305	137
c16694.graph_c0	(CT)6	gacggaagttgaggcttagactcctccacaactcccctgcttttcatcatcatcatccccttcttaCTCTCTCTCTCTcaactgcacctcaatctcactccctcgttacccaacttcttcagcggctaaattttataaagctagatatgatggttcaaaaggaagatttgggtttgagtctaagcctcaacttccgtcacaatattcccaatcctcaacatcttactctcatctcctcctctactcattcgtcttccccttccgcttcaaatccttttaaaccgtcttggaacgacgctttcgcctcctccgatcgaaactcggactcatgcagaggcgaaacccgatcgttcctgcgcggaatcgacgtgaatcggt	CAACTCCCCTGCTTTTCATC	ATTGTGACGGAAGTTGAGGC	59.8945	175
c16698.graph_c0	(T)10	gTTTTTTTTTTgttctaatgaaattttcagtaggagtcctcggagtctgatgtattagagagcagtgtccagaggttgaagaagaagacgaaaagtagcagtatcaccagcgtcgtagcagacacttctgcagtcggatccaccggaaatcgaagagcatcaatggcgttgaacacgcgtatctagagatccgaacgttaccatcgccatcctcgttcatgcatttctgattgagctcattctcgccctcaccaatggacaagtcaagcgctctggagtacatcaaccagatgttccccaacgaggcgtct	#N/A	#N/A	#N/A	#N/A
c16699.graph_c0	(A)10	gatgtgatgttaagaagctaaacccaagataaggaaaagtacatagaaagcaaacagggttttgagtcacaagcagactaaaaaacatacaaaaacaaaggagatggacagtgcagaattgaaaagtcccagtaacaatgtaatttgacgcaccgcatgacatcatcttctcaacttgaaggataaggaaaccaaagccaatctgccacaaaaaagAAAAAAAAAAgtttttttttgggtctaaacgtcacctggtgtgaaagaataacttctgttaaccacagagaagccaccatccaccatcaagttgtgaccacttatgtaaagggcttcgtcagaagctagaaacaaagctgcttctgctacatgcctggccttcaacaccacacccttgaggtt…	CAATGTAATTTGACGCACCG	GTGGATGGTGGCTTCTCTGT	60.056	165
c16732.graph_c0	(A)10	gagagagagtactggaaatcagctggtggtgactgatagcagcttgcaggaagattctgattcagatccacagaaacgtctgcaagcaacacttcagctcgctgctgttcttctacaacaaatccagcaaggaaaaggaagttgaacggtcccatgatttctgttgctttcttggtttaacgtcttagaatgacttcaaaaattagaaaaggtgttcatggctgtaagtaggatgatcacattttcaattttatggatcgcagtggattggtaatggaaatactgcatatttagttttttAAAAAAAAAAtgctcatcaaatcaact	#N/A	#N/A	#N/A	#N/A
c16763.graph_c0	(CT)6	gttgagacacagcagggtccaagcgtgagcgtccctgtcaaatcttacgtattctctctctcctctctcttcctctctttctctctcttcacttctcagagagaagaattcatacgacagccttcgctccagagattccattcaagcttcgatctttatcaCTCTCTCTCTCTgggtctacctcgttttcttctttcaatctcacccaaaagaaaaaaatatgtttcggtttaccaagtttgcacataatgcaggcctggttctgacctgaatttacttcttgcgattcaaagagaggaatggagggtgacacattctctggccttggcaatggtgctcagattgatgccaacatcatgcagacatttcacaagagctttgttcaagttcagagcatct…	TTCGCTCCAGAGATTCCATT	GAACCAGGCCTGCATTATGT	59.8675	141
c16763.graph_c0	(T)11	gtttccctgtgattcttttgcttgatggagaagtacaagaagtgttgaagggtagaacacaaggttagaagattcagtagttgaagaagctctattgtgttacaggactgctagcacatcacttgttccttatattccaaataaaaaattatatattgatttttatctacaattctctcattgtaatttgtaaccatgtaatttgggatctaatagaaatctagcatgattgtgcaactaattcaatcatgctactgttgtttaaagtggaaataagagagtctttcatttttttaactcTTTTTTTTTTTctttgatcctgtcatggtaatgtaatttagtgatgagcttgattttatgagcctatgaggtatacctttcagc	TTCGCTCCAGAGATTCCATT	GAACCAGGCCTGCATTATGT	59.8675	141
c16783.graph_c0	(TTC)5	ggctttcgaatttgttgggtgtagaaggtccaaacaaggcactccgcagcgcactgccataggggctgcagctacaaccgtcttccgtgtacggcgataggttaaacagagcgaaattggaagcggatctgctgggtatgaagcggtcggagtagattgttttggaaggtgatttgaagcgattggaatttagcattcgtttgacatggttgtgctgggaagaggacattggaggaggtggagtgaacgattcgtccataataatcaaacctaaccaaacccttttctctttcccccttaTTCTTCTTCTTCTTCcttcgatttgatgaaatgagaagcccccagaattttcccgggaaatagacgcttttttcgcgggaaaaaagtgagaatggcgcc…	GTTTGACATGGTTGTGCTGG	GAAAATTCTGGGGGCTTCTC	60.0125	154
c16785.graph_c0	(TGA)6	aaagtcaaaaaccatggctctgaagtccaaaacaaatgccataagggctcgtttgctcatattctccctgatgaagaacaaaaagttgttgatgagttccctctcagagaagtttcattctgtgtgggggcacgattctcagtccaaggataacgattgcttattgggagatggcactgaccaaagcaaggccatagtgttgtacaacaactcactctccttgccaaaccccagtggaaccctggtggtggaggagcaagatcaagatggctatgaaggttactacaactatgagtgcggTGATGATGATGATGATGAtggcaagtacccggatctcacacacaccctttttgattctgaggatttggatcttggagggtcggtgattgacttggtgaa…	CCAAAGCAAGGCCATAGTGT	CTCTTTCCCTGCCTCTTCCT	60.041	247
c16785.graph_c0	(A)12	actttgcagctgaccttttcatcatgaagtttcgcaaacaaatggatttgcagaagcaagagtctttcaagaggaagagggaaatgcagaaaaaaggtgcatgaatcaagttcaaccctgatttggttgcttatatattcatcatggttggctcaacaacacaaaagctcaacccttgaatctcatctccctttgttatggtttttttttagaataagggagaaaccggcaagcacggctagcttgctaaatcagagatattatggtacttaactggtttaattatgacagcaataacccAAAAAAAAAAAActgaccagggtgaatggattttgttctttctatttttgtatttttttttcatttttactgttgaatggtgccatagtgtacttcatc…	CCAAAGCAAGGCCATAGTGT	CTCTTTCCCTGCCTCTTCCT	60.041	247
c16812.graph_c0	(T)11	ggtcctgctgccgccgctgcaccagggcaaacacaccgcggtctcggtgtcgccggtgatcggaggaacggcggttccggtgtcggtggaggtgtcaaacgggttggtggtggacgaggcttatggggtggtgggtctgaggctcatatttcaaggcagggtgaggtggaaagttggtgccatcaaaactgcgcactatggactgtatgtgaagtgcgatgtgttgatgggtttgaagaaaggtttggtgggtccggttcctctcctcggagttacaccctgcgacgtcgatgtatgatgTTTTTTTTTTTctgtcttcaattcagtgtaataatgtgcaactctattttttttattcccttccaaaccagaaaattatgtaaaggggttagttttttt…	AAGAAAGGTTTGGTGGGTCC	AACACGCATACCTTGGTTCC	60.0315	265
c16829.graph_c0	(T)10	tcttttcttttttcTTTTTTTTTTaattttattttcctttcattcttttcttacattacactggtactgtcaccaacattctcaaaccccaaatactgggaagaaagaaaaacatagttccaaaacactaatatacagtgtagtatagtgtagtgaaccgaaacaagacagtatatgcaaaaacacaaaataagcatcaggacaatcatctcccaagaacccatccaaaaaagcaaagctgctgcatcgaacgaaagcaacaaagtcacgtcacatgccatccatgtcaccgtgcaaatgatcaatctgatcatgtaactctca	#N/A	#N/A	#N/A	#N/A
c16834.graph_c0	(AG)6	tgtggagttacatgtggtatggtacggtaacacctcgcagttacacagtagagcgtgatagaagataacagaaaaaggaaaaaggaaaaatcccaacctcaacccctcctgtagccactacccaccttcttcttccacacccaatctttctcctctcaccaaacccaaaccctttttttctcccgacaaaaacattaacccctcttttcttcccccaaccctagaaaacaaaaacccgtgtgtttttgtgtttctgtttttgtttctgtcccagaaacacagagacagagaaAGAGAGAGAGAGtgatcgattgatgagtagtggaggggaatagaaatcgatcgttcacaattccagaccagaggcattggccggtagtggcaggaggagtgttgcag…	TCCTGTAGCCACTACCCACC	CAATGCCTCTGGTCTGGAAT	60.031	265
c16835.graph_c0	(GGC)5	gcattttctttgcccattaattgaaaagtttctgaatctgtgtgtagttcaatcttgattccagcccaccaatcaattagccatatgagctccaaccacagtgattctgtgagcaatttgtttactcttccgtaacagttctttgaaataggacggagaaagaggaagaagatagcctgaatcatatttacaattaggccagaaaggatgaaaataatgcctaaaggaagaataacaatggtagccgggaacgccatggtttctagtggtatcggagaggaggcagagcagaggaacgatGGCGGCGGCGGCGGCgtcgcaggggtaccgccaaccttcgacaatcgaggaagtgagaaccctatggattggggatttgcagtattgggtggacgaggc…	AACGCCATGGTTTCTAGTGG	TCGATGAAACCGTAACCCTC	59.963	249
c16841.graph_c0	(A)11	cctttctctgaatggcaaggcagcaagaggtgtcaataagaaagaacaggtgtagacaccaacacagaaactgctggaaattcaaagcagttttgaccagaaggtgaccatgttcaaaacatgtaaaatgggttaatgtttgagaagggtctcaagaaatggcaaatcctatgccatttcccttctctccctctcaagttgtaataagttccattccccagctatttaaatgccaacttaatgagaaaactatgatattccagttccagtaaaccaaaacaagaatgcactcacaataggAAAAAAAAAAAcactagaaatgaaatagagcattttcctaaagcacaatagacaaatttgagatttaggtttcagcagtaaataagatcaacttttgtt…	CCATTTCCCTTCTCTCCCTC	TTGTGCTTTAGGAAAATGCTCT	59.11	175
c16841.graph_c0	(TTATA)5	atagagcattttcctaaagcacaatagacaaatttgagatttaggtttcagcagtaaataagatcaacttttgttgatgaagattttaatgatgattggtagtaaaagctaaagataacttaaagcaattatccaaaagcagaagattgaagttaacatataaaccaaagaaacactagatatgacatactctacaatgaatgaaaaagaggaattcttttgctaaatggacttagcaatcttcaccaacagaataggctagaaactatagtgtggctttcgattgcataatatttctatTTATATTATATTATATTATATTATAcataacttcaaatgtcatgcgcacaaaggtcaagtcaaaatctttatttcctcatatctaatagtctccaagtt…	CCATTTCCCTTCTCTCCCTC	TTGTGCTTTAGGAAAATGCTCT	59.11	175
c16846.graph_c1	(AGA)5	AGAAGAAGAAGAAGAaaaagagaatgggaacgacggtggcgggtctagcgccgggtctgtctcggaagctgaagaaggttctagaatcgaggatcgacacgcctgatctcttgtcttcgctcaacacgctctcttccttctacgacgagaacactcctcagacgcgtcgcaacctccgatccaccatcgagaagcgctctctctccatcaaccatgaattcctcgacgcttcccacgcggcgcagctggccttggatagcgtggagagggaggtcgatgcgctcgctgaatgctgcgacaggatagcaaaggctt	#N/A	#N/A	#N/A	#N/A
c16851.graph_c0	(TC)6	agacattacaattacaagtgttctttcgcattctctattttTCTCTCTCTCTCaaccgtacgttgaagggtctctttctctctcttccctgcaagatcccgcagtccaaaccctagcaaacccctgaggaagctgagaagaacacgcagcgtcgtacacgctacccttcttctcgcgccttgcttattccgatccagttagactgctcttggaaacagttattatggcaacttcagaacaacaagccactcccacgactcctgatgctgatattgttggtaatgcctttgttgatcaatactatcatatgttgcatgaaagccctgaactggtgcataggttttaccaagatg	CAAGTGTTCTTTCGCATTCTCT	GCGTGTTCTTCTCAGCTTCC	59.397	133
c16853.graph_c0	(AGC)5	gccacattcttttcggtgtaaaggtcaccatatcttgctttcagcctctcaatcactttgatgaccacaagttgagaagccatgcaagcatcgaggttcacgaatactacccgattaccctcaggctgagcaacaataaaagctctagcccgcagcctgaagtgaacgccagaagcaatttgctccgcgttagcataacccatcatattgacatcagctgcaggaccagtaatgtcatagcttccaacaccaatcaagtactcggaatcggagtgcacggcatcactcctaagtagtagtAGCAGCAGCAGCAGCaaaagggtccacactcgcatggttgcagatgcctttcaaaggagaaagggaaggaactcgatcacacccaaatgcaaagcaaaa…	CATCAGCTGCAGGACCAGTA	AAGAGAAGAACTCGGGGAGC	59.9825	226
c16859.graph_c0	(T)10	acaaagtgggggcgagcacaattcagtaatgttagagtgaggatgaaaggaatgaaatagaatgagggagagaaagaggaagcggagagactttatatagaaaagaacatcgaaaagaagagagaatgggttcctttcaagtgctgaattgttgattctaaaccgttcgacaacgacgttttaagtagtttgaagatctggaaacagaagaaagaaagaaaagatgaaatggttttttcatgccatccctttctttctgacttgtctcttctaattatcccctattgccaccttcttcagTTTTTTTTTTctgttttttttt	#N/A	#N/A	#N/A	#N/A
c16862.graph_c0	(AG)7	actcttcattgaaatgaaaaaaaaatgtgaaatttataatcatttaaaaagtttaataattttaaaactttatcaaacaatttgataattttatggaagtaataaaaattgaggttttctgggtaagaggagaaaaaaaaggtaacttttcttggttttgaatgtgaggtaaaaaagtttcccttttctactaaaccaaatgaatatgtggaaaatgaaactccacgtataacagtaaaaatccagaaacaaatataatagtttttaatttttttattttctaagttgtttgaatttggaAGAGAGAGAGAGAGtgaaaagaagtattttagtaaaatgtattaagacacaaacatttattattcttaaataaacaatcagaattgtccccagcaaaaa…	TGTGGAAAATGAAACTCCACG	TGAGATGTGATTGGTGGGAA	60.4005	221
c16864.graph_c0	(T)11	aagtgtccggccatagttttttgcttcccttccacaagcaatactactgttcagaatgaagctggtgacccgaagtttaactttggttcaacaaagaagacaaatttatcattcagctttaaaaacaacgctgtcagctgctaaatctaacggcaaaacttccaaaactgtccgaaatatatctgtacttcagagtacgttttcttttcttttgttctttatgagaaaatgagtaaaatgaaagccgttttgaaacggaattgtgtggtttatgcggtcctttcctcagtctcgtgtaccTTTTTTTTTTTgtccttatttcactgtcacaacttaatggaatactaggaaattttggctatttgatatctctataattttagaggcttgtgttcaca	CAACGCTGTCAGCTGCTAAA	GCCAAAATTTCCTAGTATTCCA	58.8495	234
c16871.graph_c0	(T)12	ttacaataaaaaatgttttcatgcgtacacacacgcgcaccaacatcacacatgtaatgaacaataaaataatagtgattcattccttcatacatatggatgtcttcttctataacgatttataaacatacaacaaaaggatcaaaagtaaaaagtaattttgatcagcagttacaaatttctacagtattagttaattacacccttaacttttcactacctgatgtagtaatccatcgtacgtatcctatcccccaaccaaaaaaatacaaaggttgccgggaaactcttctttcgttgTTTTTTTTTTTTgttttttttaacgacaaaaacaaaactaaaaacctaattcataataagaatcaatcaacatgctgcagaaggattggcgaaggggtt…	ACGTATCCTATCCCCCAACC	TCACTTCTTCAACCCCTTCG	60.0635	169
c16874.graph_c0	(TAT)5	aaggaaaaggagagaaaaagaaaaacatatgataacatgacatagactttctttctatcaactacaatattgattacaaaattttttacaccagcaagtttgaatatcaatcaagggacatattaagtagttgtgattgtgtgtgtggaagatgatgaggcaggtgagtttgattgagcacTATTATTATTATTATtaggcctttcttgtgaacgtgaatggttcattattgatgtgtttgtgacaagtggaggatgtgcagccacaggtgcatatattccagttggagcagtaactgtggtcaattctcctccagaagctgttgaggtagctactgcaccatattctgggggctgcacaaaaattttccccacaagaaacaaaggtgctgcttgtgga…	TGATGAGGCAGGTGAGTTTG	AACAACGGAAATCCACAAGC	59.9045	258
c16881.graph_c0	(TA)6ctgtgtactatgtcttgattttatatacccaaatcatagagacg(GA)7	ggcgggggtcaatggtgactgctctctttgtcagccaatcacaaaatttataattttcagtgtatttttaacttttaaaatactgtcaccaatagTATATATATATActgtgtactatgtcttgattttatatacccaaatcatagagacgGAGAGAGAGAGAGAgtctaactagaaattttttcttttctttgaaaacctagtgagactgtgtcagactttgtgaagtgaaccccatcagagtccccgaatcatgaagaaaggaaacttggggcttggtctcaaactctctgttcctgtttctgatcaatccaattttgccaagttcctgactgaaagtgggacttttaaggatggggatctgcttgtcaacagggatggagttcgaattgtctctca…	GGGTCAATGGTGACTGCTCT	TCCTTTCTTCATGATTCGGG	60.063	260
c16895.graph_c0	(T)20	TTTTTTTTTTTTTTTTTTTTacatgtaacaaagaaatatttatttgcttgagttgcttgagcataagcggttacaaggtagaatccagaggtgaaagtcgatgcagaacacagcaaagcggtaccacaatcatatggctcatgaagcacgacacagcttgtttcaaaatgtgactgagccaccgatgatggcaaactatctcaaaattttcgccaacatattaactaaacagacaaaggttgcatgttgaaataacatcagctagaaaaacaacctgagaaatggttacatacattgctccaagaggagcagaaaatcat	#N/A	#N/A	#N/A	#N/A
c16901.graph_c0	(TTC)5	gttatgggtagacactcatggagggacccagtgacattcctaaactagtagcagcacttcttccttgctactagtacttTTCTTCTTCTTCTTCtattgctgcggtttctcaaactaacagcacaacctaattcaggttgttctttctattcctagcttcacctcagttcattcccaaagtagctatgaaaaatcacattctcttcctgttccttctaattgcacttgccctcactttctcccaccgctttcaacctcacgctgctcctgcagggcccttgattaagcatctgtcttcaatcatcaaatggacaaggtctacctccaagacgccacattcagatgggaatgttcttcaatttgaaaatggttacgtggttgagactgtggtaga	GGGACCCAGTGACATTCCTA	GGAGAAAGTGAGGGCAAGTG	59.8115	220
c16903.graph_c0	(GGA)5	cttggggatcccaatcgggagagaggtgaagggagacgacagcagtgacgtacccccactccctccaacaccaataacaccaacaagacattgatcctcatgagacttcttcaagaactgctccaatgcctggctcatcgcggcaaccgccttgcccctgtcatccgggagaagcaagggttcgtttgtcccagtgttgtaggaagagacaacgtcattcctggaaataaacgggaaatcttgcaaactttgtggcgcattcgaaccagtggagacatcaaccaccaccacctctaccttGGAGGAGGAGGAGGAgaagcggtggaggttggagcgaagtgaatcggagaggaatcggagctcgtggagcttggtgtcgagggttccgacgcagaaaac…	GGTTCGTTTGTCCCAGTGTT	CTCTCCGATTCACTTCGCTC	59.9815	173
c16906.graph_c0	(A)12	gggggcctaacattttcttacttcattctagatgagAAAAAAAAAAAAtaaagttgatcgcattcgcacactcagcaatctctgcatccaacaaacatgcctgtcagagtactggagaacaccgcgccttctcaggtttcaggtgcaaattcgggaaggagttcaagccaatcttgtagtctcctaggcgtgggacaggccttttctggcacccagaatgtttcgagtgtacaaaaggatgaagcatggagagtaaatgtccgtatacaaggatgtgacctagagcatgggtatttgtgtggcaccatggaagcccttaatgttcctatggcagatacaccagtagta	GGGGGCCTAACATTTTCTTA	CGAATTTGCACCTGAAACCT	59.086	153
c16910.graph_c0	(T)11gttctctctg(T)11	ggttcgcgactttgacaattttcagtttgttaacttcactgacataatgtctaagaaatcaagctcctctgaaaaagaagctgcttttgctctggctgctctaatggagatacctttccaatataaagcagccattgaactaggactactagggttggtcccttatatactttcattacatgaaaagtgaaaacatttgcagcatattttggtccattttggagacagatttctcagaagcaaagtggttttctttcaggtgactatttgttacaatgtctgttttatggatatttattgTTTTTTTTTTTgttctctctgTTTTTTTTTTTggacaaagtcgagtaacaggaaggtcaaataaaattgttccgagacctcctccagctccttattcta…	TGGTCCATTTTGGAGACAGA	TGGAAGTTGGCATATTGCTG	59.3735	235
c16923.graph_c0	(GA)11	atttttcttttcctttttattataatattttctcgggaaaaataaaatccagaaaaactgaacaaacctgaaggtcaaggcgtttttcccagccagaaggaacctgcaaatcgaggtccaattcctgggattcaattgaggacccaccaagaaggtcgcgggtaatcagagccgttgatttctcaccgagtgattcgtttccgacggttcgatgttgctcctctttgtagccaccacccatgacccgaatcagagagctaacttcagcagccattgctgcgcgttctcacagaggatttgGAGAGAGAGAGAGAGAGAGAGA	#N/A	#N/A	#N/A	#N/A
c16927.graph_c1	(GAT)6	ctctcggtaagaagccctagtaaagtgcgcaaattccgatgctcaaacttcttcaactctctagctcacccacccacccaaattgttagggtttctttctcttcttattgtgttagcgtttgaggatgtaggtaagcttaattagatcaagttattattgctgctgggtaatttaattttctgttgagttgaaaaaatcagtcttttttatgatgtcgttctagtcttaaaattcttttgcagtttgttacaatggtggtggtggtgacgcgtttggaaccttttttcttttttctgatgGATGATGATGATGATGATatcagatatatataggtgacgagaagcg	#N/A	#N/A	#N/A	#N/A
c16930.graph_c0	(TG)7	tttggccaatagcatgtgtctgggttatgtgacaaagcttgtggaggagcgaatgttgaaacaagagagcagagaagaggcctataggctttatcagaagacaacttccacatgggtgccttggttcaagttctctcctttggaactaaaatctaaggatctttgattgtgtttcattttcatcatcacatcagttctagttctagctgtagtactgattctaccaccaacttcatcatcttaattttccctactttcttcattatgtaacggagccaagccatgagttggatcatgtcaTGTGTGTGTGTGTGatctgcacttccatcattttttgtaccatatttatcaccgttactagctcagaagaatctctgaaatggcttctgcatatactct…	TTATGTAACGGAGCCAAGCC	TGCAGAAGCCATTTCAGAGA	59.8845	129
c16934.graph_c0	(CT)9	CTCTCTCTCTCTCTCTCTttctcacagtttgctttaggttacgttttgttccattttcttctctctttctcttgctctttctcgaacgagtttgagatgagaacaatggttttttcagatcaaaattttacgtggctatgcctatatagatctttgttcctttatctttttctcagatgtggctggtgatgggagattggggttgatgggaatgttgtttggctcgaggaatctgcatgagggtgaggtggttttgcctttgttcatcttttgaagcttctaatttctgggtttcaatctttgaaactttgaaaggaa	#N/A	#N/A	#N/A	#N/A
c16935.graph_c0	(T)17atttatta(T)17	TTTTTTTTTTTTTTTTTatttattaTTTTTTTTTTTTTTTTTatttaacatttgacattaattcacaaaatggatcagaaaatataatcacttcaacaagaatttgcaagattaaaataattaatacagaagaaaaatactgtttctgtggaataaatctccactattcacatacagtgtagaaacatttatagacacaaacaacaacattcgatgcagtatggtttgattaacaagtgtatgataatagtaacatgacacaaacacaaaaatatgtcaagtgaccaagcgaagagaaatgcagcctatacaaaagcacgctccactcagaatcacaaaaat	#N/A	#N/A	#N/A	#N/A
c16939.graph_c0	(T)10	gccgttgcggaagcttcctccttcgatggtgggcgcgggttcagtcttgatcgcgtttgagtgcaaacggcgtcgtgacgatgttagaagacgacggcaacacgtcgttagtgacctccgacgacgacgagggtgaagggttgagttttccggcaacaacagtgtcaacgatgagccatggggagtcttgattcttgcgatttagtgttctgttgttatctgattttggggattaggttttgctaaaatttggtttctgatcttgttctgtttttgagtttaatgatgttggtgttttcaTTTTTTTTTTatttggggtggttctgttttcacgttttgggttttctggcacgttggacggttttctgtttcgtttgtcgttgtggaggctgttggtgg…	TGGGGAGTCTTGATTCTTGC	AAACAGAAAACCGTCCAACG	60.1015	193
c16941.graph_c0	(TCA)7	cgcggtgcatggaaacggttttcccttgttttttgttcagttcagcttccttcagcaatgaccagacccttctgatctctctttctctctctaaactgagcaacacactcacatattagagagagaaagaagcggtgcatggaaacacaaaattcaaccaaaccaattTCATCATCATCATCATCATCAcgcaatgactctcccttcacacgatgcttggattcacacttcccatacccttctccccacatggaaatccctttctctctctcatcagtcagcaatcccaatttcaatatcaagagttaaccaagtcgatgctgcacgattggacgttgaaatgtcagccatgttgaaagagcagttggttaaagtgttctcgttaatgaagccaggaat…	GGAAACGGTTTTCCCTTGTT	GTGAATCCAAGCATCGTGTG	60.16	216
c16945.graph_c0	(T)10	attcttttggagaacccagcatcatcctcgtaggaataatcaatcaccaaggggagttggatgatatgtcgttatgcaatggagttgcttcaaaatgataggttgtaaattgtatttttaaaaacctacgcttcaagactaaaatatttcaatgtgtagtcagaacctggtagatcacttctgatgtcttcaaattgatgcaatcaaaggagactgctcagcttgcaatgagaggagaatgtgaaaagaaagatagaaactccttttgttatgaacttatgggcatgatagtagtttttaTTTTTTTTTTattctgtaaacttataatagagaatcacattcttttttgttgtgaattttagtacgaaagtcctactgtacatcttatatttgatgtga…	AAGGAGACTGCTCAGCTTGC	ACACCAGCTTCCAAGAAGGA	59.871	250
c16946.graph_c0	(A)13	ctataattatgtataatgtagatgctggtcttcttttacaacaaacaagggtgctttctgaacgaaccattaatttttgtaactataagaaacaaataacaagactcgtttgtaattagtgcaatgttggatgaagctttacacctttgaggttgtaccctgtatgatcatgcaaagagtacacaacattactgtttcattcccccagtccttaaattggaaaaatcttggaaaatgtttcgtttagcttagcttagagaaataattgtttttttgctagctttcctcacagaacttttgAAAAAAAAAAAAAtcatctcccccaaagagtggttcccaaatatgctgcagtatgttgcaaatcaaaaatgaatacgcctctcttttgactcatgaaaa…	GTTTCATTCCCCCAGTCCTT	TGTGGAGCTCAGATTGGATG	59.978	273
c16949.graph_c0	(T)10	aatcataactcagcattttaaccatttccacctttaaaatttcactctttgatgcgtttggatttgttcttcattacactaatggcttggaccagtctcgtcagtggctcgcaactattgatttgtaaatctcttactcctcaccacctcccttgttacacatgctacactaaaacatacacccattgtctatcaatacttcatacaatgtatattcgcgttctcttttacattaatgataccaaagcatttgtccatgtatcattggagtgtagtatataagaacaacatctatttacaTTTTTTTTTTaaatatcattaatttgtaagggttatggttcgtttatttattattgtattggacgggatgcctctaagctgatgtctacttcattgctt…	CCTCACCACCTCCCTTGTTA	TAGAGGCATCCCGTCCAATA	60.193	238
c16955.graph_c0	(AC)6	ttatcatggaaaatactagtttgtataaggatgataaatactaggcaaatagatagaatattctctttttctcagaggcattgcacattttttctctactgacatgttatctttgttagggggttctatcaaaatcgtaatcacaacacaatgaattaccatctcttctcccatgtgtctcttcaccaagtaaacaagtataatatgagacgtgactttcaatgtaatatttatcagtgcatttaatacttttttactatttgtaggctcatttagaaaattgaagatgaattcagtccaACACACACACACttggctgttcttaattccttttactccacccaaattagacttccactctcaaaagttttttttcttggccattccacctcaagcaaa…	TCCCATGTGTCTCTTCACCA	ATCACAGCCTTTGCTTGAGG	60.2425	240
c16970.graph_c0	(TC)6	aaactcctttTCTCTCTCTCTCtaccaattaactcaacgacaagtttccatctctataaaaccacacagacccatttcactatctcatcacaagctgcccctaccaccacgctacttagctacctccacactctcactcttggaaagagagagagaatcagtaacagcaaccaatgatggagtcagactccgagaacaagtgtgatcttgttcacgaaccaacctacacgccgacaaagcttcctctcttgatctcacggccaaacatggcggcggacactcctcctccgctgtcgccgccgcagaacacgatttcggttcc	#N/A	#N/A	#N/A	#N/A
c16975.graph_c0	(T)14	attgtgttggtctcaaattttgccttctccaccagctgctcatggagacattatgcacctaaaaacaaaaatgcagtgcaatgcaacactcacacaaatccacagatggcaagcaaatcaagctttcagaaaagccaagattataaagtatatttaaataaataaacaaataagaaaagcccaaaaaagtgcaaatttcaaacatacaaaccctgaaaagcattttcaaataaacaaagataataatgatcatgcagagacaatgtaaaagaattttacagtgtaaaatcagacatcgtcTTTTTTTTTTTTTTggttaaaaacaaaacccccaaagagaggaattcaaataaaaacctgaaagtgaaatcttcaaataaaaca	CACACAAATCCACAGATGGC	TTCCTCTCTTTGGGGGTTTT	59.9395	254
c16980.graph_c1	(AGAA)6	AGAAAGAAAGAAAGAAAGAAAGAAgcaacaccaaataattcctcatcactgcttcgaccgaaccaagacggcgtgttgtgtcctgcccgccctgcctctctcggagaccaacgaaacgctcattccattgcatcgctctgtttctttctttctctttctttctctctcttcgtgaaacacgaagctaaattgtaacccaatcccctgtcaacgaaacaaaaccccacttcgatcgatctgttttctcccttctctgaataaatttccccttttgatttattgccctttgccgcaatcggattcaattccaagcagaagggaaaa	CAATGGAAGTGAAATTGGGG	GTCAATCTAGCCACCAAGGG	59.856	276
c16980.graph_c1	(CTG)6	ggaggttgggcccgtgatgggattgaaatccgttggattggagggtagcaagcacttgcgcagtggagagagggtaatgagaagaagggaagggatacaatggaagtgaaattggggaaactcaatctttctctgacttgaatttggctcctctatttctctttttctattaactttctgtgtgggtcatggatggggtcgcacgtgcggacaaggctccgtccacggacttggtctcggagtggcgtccccgcggttctgcgttcgtcccttgtgtgccaaagcctggagaagaagcttCTGCTGCTGCTGCTGCTGagaagccgcaaccgtctcgcgtggttgtgaggaagcccttggtggctagattgaccaaggaaatagttcaaacataccaaa…	CAATGGAAGTGAAATTGGGG	GTCAATCTAGCCACCAAGGG	59.856	276
c16983.graph_c0	(AG)7	attttaatcttcaacttgagtgcattaatcatcctgtgcttattttagttcttttttatctttttatttatcgtataacatttttttattgttcatgaagtttgtctttgactacaatcctttgtgttttatttttactgttcattcggctaagcttagaggaccttcctgtcctgattttccggaatttgttgtctgcagtttgaaaaaaaataaaagaaagggtaatgtatgtctgttacggtaaaacagtgacccgattgtaggtgcagaattcacgaaatggacaaaaagaaaacaAGAGAGAGAGAGAGgggagagaaaaagtaacatttcttctacacattggacggttgtactagtagtgagagtaaatgaatctgatttgttttggtgtaa…	AGTGACCCGATTGTAGGTGC	AATTCAAGGGAACACGACCA	60.175	195
c16983.graph_c0	(A)10	ccctttccctctcgtatacgttatctgtttgccaactgcaaaataatgaagtcatgggacctaattcgttattatagttgtcttccagtgaatttcacttggcctatctatttattattcacgcactacttcattcattttcagccttcaatattcaaacttcataatcacttcacacaagacaagcccagatcatcaacaatttcagtactaaaatcttttcaatatttaattaatgcctatgcattgaccgatacatattcattatgtaccttattagtactgtaaccagttctttacAAAAAAAAAAcagaaaaaaaaattgaatttttgaattaacatattccatttcccttcttctaaatgttttgtttggaatatttttaattagttcccatg…	AGTGACCCGATTGTAGGTGC	AATTCAAGGGAACACGACCA	60.175	195
c16988.graph_c0	(T)12	cgtaaccttagaagttttggtttggtgtggaaggtttcctttggcctgcaaataaagaaaggctgtttatgtgtacaaatcgttataatacaaatctaaatgtttgttgtggtaattgaagttaggataacgagagatgaaagctaaagcttgaaaaatgtacaaatcgttataatacaaatctaaatgtttgttgtggtaattgaagttaggataacgagagatgaaagctaaagcttgaaaaatgtacaaatttgtttggtttcttcactgtttaaacactgaattttctatccccaaTTTTTTTTTTTTgtgggtagtttgcttgcattggtactgtatcaacatgg	GGCTGTTTATGTGTACAAATCGTT	CAGTACCAATGCAAGCAAACT	58.685	279
c16992.graph_c0	(AGC)5	ttgcaaatcctcatcaaataaaacttttggaagcttatcaaggaattggagggtcagatccaattgacagggtgatgaatgatagggagtggtggttggtggattggcaatggtccttggaagaaaatgagaagaggaagagagagaagaggcccttctcttgaggtagaacaagtaaaacaagagaaagagaatgatggagaagagtataggaattgagaatatgaaggcttggtaaagcttaagctgtagctcctgtggatacagatgtggaggagggctggttgcagcagaagaagaAGCAGCAGCAGCAGCttgtggaatactcatgtttctctgctactacctttatcccctgacatgtgttcaacagctacaaatgtgcaaaatgaaaatttc…	AAGAGGCCCTTCTCTTGAGG	TGTTGAACACATGTCAGGGG	60.183	226
c17010.graph_c0	(A)11	atagaaaacacagttcacatcacatgtaacagttcatttacagtagtgccactttgaacaaaatatctcctaacAAAAAAAAAAAgttaccaaattttcttgttgcctaaaatgcctatttttgtctttcttcatagagacctaaagtgaataatgccgaagaggatagaaattcaaaccacaaaacattcctaccaatacattttttaatgtcagttatgcagtttctcaaacagtcccttcgaattcccaggggacaaacctaagtatgtttctccattatgaccaagatgaagagagtacatataaatgttaaccagtgatttcttacaagccaattatcatggatgcggcataattctttatggaaaaccaatgtatagca	GCCACTTTGAACAAAATATCTCC	GGGAATTCGAAGGGACTGTT	59.6785	204
c17010.graph_c0	(T)10	acagtcatattaaaagtaatctatctaccaaggaattgtgactcaagttacaacaaacaaaatttggtccttccccttaaaaacagcctccttaagtgaactcaagtgttagctgatgcatccatagctagacaatttaagaaaagtatgcaaattgaaggacatatgaagaatcagagtgactttcttctttcatatcttttaagcttttcataacaacaatttagcaaaaaagttttcggatgaatatgttctaatgcaagataatcacccaagaaaaatagttaaatggaaataaacTTTTTTTTTTgtcatctttttatttattcatttcgtacaacaatggaaacatacgttggatacaaaagaagacttaaatacaaaatgtaccttgtggtt…	GCCACTTTGAACAAAATATCTCC	GGGAATTCGAAGGGACTGTT	59.6785	204
c17044.graph_c0	(A)10	gcaaatggcaccatagccaacgctacgctctatactatctaaaacaattctttctggccggtagggggccttccgcatgaaagcgaaaggaatcgaccgaccaagaaatcatacatgcaaaaagataaagggaatggttagtgaatccgaacatgagtgggatcgaggaagatagggcgtctggcttcgaggttatgcagctagaattggagttgctacaaacttgactgctgaactctgggcttgggctgtccgtactggtctccggattgccttggctcgaagcttcagggatattcgAAAAAAAAAAgatagggcagactaagactaaggttgctttgcttccttcacgtgaaaatgaaaaaatggacaagcaaatcgaaaacgaagaacgaggag…	GTCTGGCTTCGAGGTTATGC	TGAAGGAAGCAAAGCAACCT	59.918	172
c17074.graph_c0	(GTC)5	caaaccctgaaccgccagcacgtcgcttttccacgtcggctcgttctccttcactccgctcgacacattcgggtacttcatcaccgaaccgtactcttccatctccttcacccctggacgaaccccgccccagtaacccgtgattgcgtgccacacatacacatgcttcacctcgagcttcttcttcgctatgtccacgatgttcttaatccctaaccccggttcctcctccttttgaaatttcgcgttctcttttatccccgtcagcctctgcaacgagttcgagttttctttcaccttGTCGTCGTCGTCGTCgccgccgacagactgccaaccgtcgtcgatgatgacgaacttcggcggcgtgccaccgcttcggagtgattggattccggtctc…	TCTTCGCTATGTCCACGATG	ACGCGTTCTACCAGCAAGTT	59.883	252
c17085.graph_c0	(A)13	cttcaatttctgcagaacagcttttgagttccatggaaggacaaccttatgaacagcaagtaggaattggacattactaccatgtttgctttgaaggctgtctcacaaattttgagattggagaagaaggggttgaagcttgtgaattgtatcctgaaataaagtacactactgttgaagactacatgaaacgttatgtatagaagcttgtatttgaattcgaataaagaaaacgaaaactatttgtgcaactgtaaataagaaaacaaaatggcaatgcacagagagcaatttgtgatcAAAAAAAAAAAAA	#N/A	#N/A	#N/A	#N/A
c17100.graph_c0	(TC)10	TCTCTCTCTCTCTCTCTCTCtaacaagattgtagagaaactggtttcgttttgttcatctgggttcaggacctcacattctctgccttgtctgtttctctctagcagaaggaacaaaccaataagagaacaaggagagaaaacaagaatagggctatttttttggggtggtttgtttgcaaatattcttatatcaagattttgttgattgtgatttgttacgctgtttctctcttggttgtcttttatggttttcgatttgtttactgtttgatctttcaccccattaggtctatcaccgtctcattgatcgtgatttcg	#N/A	#N/A	#N/A	#N/A
c17107.graph_c0	(GAG)5	ttgagtgacaccaatcaacacgatctctcaagaagatgacgaagaagaagaattagagagaaagaaacagaagaagactaagtatataaatatctcaaaccaaaccaaaccaaaccaaccaaaccaaaccaaaacaaaacacaatgttggtatatattatgtctatctatatgcacatataattatatatagttgcaaatgaaagaatgttaaagggaagaaggtttgaggcaaagggtctaatacaaggtgagggaatgttaaagggaagaaaggaaggaggaggagaagaagaagaaaGAGGAGGAGGAGGAGaagaagagaaaggaaaaggaagagaagctgaagaagatgttgcatgctgctctgtgcaaaaagtgccacagttccagttgtcac…	AGGTTTGAGGCAAAGGGTCT	GCACTTGGGGTTCTCACAGT	60.1345	280
c17117.graph_c0	(CT)7	ggctacacggaagcatgtggcgcgtgaaggccggcggaacgcagattttggtaatgccattttgtgtaaccgtcaaaaggagggaaatgaagcccaaaagcatgagctcttctttaatcttctgcagtgcttcgtagagcggcttctggtctttggctttgagatattttccgccaaaatgaagaaagcgctctgcggcgagggagatggcgacgatgactgtgcatacggcggccaccacccacgtgggagtgaactccagactctctccttcttctcctccgccactcatgctgctagCTCTCTCTCTCTCTaccctttctgtcactagcaatcaccgttcatcatcataccacaaaacgacccttacgttctctctttctttctctcgtcgcgcat…	GCTTCTGGTCTTTGGCTTTG	CGTAAGGGTCGTTTTGTGGT	59.942	230
c17140.graph_c0	(A)20	cagcgccaccgtcatcaccgtctttgtccgttgcatttgtttcaacctttttgtctcttgtaattattctgattttggacgcttcgaccaaccatcccattctatgatcagaaaaagagcgatcgaagtttctacaatttgtttttaaatttagaaactaggaatcatatacacagctcttcaaagttattatcatattgaaatctatatagagctagttccaccactaccattcctcattgcttcaaatgtatagtttaatgtattcaaatttcaattcactttactttaccattccccAAAAAAAAAAAAAAAAAAAA	#N/A	#N/A	#N/A	#N/A
c17152.graph_c0	(T)10	TTTTTTTTTTgtaaaataagaattacactcatttgtttctctttaatcggtaatcatgtctattagagtacgaagaagacatccataaatcacagtcatagagtacaaaactttatctaaaattgtgtcaatccgcctcttcttaattgtacaaaatgtggagttgtgctaaaatatgctagcatttaagaagagaaaaacaaaaacaaaatcgtcacaagatataatattgtgaaaataacactaggattcattaggaaagatcgtttccattttctatcatggcatgggatgaaatgaaggggcaact	#N/A	#N/A	#N/A	#N/A
c17155.graph_c0	(A)10	caacttgattaacaaagtaaaatttgctagataacggatgccagttcagaataagctctgtcaactcatcaactgccagaccaagttcctcaaatagtttcctatgtacttcattagaagctatatctgaaaaaacattagtatcaacaataggcttcaacagcttaagcatcttctctgccttttggtaacattttgatacaggtactaacttcatcttttcagaaaatgataaatgcaaaaatgaggatattgcatcagataggaccttcaataaagatatctccataatacctgcacAAAAAAAAAAggagattgagaggagaagtactataaggaaaatagttcccagttgaaagtgacagaaggagaagaattggttgacagcaccgcagaaat…	GCATCTTCTCTGCCTTTTGG	CGGTGCTGTCAACCAATTCT	60.5255	224
c17204.graph_c0	(A)10	aaaaaaacaaattaaattaaaaaaaaagacgaatccatgagttaaaaataaaaggcaaaaataacaataagatgattttattaacaacaaaaacaattggtaattatttatataagaatacaaaacattttaaatactcaaaacttAAAAAAAAAAcacaaataaaatactaaaaaatcctcaaccattcatgtaccctacttaacctaaaaaaactactgggttatttttaaacgcaagaagtatctgttggcatttattacctgaattaaacatggcatagctattcaattttagtaaatgggtgcaaagctatgtaatacgaaggtgcgataaagttgcaacagtgaagcaagcagagcagagcagtgagcaagctcaccagcattagaaagaacg…	TCCATGAGTTAAAAATAAAAGGCA	GGGTACATGAATGGTTGAGGA	59.39	165
c17212.graph_c0	(A)10	gaggagggggaagagAAAAAAAAAAggaaaaaaagaaagggaaatatctgcttctattgaggcatgcaaagatgtatcttcaatttcacccttaatttatttatttatccaaatttgagttcagtatagttatataacaattgttcatgttgcggtctttaattcagattaggcattctaaaagttcattgcatcttcctacacaaacaatcaaagtaataaacgggggcgagtcaaaaaacttgattatgatcctcttcaaagataaactggatgcatgccatagattggtcttggaagccttcttctgtgatttactaagagt	#N/A	#N/A	#N/A	#N/A
c17221.graph_c0	(AG)6	cttgtactactccctcctttccatttttatcatatgcttcacgcttcccggggtcacttaaaacctggtaagcctcaccaagtttctgaaaattttctgcggcctgaggatcccctggattcttatcagggtgaacaattcttgccttgacataataagccttcttgatatctgcagcagatgcatcaacgttcacacctaatatgtcatagtacgcagtgtccttcaccattgcttgtgactttcaaataacaattaacgcatccagaaagcaaaaatggaagaagtttcgagcttgaaAGAGAGAGAGAGgggggtaacaatcagaagaaacctcacatttcaggtggatctctggcagaagaaacggtgacgttttcaatggacc	GATGCATCAACGTTCACACC	GGTCCATTGAAAACGTCACC	60.0965	209
c17239.graph_c0	(A)10	tgccaggctatgaaggcttggtatgaaaaaaggggtaccaacacatcgaccaagcagcaatagacaaagtggtatacatgctgatagcccaactaagggacaagttcaactggtaaacactggcccttcgtgctacttcatgttctccatatttgcctttctgtcgagttcatgatagttcctcttcttctcccgacagccaactgacccagtgccaatacaacagtccattctgccttaaataacgcccttgaagttcaaaacaaagccgattgatttggtcgcagaagaaggcgaaacAAAAAAAAAAtaaaaaaaccatttactgcatctcctcaaaaccaaaggtattctcgcccgaataagttatgtagagaaacccatcctcatccttgtgct…	AACAAAGCCGATTGATTTGG	ATTCGGGCGAGAATACCTTT	59.934	102
c17259.graph_c0	(T)10	agaacaaactcttgtaacaagaggcgtgagactcagaaccagacgttctgttgtatcacagaagagggtggtctcaaatgtaagagaaattagcaaaaggggcacagtaTTTTTTTTTTcctttttctttttaaaagaggaagaaacaaaaagacgagaaaaaaatagtattaagctctggaagagtggagagagtttggtgggtcatatcatgtggtgagtgtaagaaattgctctttagtggccgttgttagtttttgcttcttccatgatgttgatgccttcaaccatttttccaattaatgggaacctctcttgagtgggtcacagcagcaccacccaacacagtcacagatatctttggtagaacaagttttgcagctgctggaattggtttct…	GAGGCGTGAGACTCAGAACC	CCACATGATATGACCCACCA	60.0205	197
c17293.graph_c0	(T)10	cttcatctctctgtggacacacaacgcaaagcgagagaaggctttgaatcatctacgccaaaaacactgtttcttcttcttttttttctctctcttctttcttttgacaacgaaagacgaaacttcggggatgctctgtaccttaccttcacagccgcgtgacattatcgctgtcctttcgtctccgaatctttctttcttcctctgctaacatacacccttaacccctcctttctttccctttcgaaccttcctcgtatttgatgctttgacttacagcacggtgattgattccctctcTTTTTTTTTTctctctccctctctctatgttcgttctgctatcaaagttcgaacctttttctgatttggattgatctgatgccggtactgagttgtggg…	TGCTTTGACTTACAGCACGG	TAGCCAAACCAAACGAAACC	60.0125	271
c17294.graph_c0	(A)19	AAAAAAAAAAAAAAAAAAAgatattacattgaagtaaatgctaaaatgtaatttcctccttcacaacaaataatatcgttagattacaatttagaaagcacacgcatgcactcatttcaaacaatctaatgaaatctaaaagaacgtggcacaacatatatcctacatctatcggctaaaactatgagaaaaagcaatatcagttatgcgtcatgagaacagaaccatgaaagcctaacaaacagattttctatgactatgtgaagaatttcataagtcaaccaaccttgatttctcatcccacactaagacttttgtg	TCAGCATCTGCATAGCTCGT	CACCTATACATGCCAGCCCT	59.853	202
c17294.graph_c0	(TCT)5	caacatatatcctacatctatcggctaaaactatgagaaaaagcaatatcagttatgcgtcatgagaacagaaccatgaaagcctaacaaacagattttctatgactatgtgaagaatttcataagtcaaccaaccttgatttctcatcccacactaagacttttgtggagttaattgtcagcatcagtcaagcacgagtgagtctacatgggatttgatttgactcttgagagcaccaaatacttggaaaggaatatgtttagctagcaacttcagcatctgcatagctcgtgttaggcTCTTCTTCTTCTTCTtcagggaaaggagcctcatcatcagaaggttgtccattgccaaagatgctgtccatttgaaaagctgctggtgtcaagattggc…	TCAGCATCTGCATAGCTCGT	CACCTATACATGCCAGCCCT	59.853	202
c17302.graph_c0	(GA)9gggg(GA)6	tgagcaatttctgagtggtttcgttaggatccatgttggtttccttaagggcaacatagatatcagcatcagaatgattccccacgatttccttgatggattgaatggttttgcgcactctcgcagagagcaaatgggtaccagtgccactctccgttctggaaccagggaccattgcaccgaaaacccaacagggacccaacccagaagacaaacacaaccaaagcgacgaaaaaacaaaacttaaggctaacactggggataacaagagacgggtagggttttgttctcctcaataggGAGAGAGAGAGAGAGAGAggggGAGAGAGAGAGAgtcacacacaatttcattatcatagactccctgagttctggctcgtcaacctccctttcaccatt…	GACCCAACCCAGAAGACAAA	GGAATGGTGAAAGGGAGGTT	60.056	206
c17306.graph_c0	(CCA)6	cgggtgtgtaatattcacaaaattcagggagagttagttggtgtggattaccctttttcttcggtgtgtgtcgagaaagagcagagtagataatagaagaaagaaagaaaaggaaagtgtttttgagtttgaggtcagtcatcatccttcactcactcCCACCACCACCACCACCActaccaccgatcactcatcattaagcccttttctccctttctcctttctccttttccctatcctctattctacatcatcaccacccccaaactgaaaaacgcgtcaactcactacaaaaccctatcaccacacacttccctttcttcgatctgtagatctaacgttcttgcatcacgtaacctttcctctgttccctctctaacctagggcttcctgtgaaat…	TTTCTTCGGTGTGTGTCGAG	TGAGTTGACGCGTTTTTCAG	59.95	232
c17319.graph_c0	(TG)6	ataaaacaaggtaaaaagaaataataaacaaaataatccacttttgcatcagaagttcggaagaataaatatcttcaccattaacaaaccaatagatttttcctttacctaattcaagaaataaaacgataaatctaataattaattaaatgagaaaatatagacggaactatataaacaattgctgacttcctagtaacatatcaaTGTGTGTGTGTGaagaaatattacactggctaagacgcagaatagaacaatggcatatgatcgctccaaaaatttcgttgtaatgagacagcaatcccatttcagttagaaatggttcggcacttcaatcacgattatagtatttcgcaagttctgagtggccccagtcaacagcatggaaagcaatggtta…	GCATCAGAAGTTCGGAAGAA	ACAACGAAATTTTTGGAGCG	59.0645	243
c17333.graph_c1	(T)11	ttaaggccatggctgcagatacttctgtttttacctttggagatgacgaagactacgaaagtgattgaactacctcaatgtgtctttatacttcgatttttgtacataaaattgcttgcaacttccacagcaatcttttggtcatccatttgtttgtttgtttgttgtaatgataaatctggatgcttcactgacttaatgcacaagttacaaataagaatattcagtgttatttaattgcaaacatatatcttactcttgcatttgacttctatctcagtattatatgtcagattctccTTTTTTTTTTTctctg	#N/A	#N/A	#N/A	#N/A
c17339.graph_c0	(T)11	atgcaattacaacattgaaattgaatgaattcaaattacctgtcacttttacaatcaatagattaaaatcagacaaataataatcaacaccaaaaagaaaaaaaaagtcttcttgaaatgaccaatcacaaatccacaatgttacatttctctaccgaacccaacatcatgtctttgtccttccgcaatttgggcagccaaatactcccaaaaacgcgtccttatctgagctgtataacccccatttcttcccaaatatcaaaagaatccatcaataatagaataatgttctaacttccaTTTTTTTTTTTcagataattcttcttttgcatgtgcattccacataatctctatcacaagtatatgtatcaatcatatgtgcaagattttttgagagaa…	GCAGCCAAATACTCCCAAAA	GTGGAATGCACATGCAAAAG	60.0965	150
c17339.graph_c0	(T)12	ggggctcagaacaggggtggaatgaaacgatgtcgtggcggtcttctcgccgtcgtgggagtccctggacggactctggacgtagtagagagggcggcgaggaggggagcgcgtgggggaggacgcggcgaggcttgttacctcagagtctgttttcgcgtgcatcttctttctatgttcttgttgttgctgttagaaaatgaaaaaaattggaagtgttgtgtgtgttttgtttattgactactatgattcgactgagatgatgaagatcttcttctgggaaggtttcttttatcactaTTTTTTTTTTTTgcaaataataaatgcctagaacatagaaagaagatgcacg	GCAGCCAAATACTCCCAAAA	GTGGAATGCACATGCAAAAG	60.0965	150
c17344.graph_c0	(A)10	cgcgccgccgtggccgacgacgcacagtcgagctgcggaagcaacgatgcggcggagggctgcgaggacacggcggcgtcaggtggtggcgcgaggttgtgtcggagctgcggggtgagggagtcggtggtgctgttgttaccatgcaggcatctttgcctctgcaggatgtgtgggtccacagtacggaattgtccaatatgtgactcaggcatggatgccagcgtgcatgtcaatctctcttagtactaaaattcattacataggttttctttccttgtagagttaaacacaaactagAAAAAAAAAAtagttttatctggtaaaaagaccaaaaaaaatagaatgtagaattcttttgttcatatacttgttttattttttatttatatataattt…	CAGCGTGCATGTCAATCTCT	TTTCCATTCACACCCATCAC	59.6045	280
c17358.graph_c0	(AT)9	ctctgctggaccttctagttccaataacaatggagtggtgaacatggatgatctgaataggctagtgagttaccagcagcagttctacaatgttcaaagccatcccaatcagttctctactctgctgatgcaaccatcaccagtagtgtctctcagctcgctaccaaatccacttccaaccaccttctctgaccgactgtgggagtggaatccaatcccagagccaccaaatcaagagtacagcaacatgtccttcaagtaatcacttatcaatattatatatctgtgaactgcacatacATATATATATATATATAT	#N/A	#N/A	#N/A	#N/A
c17362.graph_c0	(GA)9	ggcttctacatgaagtagatgctattatgggcttctttgttcttgatttagcccagatatatacttagtcaggcccaacagtgaaatgtgccttggtaaccgacccgaatagcgattcggatcagaagatgagtgactcggtgttcattgagtggaggagctgagcagaggagtttgggaagtgtttggtgacttctcagattctgttcctttGAGAGAGAGAGAGAGAGAtgacggtagcagcaggaatcggttacgctctggtagcgttagggccctctctctccctcttcatttccgtcatttccaaaaagcccttcctcattctcactgttctctccagtacactgttgtggcttattagtttgattgtgctgtctggaatatggagggggtttt…	GTCAGGCCCAACAGTGAAAT	GCTTTTTGGAAATGACGGAA	60.013	248
c17389.graph_c0	(CT)6	ggcccgtcactgttgtgtaactgttttgagttgtgcggtaaatcatcactcttcaCTCTCTCTCTCTttctaccagttacctaagattcttcatctttcgtctctcctttctgctctcgcaatccttatccaccttcgcatccctgcctgggcccacctcctcactcatccaacggttcagatctctctgctggattgtgttagggtttacccacatcgcttttacctataacctctctctcgctcttcctttctcactcctttttccagcgcagtatctgctgccctctcgccttctctctctttacctcactatttcaattctccccctaccctcacgcgccgccgtgatttccgccggcggcaa	GCCCGTCACTGTTGTGTAAC	GCGAGAGCAGAAAGGAGAGA	59.5185	119
c17389.graph_c0	(TGC)5	tcctcgccttctcacacacaaaacaaaaaaaattaagagtttctctcaagtctgcgttatcgttcgtgcatctacccgagtttagctagcttttctgttcttcctagggttttattgttcccaataacaagaggagggggaagagaaaaaaaaagaaaaaaaggaaaaaaaaggaaattagggatttcttttcgggaaaagaaaaattcagtttttgttttttgtgtagttgttgttatttttgcttgagatggctcaggttcaggttcagcctcagaatgcgatgcccggtcccaacggTGCTGCTGCTGCTGCtgggggaaaccagttcgtgacgacatcgctttacgtcggagatctcgaccccaacgtcacggactcgcagctttatgacctgtt…	GCCCGTCACTGTTGTGTAAC	GCGAGAGCAGAAAGGAGAGA	59.5185	119
c17393.graph_c0	(A)11	agaaggagacatgcttttgaatggtgcacagccatgcctgcttacacaaaatagagaggtggccatgttccatcctagtgaatattacccgacatggacgatggaagcagctgcgcattctctcagagagatcctccaattgtgtacaggttggcaatccatttctaggccagtagatcgtatggtctctaattaagattcattgcatgagtcggacggatccagtgacttttttctaagaaaagttactgtaattttagttaactttcatgtgttaaggatcaacttcaatttttttttAAAAAAAAAAAtaatataaaagaaaccagataaattaaaattaattgacttttcctgaaaaaaaagtcactcaatccgttatggatgagaacaccttct…	TTGGCAATCCATTTCTAGGC	AGGTGTTCTCATCCATAACGG	59.4805	246
c17427.graph_c0	(AG)6	gggatgtgcgcactctcatgattaccacctggtttgactatagccagcaaagacaactcttcaatggcagagtttatctctgatctcttctccatatctctgctcctcttcattctccttattatcttccctccctctccctcttccacttctcggatacacaaacatgtatgttatgtatgcagcttccaatacccaactaggcttctctattaatacctctagctagctagcttgaagccttgaacttccaaccgtagttaattggttcaaaaatttatattatacttgctcccagatAGAGAGAGAGAGtaaaagaaatttgaaaattttgatccaagtggttgaaccaaggagtgaatcttgctttgcccaccttgccaattatttaattcttct…	GCCTTGAACTTCCAACCGTA	GGCAAAGCAAGATTCACTCC	59.965	134
c17449.graph_c0	(A)11	ttggctgttgctctcacgtaattgggtctcttttgctccagtgggtagcatagctaacgccaagaaagagatggttgaacaaactttctagaaagactgcatttcagcaagagaatgaatccagctagcataatacccttgaaccctagatattgcaacagaaatattaatacgagagaggatagcttcaatgtggtaaagaagaataaatcaatcctaacccaagagcaaaacacaacaaaaattctatagcaaccccgtctcacaagaaattcccagaaattctggtgtctctatcacAAAAAAAAAAAccctaaattatggagagagaaaaaaatggattttggagaagagaacatgtgggcacga	CCGTCTCACAAGAAATTCCC	GCCCACATGTTCTCTTCTCC	59.5935	108
c17454.graph_c0	(AG)7	gtggaggctcagcattattccgttgtcttccttctccgttcctcactctctttttctcctttctctttctttcactggaatttaacctagatcaaaagatgacggtgctgtgagaaaagcgtgatagaaAGAGAGAGAGAGAGcgaaaagttcacaaagcatctaaggagcacgtgaattccgacatgaaacggtctcaggttgtaaaccaccacgacaaatttggatctgtcgtttacaaacatagccgatcttcgctgtaaacgaagctttgctgaaacgaccacgcactttctcctcaccgtttactgctcgtaactctcttgttctttcacagcgtccgtgttctgctttttttttttccctgttactgtgagaagaccgttacgcagcggaggt…	TGACGGTGCTGTGAGAAAAG	GAGAAAGTGCGTGGTCGTTT	60.162	198
c17454.graph_c0	(T)11	ttttctcctttctctttctttcactggaatttaacctagatcaaaagatgacggtgctgtgagaaaagcgtgatagaaagagagagagagagcgaaaagttcacaaagcatctaaggagcacgtgaattccgacatgaaacggtctcaggttgtaaaccaccacgacaaatttggatctgtcgtttacaaacatagccgatcttcgctgtaaacgaagctttgctgaaacgaccacgcactttctcctcaccgtttactgctcgtaactctcttgttctttcacagcgtccgtgttctgcTTTTTTTTTTTccctgttactgtgagaagaccgttacgcagcggaggtttggaagtggttttcttgcttcagccacctgatgaggaattgatttgttga…	TGACGGTGCTGTGAGAAAAG	GAGAAAGTGCGTGGTCGTTT	60.162	198
c17454.graph_c0	(T)10	atagaaatcattgcatttggtgcattagttctccgcacaaatgaagcagggttggatgctgtgactattctaactctgcatgcattgtgggctttcaaagagaaaattctaagtaggtcgttgtagtaagtggcgggttgaaagtgatgactgagtttttggtcttactattatttgaggttgatattatatataaaagttttccatgttccatatttgttctccccatttttctagtcaagtgtaaaaatcgaagatttctagtttggagaactgcatagcgttttggaggatgtgaagTTTTTTTTTTcttccggaggtttgtgtatataaaccctttgtgcttaagctttctttgagtctgtttccactattattttactattattttcatcctact	TGACGGTGCTGTGAGAAAAG	GAGAAAGTGCGTGGTCGTTT	60.162	198
c17473.graph_c0	(AGA)5	tgtggagcaaaatgatttgagccgaaaccggaagctatggcctatgcaataaactttacagatcacacactagctccacacattacacaacgatgtattaagtatgattattagacgaggttgggcccattatgttttgaattgtggagcccatcagcctgattggcgaagaagccttcccttctcttctctcctatatcattcggaaaaagacgagaccacgacacaatgagatcttcatttcatttcgcatttcattttaaataaaatcgcgttttctcctcttaacccagacatggcAGAAGAAGAAGAAGAatcggagctcagcgataagcacaaggtggaaatcgccaaatggttcctcctcaactctcctcctggggaaatcaaatacgttgc…	GTTGGGCCCATTATGTTTTG	CACCTTGTGCTTATCGCTGA	60.032	224
c17480.graph_c0	(AG)6	gagaaagagaaAGAGAGAGAGAGatggagtataaatgtaagatttgcttgttggtgggcttatataaaggaggataggatgttgcagttccccactcttaaagatagctaggtgagggggtgcaagggaaagagatcaaattgttttgctttctgaggatttgatggaggaacatctcactccactggctgttacccatctccttcaacacactctcagaagtttgtgcatccatgaaaattcccaatgggtctatgcagtcttctggaggatcttgccaagaaactaccctccacccaagtgggaaggacaaggggcatatg	#N/A	#N/A	#N/A	#N/A
c17499.graph_c0	(ACA)5	ctgatatagagttatctaacgtctcatccccacactagagagaactaaaaagcattcaacaccttcacaaacacagagtgagagaaggatggggaatcacaggtttagattatcagatatgattccgaatgcttggttttacaagctcagggatatggggaagggaagaaagcaaaacaccacactctctgggaagaagaagcaaacttcatccatttcaatcacttcaaccacttcaaccacacattcatcaaaaccaaaccaacccctccaccaatACAACAACAACAACAaccccagaaagtcatactacatcacaagagacctcaaaacctcaccctcaaacaccccgaaattttcccctcccagaaaatcaaccaaacaaagaaccaaaagaag…	CATCAAAACCAAACCAACCC	TTGGTTGATTTTCTGGGAGG	59.9845	133
c17508.graph_c0	(CAC)5	agccttctagtaggaagtgcaggttcaatggccaaagctttttctctcctttggtttccacttctctgtcttttagttgataaagatgaagtcattactacaacactcttgaagatctaaacctaaacagagtgaaggtgaaccaccacgatccgcaaagcaccgacacgagctgaccggagtagaccaccaacgacaacagcacaccaccacggccagccaccccaccaatgcactaaattcacacaaccacctcaccaaccaagcactaccaccagcagcgcaaaccaccaaggacagCACCACCACCACCACtacgagatctccaatgctccaccctagaatcgattacataacaaggagaatctattctccagtcagttcagtggccacgggaat…	ACCAACCAAGCACTACCACC	ACCGGTTATGGATTGCAGAG	59.923	168
c17517.graph_c0	(A)11	tggtattataaaaatgagtgctgaattgagataaaattatgattattttaattgaaaacgtAAAAAAAAAAAtactgaagatgttgcaagatataacatccatcgtgtaataaaaatatacgagaagaaatgttctccctgcctagcttaattaacttctatgtgttcatcaactacaagaataatgatgatttcttatttttctcattgctgggctgcctcagaagcaacgttgatgaaaagatgaaatcaaagaacaaactatacaatttattgttgtgtttgatccgcagcagtggcacgaagtctctgagtgagtattttaactcccatgtacctgccaagcatcataacagtggcctgaggattagt	AAAAATGAGTGCTGAATTGAGAT	CATCAACGTTGCTTCTGAGG	58.2625	229
c17533.graph_c0	(T)11	atcatcagctggaatgcggatgaggtcaatgaactttttatgttatttgatgacgatgttgatggaagagttgacaagaatgattttatttcttgccttagaagaaatcctcttctcattgcattttttacacctcaaccaaagcaaaaggaatttgaaggtaatggagtgatagaggtagtgtgatggatggatctcacatttgataagatactctggctttttaggatgttgtcttttctgtggactacaaagaaaagaaatcagtaggggattcttggtgaatacatacagtgtaggTTTTTTTTTTTcaattttttaattttgctctgattaattactcatgaagcttaactattatgcagatctaagccatccgtcctttgttttttaatattt…	CCTCAACCAAAGCAAAAGGA	GACGGATGGCTTAGATCTGC	60.0115	249
c17550.graph_c0	(AG)6	agagggattggcactggattagggttctttatgagcacatcaactacaagatctaccttgtgaagattaattgatggaatgtgaatcgcagtaacatcagcagaaggcttcccaaacccaatagcttcctcaatcttctcaccaatgtcgtgaatgaaatccttcaccttgtcaatgaatccacccttcccttcctctttgtcatcttccttgtgcttttcatccttggtacccctttccaccacctctggctcatcagatgtcgacatatctgagaattgaaatgagatgagtgatccaAGAGAGAGAGAGtatgtaagtgtgaatcagattaacacaacacaacaacaacacacaacagcatagagatcaagattttgtgc	CCCTTCCCTTCCTCTTTGTC	TGCTGTTGTGTGTTGTTGTTG	59.6485	180
c17556.graph_c0	(A)10	ggttttaacacccaatatcctgaaagttttaccatgaagagatactctccagttaaactccggacgcttccaatgatttagtaaactctaatcacatctaaatgtctaatgatcagtcagatacttatggatggtcaaagtcaactttgtcagttccgaatggggcataccattggcatggaaacatcatccaagtcagtatgttccataaccccttttccaaatcagtgttagtcagtccctgatgctgccatagtaaactttagcggtaatctagcatctgcttgtcagcaattcagcAAAAAAAAAAtataatcgaacccttcacagcacaattatggatcctaaatcaaatgagcactaactccggaatgatctgctcagaacatacaagcagga…	GTCCCTGATGCTGCCATAGT	CAATGTGTCTTTGGTGTGGC	60.056	253
c17560.graph_c0	(TAC)5	gtcttgttgacggtttggaaggaactggaaaggaaatcgaagttgagttccccgagagtacgacaatcttgaagcgcacggattgcggtggcggaaagagaagaacgacggtggaggtatttatcgacgaggctcaagaactttcgagcctgcgatagtgattttttgacggagaagcggccatagtcgtaaacgttgccgttttggggagggagaacggatttgcagtaagatgggtctggggtggattggcatgcggttccaggggagacaggagttgcaggatttgaaacaatatctTACTACTACTACTACtcaatatggcttccaagctttcttattctctctcattctttctctt	GGGAGAACGGATTTGCAGTA	GAATAAGAAAGCTTGGAAGCCA	59.969	133
c17566.graph_c0	(T)10	ttaactttgtgggcaatgggttttgtatatttaaatccatgtagttcaaccttctacccatcaactttttaaaaataaaacacaaaaaaagaaaagaaaatgaaaattcaatccagcctctccattcctacctcttctctgtatctttattttaaaagtgacaagtatgatagagaggtgcaagaggttgattttgatgtatggttagctttttctaaatatatcatattggtatggagattgagtattttgcaagctcaaaatctatgttcctttagtgtaccaaaataagaaactctcTTTTTTTTTTctagctttatgtcaaaatctagcttgaattctgtaaacaaactataaatataataaccggggtaggagaaaactcaggaaattaatgat…	AATCCAGCCTCTCCATTCCT	AGTTTTCTCCTACCCCGGTT	59.5005	275
c17578.graph_c0	(A)10	gttgaagatggaagatgtaagagtctccgagcgtgtaacggccttcatggtgagcagccaaatcgtttcattccggaagcccagtcaacacgtgcatggccccgccgaggttcgcctggattggagattatgttgacggtggaatttttcacactaaatagaaaagtaataaacatatatcatactgagaaatgtttttttgttaaaatgttttatttttttttaaaaaaaaagaaaagatatgagtgaatatcttaaggttagtttatggctggggagacgaagtcgaaccagatgttgAAAAAAAAAAtgtcaacaaaaagatggatagcttaataacttgatgacagatctggaacagaatttttgtatatgttgatggttatatagatagcaatg…	GGAGACGAAGTCGAACCAGA	CCCACAAAACCTAAAAGATCAA	59.2745	221
c17588.graph_c0	(GGC)5	ttggagtttgaaaggagcgagtggagctaataggtgactcagagtttaggataagagatatgcgccatagttgaagattgaataaggaagggtccgcgtgccatggctggcatcaccaccgtccccttcaaactctttcattaccacgccacaccttctcctctcttcacttcttctcattccaaactcttcggcctttccctctctaatccgaattccctcaaatacgatccttctctctccacctctctcttctacgtaaccgctcgctacggtGGCGGCGGCGGCGGCtctcgctccttcggctccggcgactccaggagacgccagcccgaaaccgacgacgaccaggctctcgacctctccaccctcaggtcagataccgtgaggcttattgat…	ATTCCAAACTCTTCGGCCTT	TGGCGTCATCAATTGACATT	60.0025	264
c17594.graph_c0	(A)10	gggagagcaaatcgataatgtggcaaccgctatatatagagagattacacagtattgtaaatggagcaaactgactgaatgaaatgttatttcaatattgctactcaagaaggtaacactgaatatAAAAAAAAAAtttgacactcatgaagaaacatgagctgaaacacagctaaactaagagagaaagcatttccttttcagggcttaactattttcaacattgaaagtgcatgaattggtggcaacttggattggcagaagctctgccacaactccatcttctgttctgcgtccttagtcagtgccccatacacgtcagttgcaatacttcgggctgcatctcttgcctctggaagtctatcattcagtaaatcagctgccacttcaatcagttca…	GCAAATCGATAATGTGGCAA	ATGGAGTTGTGGCAGAGCTT	59.6995	275
c17597.graph_c0	(GT)6	ggaaccgaagcgcgaaacattcctttgttagtgtacaagtcgacttcgacggttggaatccctctactatcgaggatctgcctggccttgacttttgttatcaccgattgcactgcttttttcatgtgattcgagatgaagagaacgggatcggaggtcttggccctaacggcggcattgacggcatcttcgagttttcgggaaagtaagtgcttatccaggtactcttgcactgacatttccacggtcacctgcttcttctgctgctgtttaaaatcttactcagctcagaatatatgaGTGTGTGTGTGTgcgcccacgccctttctctcttcttcccctggcaaaacgctattcgacacagttgctgctgcttcccgg	GACGGCATCTTCGAGTTTTC	CAGCAGCAACTGTGTCGAAT	59.938	194
c17601.graph_c0	(TC)7	ggagaaggaggaatgaatgcaggagagtagagtaacggagcttgttgatgccaggttgtgtggagtatcatcacagcgaagcagccagtctcagaaactaaaccttttctttttTCTCTCTCTCTCTCtgagttggagttggaggagggtcggagaaggaggactgggaatagagtttgaaaatgtggggttcagatgacgaggggggagaagagtacctcttcaagatcgtcataatcggagactcagcggtcggaaaatccaacctcctttcccgctatgctcgcaacgagttcaatatgcactccaaggccaccataggcgtcgagttccagactcagtgcttggagatcgactccaaggaagtcaaggctcagatttgggacaccgccggccaag…	TTGTTGATGCCAGGTTGTGT	GTGGCCTTGGAGTGCATATT	59.985	275
c17602.graph_c0	(AG)9	cccttttagcccatcttcataaaaattgtccccagtggaaatcacaaaatctatatttaatttctcacccaccattcccatctgattagctacgaaagattgattgtgtgttccttttcttccccaatctccaactaccaaaaaatgaagagattgttgtgattcgttaagagggtgtttgaatcttggaagttcggcgatagaaggagtgatcaataagcacaacacagcacacaataataccatcttttcctttaaagataaggccatggcttttctcaagaaactataacccagaaaAGAGAGAGAGAGAGAGAGaagaagggcgtggtgaaaagagtttttggcatctttgtttgttttccctttccctccatcttttcctttaactgaactcac…	GTTCGGCGATAGAAGGAGTG	AGATGGAGGGAAAGGGAAAA	59.8555	188
c17611.graph_c0	(A)18	aatcacaccaaatactggaagcttcaagggttttctgctgatggtgactaatttgtactcctggatagcatgaactcatgcttgatagttgaacttcatttgtcttccatatccttttcctgcttattttgcttacatttttcatatgtgcgctacttatcagcatctgcaccgttgaaattctgatgcttcataattcatatcatgagtattttggaagcaaatatattatttgtttaggagaatatctttctattgttatttggtgaactccttaaataaaattacttttgtgtttttAAAAAAAAAAAAAAAAAA	#N/A	#N/A	#N/A	#N/A
c17628.graph_c0	(T)10	gaagctaccgtgcgtttgattatgtctgaacgccaacggagaacaagcacaatggccttacttagctaaactacgaccatgatgtcaTTTTTTTTTTcatatgacaagtaaaatatacaatggtctatgaaaaatgaaactcaaaacaagaaaggaagacccttcaatttctttgatgagtgtagcgcaaagattttgacgacccttgaaaaaggtccaaaatataactttgtagatcctcaacagtgtacttgatatacttatctgcaatgtttgatgagtttcttccagtgtatgatccgtatgcaagaaccactttcagagaaacagaaatttgtagatcctcacgaagttgagagtcttggatacaccaccccgactgggtcctgtacacttc	GAGAACAAGCACAATGGCCT	CCTTTTTCAAGGGTCGTCAA	60.172	177
c17634.graph_c0	(TA)6tgtgatatgtattattattatattattgatgttcctagtgacccatgtgcttcttactatatatg(T)10	ttcacccatcaccacttcctctttttccacactcacgcacactattccattctttcttatctctacttgccttctctgattcatttcaaaggggaccatgttttcaaaaaatacacatcttttattctctttctcactctcgtttttagaaaatattatcaaacactttcgaatacaggacagattctattttgcttcaaccatgactaccccaacttgtgctattgctaaagcccttccctttccactttgaaaagattggattatgccaagaataattaaaaccattaaacatatttgTATATATATATAtgtgatatgtattattattatattattgatgttcctagtgacccatgtgcttcttactatatatgTTTTTTTTTTcttcttttatgc…	TAAAGCCCTTCCCTTTCCAC	GGGAGCTACAGTGATGCTCAA	60.4175	277
c17635.graph_c0	(A)10	aattcttcaatgggtatagaagataatacttctccccaaaattcaacttcaagtatcgaaaaaaattattcattagtcaagctttatattacagtaccaggctccataattggtttaattaacctgattttcactactatacgagtttttcaaaataacttccctaatctgttcacacgtaaaggtacattatctactgcataaacttccacactgaacatattaccgacactgaaaatcaagataacacaacaatgtcttgagcaataggctaaccAAAAAAAAAAccctcaggagatgaaaataccagattatttggtactattcttgaaccattcttcaagcaaatactacatctgaacgaaagacatacttgatacccttggtaacatttctggc…	CCACACTGAACATATTACCGACA	ATTGTGGCTGAGGTGTCTCC	59.9595	266
c17639.graph_c0	(T)12	gtttttataTTTTTTTTTTTTacaaaagttgatggatagatcattgatatgtctcatactcttaattcgtcatatgaccgctttttattttacaaaaagtaaaataaagtaatggcggtacatcacttcaatggaagaagtagcaagagaaaacaaaattacataaatgtttagagaacaaaatttgtaactgacaaccatatatatctgcatgcaattttctttaatttcgacactgcaacaaaaaccacgatataaatccatgctcactgtatagaacaagtagaagcaaatgcaacaaaagggaaaaaaaaataacaa	GGAGAATTGGGATGCTTTGA	AAACACGAGGGAAGCAATTTT	60.004	251
c17639.graph_c0	(T)10	agattttgctgcggaacagaggagatgctgacgtggcgatgagggaagtgctggcggccatgcagggacggatgctggccgctgctgccgtagctgaccaggcggagaacgaggacacgacggttggagtgaggtcgccggagagcgtgctgctgatggggtcgccggagaattgggatgctttgagcggaaagaagaggaaggaacaaaatgggggtaataacaattgggataaaaaggtcaagtttttcgttaggttaaggtcgttgaccagatctgaccctggtagataaattttaaTTTTTTTTTTctgaagttttggatgcatgtaggtttgttcgtgtactgtgattagtgtttttttttatcaacttatttattttgtgtagaacgtataaa…	GGAGAATTGGGATGCTTTGA	AAACACGAGGGAAGCAATTTT	60.004	251
c17642.graph_c0	(CAT)6	gttgtagggatgaggaagactttggtgttctacaggaacagggccccgaatggcatcaaaacgggttggatcatgcacgagtttcgcttggagacgccacatatgccccctaaggaggactgggttttgtgtagagtgtttcacaaaggaaaagcagacaacgttaacagtgccaaactcatgtatgagaacacagttccatccctaactctggcttcgtcatctccaaccaaccaaaccattgggtataaccaacttccccatttctcttcctcaatcacaccccatcataatcattacCATCATCATCATCATCATcaaaatcaaacccaaaacaacaactccttcatgggtgtccttcacttttctagggaaacaaatgcaaactctagcaccatc…	ACCAACCAAACCATTGGGTA	TTCTTCGATCTCCATGTCCC	59.9795	234
c17642.graph_c0	(AT)7	ccatcataatcattaccatcatcatcatcatcatcaaaatcaaacccaaaacaacaactccttcatgggtgtccttcacttttctagggaaacaaatgcaaactctagcaccatcactcagataagtcccaaatgtgatgatggctatggctttctatgggacatggagatcgaagaaaatagcttccatgatgccgtggcctccaacacggtcgacggaatgagattcgaggttgataataatagtgtggtcttgttatgaaaaagcagaaaaaataaaaaaagttaaatgtgtacataATATATATATATATacctatatatattgtggttcatatatgcgtaagttacggaaaattgttggtgtgatgtgataatggtgtttagctttagggggca…	ACCAACCAAACCATTGGGTA	TTCTTCGATCTCCATGTCCC	59.9795	234
c17642.graph_c0	(T)11	aatagcttccatgatgccgtggcctccaacacggtcgacggaatgagattcgaggttgataataatagtgtggtcttgttatgaaaaagcagaaaaaataaaaaaagttaaatgtgtacataatatatatatatatacctatatatattgtggttcatatatgcgtaagttacggaaaattgttggtgtgatgtgataatggtgtttagctttagggggcaagtcacgtgattggagtgggatcggttgttccatggttgggccactattcaagtgctatataccagtgttgttaattagTTTTTTTTTTTcgtattaatattattattttttgggtgggaaaggttatttatatatacatttagcatttgtagatgaagatagtgatagataccttaa…	ACCAACCAAACCATTGGGTA	TTCTTCGATCTCCATGTCCC	59.9795	234
c17656.graph_c0	(T)14	aaagatagggaaaaaaaatttcatctagacattaatgtagaggatacagatttatctatgttgcttccttcatcgtcttcttcccccatcttgttagggtttgtagagtttgcactttgtcttcaaattttctcgctcatcgttctcaccaccggccatctatagaacttcgattttttacTTTTTTTTTTTTTTatcgatattccattgtattaaccccaattttccatgtattgaaccgtgcaatagaaaatcgcaattcctccaagatttcgtaaagattgatgtattctaacaatttatgaagttaccggcaccttgaattagcttccgttgatttgatttcctgctactttgcagtggaagtgcagagaacccacaaactctacgtctttcact…	CCCCCATCTTGTTAGGGTTT	CAAGGTGCCGGTAACTTCAT	60.0195	239
c17665.graph_c0	(T)11	aaaaatttgcataattatgtcaaatttgtaataaactacaaaatatatgtgtgtttaattttccacaTTTTTTTTTTTgtgaaagtgggttgaaaatgccatattattacgtagcctttctcatgtaacatcctctgagtggtagttgtcaatgttccatgttcgcatgcgattagctgtttgctccacctctttggtccaattagtcttggaaataatcagcaagaggactaaaatctgcagaatactgccgcacattgtgcctccccagagacccttgacccctaaatgctgcttgaaaccaaggaaaattccaattgggagtccaacaatgtaataacatgccatgtttatgtaagcaaccatcacttgccatcc	CAAAATATATGTGTGTTTAATTTTCCA	CACAATGTGCGGCAGTATTC	58.921	224
c17672.graph_c0	(GA)6	aaataaggcgcgaagcccagagggagtgttgcgtgttgcgtagtggtgcagttcgttcacgaaactttaccagaagctaaagtgagtcaccgccacctacacctgcacctccgccactgccataccgccggaatccgattcgatccgatccgatccgatctgatctatcgagtgttccgtcgGAGAGAGAGAGAtgtgggtgttttacatgatctctctgcccctcacagtggggatggtgcttttcacgctgaggtactacgcagctccacgcgtgcctcgctacgtgcttttcaccgttggatacacttggctctcttccctctccatcatcgtcctcgtccccgctgatatctggacgacaatatcttcctaccatgagaatggaggaatttcttt…	AGTGAGTCACCGCCACCTAC	ACGAGGACGATGATGGAGAG	60.2025	262
c17676.graph_c0	(GA)6gtgagg(GA)8	gcacagagacttaggccctgccggacctcccctccagagtggagtcttggtggtgccgcaatcggcgcaggttttcttctgctcattgttgctgcttggactgttccccgaggaaggcgcgttagggtttgagtcctcaccctccgatccttttccagctggatccaccattctgatcaccgagatctgagattcgattgatttccgagaccaccactcgtttcggcggaatcagagcgagggaagaagcatgcagaggaagcagaggaagcagagtgagtgtgagagagtgagtgtgctGAGAGAGAGAGAgtgaggGAGAGAGAGAGAGAGAaagagagaaagagagaaaatggtttacaggattcacaggagaacagtactgtataggagcataca…	ATGCAGAGGAAGCAGAGGAA	TCCTGCAACTTTTGCTTCAA	59.8405	248
c17678.graph_c0	(T)11	ttttcagttgtctcttgttggttgttggtaggtatttgtggtatgtctaagcttccgacaaatgcagttcaaattaaacgttgttgtatcgagcttccttcaacttcattatcagctccagcatggagttaaaatgcagtagagaaagatagggacttcagcattgatctttaaaaccatatgagttttcgttcgtgcacatagcttccgagaagcaaactcgtttctggagcatactcggtggactcgccatgaactcacccaaattagcgatcttgcaatcgagttgacgagtttaaaTTTTTTTTTTTcagccaaaatgacagcaatgatggtcgtttggtgtgcaaaaatggacaaagatagggtttttgaaagactgaatttgagacctgttaa…	TCGTTCGTGCACATAGCTTC	AACGACCATCATTGCTGTCA	60.0695	152
c17689.graph_c0	(GGC)5	caggcctttcgaatcttcccccgaagaggcacactccatgttcaccccaaatagcctcagtcgttttccactgcttgtggttgaactacctccgccactcgacatgccaccgtgcccatgccgatggttatgatgacccacgttcaccggcaccgaatcgatgatcatgggcacaatgctattccctctgcctgccaagttttgatcagcaccaccacccattggcatggaggacctgaggtaatagagtgagccagtcccagatcccgaattatgctcgccgtagttgttgtgatgatgGGCGGCGGCGGCGGCggaagtggcagcaccatgagcatgaccaaggtactggtgttggtgctggaaagtgaagaggttgttgtaattgagatggtgaaa…	TATGCTCGCCGTAGTTGTTG	ATTGGAGGAGAAGGACCGAT	59.8955	264
c17691.graph_c0	(TC)6	attttattaatatattttgataaaaacaacagttggaaattatagacaggggttgtggtctttaaagttgaaatagagtctcttccggaaaggagacaaaacgcagagatagagagctacagagaatcgtaacaccgccggtcgctgcaatctctctctaTCTCTCTCTCTCtatctctttctctatctcttaagacacacacacgcagtcactcttcacaactgcgattcacgccaatggatcgcaacagtgtcttctctctcgcgttcatctgcattgtaatcgccggcgttgggggccagtctccggcgtcagcgccgtcgagcacaccggcaactcccgccgcttccactcctgcggcagcccctatcacaccaaaatcacctgctcccgttgct…	TCTCTTCCGGAAAGGAGACA	GACACTGTTGCGATCCATTG	60.02	177
c17701.graph_c0	(TTC)7aaccttagctcaatctctcactct(TC)10	gtaaacggagggaactaactagcgaagagataacgaagaaggaggcgatttgcagaatgagttcttctgcttctcttccacccttctccgtTTCTTCTTCTTCTTCTTCTTCaaccttagctcaatctctcactctTCTCTCTCTCTCTCTCTCTCacaaactctcatggcttcctcctccaaatcacctcatttcactcccgtctgtgccttcttctctcttcttcctccttcttcctccttcttctcattttctaaattcctttttcttcttgcagattcaagaggaccgtgaattcgacgaactcgccggagaagaaacaacaaggcacaccagaagcacaccctctcaccaccaccatcctcccacgcccattatcaacactaaatccaacaccc…	AGGCGATTTGCAGAATGAGT	CGGGAGTGAAATGAGGTGAT	59.885	161
c17704.graph_c0	(T)10	TTTTTTTTTTgagaaaaatcacagatccatcaaccagatcttcaaattcaaacaatcaccagagccactgaaatcttacaacatagttgctataccaatacaaagtacggttattgatcatacctttaacgttgttgatcacaaatttcaagaaatcaaacaaatcacagaatgaaattgataaaattgacagatcttgatcgatcaacaaatcacgtatgtaaaaaaggaaaacacaacaaagatccatacatataccgtgataattcttattattcaccctatgtataataaattttgttcatatgga	#N/A	#N/A	#N/A	#N/A
c17711.graph_c0	(TA)7	ttacaaattcaaccgcacttccacaccgacaagcttcaatatttaagcatcacaatccacacagtatgttatcacttcatcacattctcctccaacaaaagccccagaatctaaaacaattatccaactttcttagcacctagttaatttttcaaaccagaagcaggaactaaaataaaaccctaattgaataatttcttaatggatggacttctccactcaaaactaagaaaaaaaaacctaaccctaagaatctcctgcttcaccacacacaacaaagcaacagccacaacacgagatTATATATATATATAccaaaaaaacaccaccaccttcctccaccgtccaccttcctccaccaccaccgttactcaatcaacgatgctcgccatccctccg…	TCTCCTGCTTCACCACACAC	GGAATTACCTTCCGGGACAT	59.9445	211
c17712.graph_c0	(A)11	cccttctcagaacccatcgttttcctattaccaattttctaacacaagatctcaatttttgtaatttAAAAAAAAAAAcaaggtctctctcttcttccccttcctcaacctacctacttcttttgtgcaacttgtctctacaagagctcctctatatctctgtattgcccacacataaaaagtaagagagagagagagagagtgagtgtgaggggacaacatcccaccatttgaggctgcccctattttagtcgctaccctcaatcatgccatcaggtgctaagaagaggaaagctgccaagaaaaagaaggaaaaggaaacggaaattaacaccaacccttcaactaccaaccttcaagggaatgatgaggggaagt	TCAGAACCCATCGTTTTCCT	GGTTGAGGAAGGGGAAGAAG	59.7855	104
c17712.graph_c0	(AG)9	cccttctcagaacccatcgttttcctattaccaattttctaacacaagatctcaatttttgtaatttaaaaaaaaaaacaaggtctctctcttcttccccttcctcaacctacctacttcttttgtgcaacttgtctctacaagagctcctctatatctctgtattgcccacacataaaaagtaAGAGAGAGAGAGAGAGAGtgagtgtgaggggacaacatcccaccatttgaggctgcccctattttagtcgctaccctcaatcatgccatcaggtgctaagaagaggaaagctgccaagaaaaagaaggaaaaggaaacggaaattaacaccaacccttcaactaccaaccttcaagggaatgatgaggggaagtcacaggatgagaaaggaagtg…	TCAGAACCCATCGTTTTCCT	GGTTGAGGAAGGGGAAGAAG	59.7855	104
c17727.graph_c0	(GA)8	ggagttgattattgtttgctttgattattgaagggcgtttgaaagattgaaaaaggtcttaccgtgttatcgaggatagcagaaaacgctttgacaaatccacgcagctgaatcaaattcacgccaaaacaaaaaaagttGAGAGAGAGAGAGAGAatggggaaaagacaaatcccagaccctcccaacttgaagaaatacggcgttccattctactccgttgcttggattcctcaacatctaatcaaatcgcgccaaattcaaactgccgatgattcctccgactccgatcataactctgcgctctccaccgaaccggagtcagagcccgcgactaaggcggagtcggagcctgcgtcggtcaccggtaactacctgctgttcaccggtggcggtgga…	TGAATCAAATTCACGCCAAA	GGAATCCAAGCAACGGAGTA	60.0625	125
c17741.graph_c0	(TC)8	gtctaattgagcatgatctgctgacatTCTCTCTCTCTCTCTCtaaactttcccctgcttcagttcgccgacaacaactgtaaggtaaaacatataaccattttcaatctctttctggtatttctcgtattgatgttgtctttttttcgattgttttgttttagtttattgttctgtctcttttgtggatcaaatcagtgtttttttcaattgcggtggtggtgattccgtatccagtttaacattatagaatttgattgagttggattggtttccattgtttgcttgagggtgaaaaaaattatgtcttttgttgatgggcagtcttcattctcatttgtgt	#N/A	#N/A	#N/A	#N/A
c17742.graph_c0	(A)11	agcaagatagcgggatggctgccattttgaatattactaattgttattacaaactagaaactttatactacacattaaaattcaaaagcaaacaaaaaaattaaagaaattcatgataaatagtaagacagattatacacacaatcaccatcaatataggagctaataacaagaataaagtaaacaaaaaggatataacagaaaaataacaaattaaataaaattagcagaaagtgatgttgaaaggaagaaaaatattgaaacacgagaaaaaacagtccgacgtgaagtgacgaagatAAAAAAAAAAAggtaaattttgtggaatggtgaaggaagaagggttccaaatcctgtcatgcttttgaaattgtgtacggggtaaaaaatgggtttttg…	AACAGTCCGACGTGAAGTGA	GGGAGTCCAAAAACCCATTT	59.671	133
c17744.graph_c0	(ATT)7	ATTATTATTATTATTATTATTactgtattactgcatagtaggagtactgtgaaactatgatataaatatagaatcaggaaaaaataaaaacagtttatgttataatattcaacatttttaaatattatctgcaattataattttgactactgcaatatcccaatgttttgaatcctgtgatggtattgtctgcgagtttttcctacggtgtatcaagagaagtttgaaacgctctaactaaaccttaaagaaattgaaggattttgttacagatgaataattaaataagttggcacagcagcaaagagatagagagagaga	TCTGCGAGTTTTTCCTACGG	CTGCATATTGGCCTGGAGAT	60.2185	262
c17744.graph_c0	(AG)6	ttattattattactgtattactgcatagtaggagtactgtgaaactatgatataaatatagaatcaggaaaaaataaaaacagtttatgttataatattcaacatttttaaatattatctgcaattataattttgactactgcaatatcccaatgttttgaatcctgtgatggtattgtctgcgagtttttcctacggtgtatcaagagaagtttgaaacgctctaactaaaccttaaagaaattgaaggattttgttacagatgaataattaaataagttggcacagcagcaaagagatAGAGAGAGAGAGgtagagaagaaaaggaaaaagaaaacattttctcaataacaatccaaaatcccttaaattttcaagggtagcatacaatttctcaaa…	TCTGCGAGTTTTTCCTACGG	CTGCATATTGGCCTGGAGAT	60.2185	262
c17746.graph_c0	(AT)7	catagggtaattctcgggaaaatcgacctgaagctggtaggtctcattggcgtaaagtgtcccgggagctccagtgacttcaacaacccacctctggagattatcggtgactttgtgcttgaaaccagttgggggattgacctgccactccaccagctctttctggagcctattgcaggcaatcttactgagattcttgcgagcggcaccagaggaactagtcatgattcttccgcgtacacgaatgggtacaggaacaattctcaatgaacaaagaagaagagattcaccactgaaccaATATATATATATATacacctatattatgttttgt	#N/A	#N/A	#N/A	#N/A
c17767.graph_c0	(A)10	ggtaagtagtgtgttattaattaatttcttattaataaaagataagtagtgtgAAAAAAAAAAggaaagaatgattaggtaagagttatgaataagatggatgaagcaaaagtgacaaaaccatagactctgattgcatgataataattgaggaaaaaaggaacccgtgattatgtataatggaaccacactaagtagttgaagaagaagaagaagaacaaccattgaacccaaccacacatccttgtcgctctcaccacacaaccagatgctttctcccaacacgtgtcactcagacatagcaagtaccctccaccccaacatccatactcgcagatctattcccacaccaaaataatcaaa	TGGATGAAGCAAAAGTGACAA	GTATGGATGTTGGGGTGGAG	59.6785	233
c17767.graph_c0	(GAA)6	ggtaagtagtgtgttattaattaatttcttattaataaaagataagtagtgtgaaaaaaaaaaggaaagaatgattaggtaagagttatgaataagatggatgaagcaaaagtgacaaaaccatagactctgattgcatgataataattgaggaaaaaaggaacccgtgattatgtataatggaaccacactaagtagttGAAGAAGAAGAAGAAGAAcaaccattgaacccaaccacacatccttgtcgctctcaccacacaaccagatgctttctcccaacacgtgtcactcagacatagcaagtaccctccaccccaacatccatactcgcagatctattcccacaccaaaataatcaaactttcctccatcgatcaaaactcattctttttcatc…	TGGATGAAGCAAAAGTGACAA	GTATGGATGTTGGGGTGGAG	59.6785	233
c17776.graph_c0	(TA)9	gccatggttcgcaaaatttacatctaccctaaggaggagatccagaaaatgagcccgggtaccttgagctcaaaaaatgaggagaacctgtcgggtagtgaaggtgcagatgcaaaagatgttaaacgtctgccgcttcaaaagttcaattatgaatattgccttgacgcgtgatgattagtagattgagtttcgcagctttcagattccgggctggagagtatgagattgtcatgaagccatccatccagatggagaacataacaagacgaattataatggaggctgactgcttgaaatTATATATATATATATATAgatggtatggcgcggcatgatagagtatccgtccaatttttgaaatcccggaattagtagtatattgtctgcccagttata…	GTCTGCCGCTTCAAAAGTTC	GGCTCGTATAACTGGGCAGA	60.1175	278
c17790.graph_c0	(TG)6	ggcgttcgtgcactggtatgtgggtgaaggtatggaagagggtgagttctcagaggctcgtgaggaccttgctgctcttgagaaagattacgaggaggttggcgctgagtctggcgatggagaggatgttgacggagatgaggaatattagaatctggaatatctgtctgatatcatgtgtttgatgttaactatttcgttttctctgggatcaaattctgtgtgctgagtttttgaatgtttggttgttatcaaatatcaatatatgtgctttgtatagcacaaaagtttccctacgttTGTGTGTGTGTGctggtctaacaatttttttatggttcatatgaatagttggtaatgtttgaaaatttaaggaaagatagggtgtctgcagatggacaa…	GGATGTTGACGGAGATGAGG	TTTGTCCATCTGCAGACACC	60.0785	277
c17790.graph_c1	(T)11	caggtcggaaacgcatgttgggagacaatccaacgggaaaaggcgtcttcataaacgccaccccaaacctctcaTTTTTTTTTTTccttccaattttccaatccaatttttagggtttcatcttcttctccgagaaaatgagagagtgcatttcaatccacatcggtcaggccggtatccaggtcggaaatgcttgctgggagctctactgtctcgagcacggcatcgggcccgatggtcaaatgccaagtgacaaaacagttggtggtggtgacgatgctttcaacactttcttcagcgaaacaggtgctggaaagcatgttccacgtgccgtctttgtggatcttgagcccactgtgattgatgaggttaggactggagctta	GAGACAATCCAACGGGAAAA	CACCACCACCAACTGTTTTG	59.9	252
c17829.graph_c0	(TC)6	TCTCTCTCTCTCtttctctctctcaccaaccacactcgtcgccagcgtggttgttgtgtgaggagcgctgccacttcattcgccgagacatgatgtcctcctccggcgccggcaggtacatggcctttccgccgtcgccctccgctcctccatcgccgcatctctccgctctgcgctcctccgctttagccgagcaggacaaatatctatctgagttgttgggagaacgtaacaagcttagtcctttcatggctgtgcttccgcagtgctttcgattattaaaccaagaaattttgcgtgtaacatcgctga	#N/A	#N/A	#N/A	#N/A
c17837.graph_c0	(AG)8	accttttcatttttcagacaacattaaaaaatttaatagataatgattgatattaacaataacagccacaaaaaaagggggggaagtcataaaactacgaaaaaaacagcaaaaggtaatgaatagttagaacagttgaacacccaagttggtgaaaagaacaaagaatcgaactttatacaactccaaggacacccttttgaaagaaaaaaaaatggaatcaaaagagcacaaatcagaaactataaaaaccgaaaatgaaggtaaataaattagaagtcaaggatggctagaagagaaAGAGAGAGAGAGAGAGa	#N/A	#N/A	#N/A	#N/A
c17854.graph_c0	(T)10	caaggcaaccatggcatgatttacattgcaaaattgaaggccctgctgcatatgatatacttactaattttgagcagcgttggagaaaggccacgagatggtctgagttgggtcgaaagctcaaaagagtgtctcactggaacgatgattctttgatcaagttagaacgcatctcttggattcttagtccttctgaatcaattccaactgatgatcctgaactctgggtttcgaaggaaggcgatcctaaaaattggcatgttcaggtcactagttcattgtcttctgtcttctgttccgTTTTTTTTTTcaacaaagaatttgtttagttgtacttggtttatgtttttcacaggtttttcgatccatagattctggctctttgaaaggatttcctaa…	TGAACTCTGGGTTTCGAAGG	GGTTCTGGGACTCAGCTTCA	60.305	211
c17861.graph_c0	(T)10	ttgtatttcctcttcctcaggtaaagttcttcttgtttttctttttccctatggaaattgttttcaTTTTTTTTTTctgagtatgcttgtctagatttaggatatcttacatccattgtaaaggccacacaattttcattttgaattacatggtagtagtatattagcctagcatctagcatccgattatgaagatttactcgttttttctcggcaatcaataaattctgttttctagttatcttgtcatacaataagggaaaacatgagtaaaatgctattaaggatttttatgatagtgtataattctgagcctatgttaagaaatgtattttaagtataactcaactccacaaaactagtttgtaaggtaacg	TTTCCTCTTCCTCAGGTAAAGTTC	TGTGTGGCCTTTACAATGGA	59.651	126
c17875.graph_c0	(AGG)6	aactgaagcgccaaaccttgaaccaaaaggagagcatcaaaaggaggcctaaaaagttgaaaacgagcgagagggagcggagaaggacgaagccgcatccgaattgggtgagaagattgagggcaggagggaaatccatgggcagcagaaggaacctctgatgcaagagaagggagggagagtctgcatctgaggcgggaggaggcggaaggaatcgatcagaagtggccccaaatggaagagaaggatgaagaaagaaggttgtgatgatgtgatcgagggcgttgttgcggtgttggaAGGAGGAGGAGGAGGAGGgaggatggcagaagaggaacaagaataccaatgttggattgtaatggaaaagaatctctgaaatggtccaaatgaccacac…	GCAGAAGGAACCTCTGATGC	TGGTCATTTGGACCATTTCA	59.8535	252
c17884.graph_c0	(TAA)5	gccaacatcttgaaccattgtctgcatgctgtagtgttgagcaacacgatgtgcagccaatctgagataggaagaagggaaatgtggaaactcaaaatgctgttggtcagcattattcataaacctctgaatgtccagctccatccgcaaaatggtaaggcggtgacgagggttctggagagcctcgactaaaaaggggtcaaccattgactccttgtctttgaatccagaaaccgaatcgttggagagacaagaggaatccatggatgagcaattacaacgataataataattttaattTAATAATAATAATAAataataataattattattataaaaataattacaataataatacaattagttgttcctttttccttcccttcctttctgggcaaa…	ATCCAGAAACCGAATCGTTG	ACCCTTTACCTTTTGCCCAG	60.139	186
c17899.graph_c0	(T)10	tattcgcgctatcatatcactctcaaaatggggagaatgggacaagactcagaccccaagtccaagttggtattagagatttgctccatttccacgcgttctgttgtatgtgttcatcataaacttctctcagaatcagccaacacaactttcgttgactggtattgcattcttggagtggaagaaaatgcaggggtgagtgccatccgtaagaggtaccataaactgggtaggtttaactggttctatggctacgtgaaatctggcattctctctattttctgaataatgagaagcttcTTTTTTTTTTcccttctgcagccttacacgttcacccggataagaataagcaccccaaggctgaaattgctttcaagctcgtttctgaggcgtatgcat…	ATGGCTACGTGAAATCTGGC	AGCCTTGGGGTGCTTATTCT	60.0995	115
c17915.graph_c0	(CA)7	accagacaaatcgctccaccagcgaagaacggccatgcaccaccatccttccaatcaaacatttcatctcaccttctctcaacctttctctgcaactacccttcttccctctgttacatttacattccctcttcctaacactCACACACACACACActcaaccaaatggccgtctcgggtttcgaaggcttcgagaaaagattggagcttcatttcttcggcgatgatccggccatcttcccacttgggctaaggaagcttgagtttcaatcactggaacaggtcctcgaagctgtccaatgcaccgtcgtttcagcagtaggaaactcctacttcgatgcctacgtgctgtcagaatcaagcctctttgtttacccgaccaagatcatcatcaaaaca…	ACCACCATCCTTCCAATCAA	TTAGCCCAAGTGGGAAGATG	60.1195	215
c17915.graph_c0	(T)10	ttagttgaaaattttaggggggaggtgaggtggcagaatgtgattggttgtggagaagtgggtggtaagtgatgcagaagtagaagagggtggagaaatggagattcattggtgtttggaatattatgaaaaaggagaagaagaaacgaaggaagcaatgtaaggttgggatactgggttgatcatgataatgcaccccacttaggcttgtcacgcctaagatttttgaagatgtgtagtgggtgtaaaagtgctcttgtttgaggttatattcaactttctttcttcttcttctttcccTTTTTTTTTTcttttttt	ACCACCATCCTTCCAATCAA	TTAGCCCAAGTGGGAAGATG	60.1195	215
c17931.graph_c0	(GCC)6(TCC)6	ggatttggttggagtgcgtgtgttgcacgctccagtaaccagaaaacataagagaaagcgcttcaactgttttaagtcgcttatgcagtttgtatggtctcaaagagcccaatggctgctaccaagataggactcggacttggtcccgtcccgactcaccgtgtcacctccgtcgccgctccttcatccgccgcattctccccgccgccacagcaccgcctctttctcctcaactcgcggcgggccctcagaccccgcccttccccccaaccccttcgagtaGCCGCCGCCGCCGCCGCCTCCTCCTCCTCCTCCTCCgtcgctgcgccaggaaaaggagttgagaatgtggtaattataggttccggccccgcaggatacacagcagcaatatatgca…	CCAATGGCTGCTACCAAGAT	TCTCAACTCCTTTTCCTGGC	59.7505	238
c17935.graph_c0	(TC)7	aattttgttgacccgtgttcttaataatgaaacactgcaagaacaaTCTCTCTCTCTCTCccctctgccacacacaaagatgattattctagttcttttaggtatctaagaccaacgcattagtctttgtcattgaccatactagggggtttcaatataaggattttttttttcatgtgaaattaaccaaaccgaaattacccacacaaaattgacctaagtacacacaggatttaaaaaatatgattaccatcttacaccactaaaacacttatcatttcaaaatgaataatccttcaaatcagattttgagtcgcctaattccatgtctgccatgcactcttcctcagtaagtggtgg	TTTTGTTGACCCGTGTTCTT	TGTGGGTAATTTCGGTTTGG	59.346	204
c17935.graph_c0	(T)10	aattttgttgacccgtgttcttaataatgaaacactgcaagaacaatctctctctctctcccctctgccacacacaaagatgattattctagttcttttaggtatctaagaccaacgcattagtctttgtcattgaccatactagggggtttcaatataaggaTTTTTTTTTTcatgtgaaattaaccaaaccgaaattacccacacaaaattgacctaagtacacacaggatttaaaaaatatgattaccatcttacaccactaaaacacttatcatttcaaaatgaataatccttcaaatcagattttgagtcgcctaattccatgtctgccatgcactcttcctcagtaagtggtgggagttgccttgtcttacgcttcatattgtgcttgtgcca…	TTTTGTTGACCCGTGTTCTT	TGTGGGTAATTTCGGTTTGG	59.346	204
c17955.graph_c0	(TC)6	agcgagatgcaaaggcttgcaatggagagactcacacatatagaaagagctaagaggaaaattgaaaatttggagagggagaaaggtaatttggaaaatgaattgcgaagagtgggggattcagagagagacgcacttcttagggtttcaacactagaggaaaaggtggaacagagagaaaaggatatagatttactgttggagaaagatggaacacacagacgaaatagtacacaaattcttgatcaactcttggaaacagaacgtgaagcatgtgctcaggcaattagcagggctgatTCTCTCTCTCTCcagttacagtccgcacaagtaaaaattgattctatgcatcaagaactgaccaagtttcgactgaatgaaacaatactggacagtgaa…	TGTGCTCAGGCAATTAGCAG	TACCCTCAAACGCTTTCCAC	60.1335	162
c17960.graph_c0	(T)15	atcacTTTTTTTTTTTTTTTagttacaattaattaattgcatatagtgagcgaacattgttctcaccttttatgataatcagattcaacagtcatccataataacgaacacaaattatccaaaattaatagcattccttcttgaaagctaacaccctaccgtataacttttcatgtgaaagttaaagtttacaattgtcaacaaaaaagaaaaaatgtaactatttttttcatgcatatggcagcaatggtaacatccaacttccaagtcataactcatcctccacaattttcctcacccaacactatcagattctgatt	#N/A	#N/A	#N/A	#N/A
c17993.graph_c0	(GA)8	ggtgggtgggctaaggaagatgaatgtaagagcatagaaggagaaatagaaagagaaagggaaaaagagGAGAGAGAGAGAGAGAaggtgatcggggcacagtgtaaatctgcaatccatcttcaaagtctgaattgaattagagggagctgtgccctgtgacgtgctgtttaattcagtcataaaaatcttcgaaaaatgtcgctcaatatgaaaaccctaacccaagcattggccaaaaccgccgcggtcatagagaagagagtgcagacaacggtgcaggaggtcacgggccccaaggcacttcaggactacgagctccttgaccagatcggctctgcggggcccgggctcgtctggaggctctactcggcccgggcccgtg	GTGGGTGGGCTAAGGAAGAT	GATTTACACTGTGCCCCGAT	60.074	109
c18000.graph_c0	(A)10	aaatccacagtcacctcagactctcgaaacccataaatctaaaagcacccgaaaagaaacacatttctaatcctaacacaaattcaacaaatagaataaaaacaacaataaaaatagaaagaaatgatgaaaaaaccgtacgaacaaaaaaatgaagataaaaagattgaaacaggcagcatgagtcaaggaatgaaatctttcttaatcctcagaactctagaataagcaatacccagagagctggtatcattatttatcggaaagcaagcagattcaaacagtaaaaaacagaagaagAAAAAAAAAAcgtaaatttcaaaagggcataaaaagaaggcagaatgatcttaagaagatgaatgaaaagaagaaataagcaatacccatatgatgaaa…	GATTGAAACAGGCAGCATGA	CCAATCCCCATTTTGCTCTA	59.8495	271
c18005.graph_c0	(A)10	acaatggagatgaaactgagcaataatggagttcaaaagcggttctatcctttgcccccactactccacaaacactccctctcctttatcaaaaattaaagccacccattttaaaaaagggttagctttcaggattcaaaagaatatgcatggatctctcttctcttctttcacctcttcaagagtttttataccaacttttcacccttcatcgccttttcctccttgcaaactttcaacacatatattcttatttttcaacctcatccaacatccccatttattatgttccctttcatgAAAAAAAAAAggaaagtaaagaaaagaagaaactaaaaggcttcacatttgaagaaactttaccacatcaaattaagtccatccgttggttgatgaagg…	CTCATCCAACATCCCCATTT	ACTAGGGATTTTCTGGGCGT	59.7835	180
c18037.graph_c0	(CAAG)6	gagaagaacagctttaacataagattcaagtattatataaggtgtatgcacatacatagatatcgctttccatctttacaattggaagaaggactgatgaaaacaaagcaaatcaggctcaaaaagctgcttgaagtaaaagctagataggtgctagcCAAGCAAGCAAGCAAGCAAGCAAGccataacacaacactgctgaatattgtttagcccttggttctgataatagtgattgtgcctcttccctgtgtgtgaattctagtaagggccaccactgctttccctgaaaggcctggaccctctgcggacacgcatggccgacatgcaaagtccccaactggatgcctcactggccttgtaggaggcattaggatcctctcatttatgtcatttaat…	GCAAATCAGGCTCAAAAAGC	CCTCCTACAAGGCCAGTGAG	59.914	261
c18041.graph_c0	(A)14	ttttttttaaaattgaatgtccttttcattgatttgaatgaagtaacatttgAAAAAAAAAAAAAAggttaacaggattgcctaatttgtacacaaatgtagcaaatcctattgcctaaaataaaaacattataacatcccgagaattcgtcccaactaattgaaattaaaaaacagcagcttttagcctccttcccagctccttcctcatcaattgcctgtcaaagcccgatgcagccaacattcctctattctcttcggcccttctcaggagatatggcataacagtttccacaggtccaaatggcatatacttgctcacttgaaaacctgcattgctcagaccaaaggaaagggcctcagaca	TGAATGTCCTTTTCATTGATTTG	TAGTTGGGACGAATTCTCGG	59.521	146
c18041.graph_c0	(CT)7	cggcggagcggaggagcgcggggctgcggacgtgggagaagagcttctcgacgtcgtgaaagttaagatcagcggtggcagctgggcggagcacggcggaggtcgggggtgggaggcagggagaaggagagagagtcggggagagaggagctggtggggctttgagtggttttgtggctgtgttgtatcggagattccttaggattcttggtgggataacacgagtggccatgtaacgtacaacgttagacggcggttgtgttggtgttggttggtgtcgttcctccctgcgtttgtttcCTCTCTCTCTCTCTttctttgggacctaaaaacgctgtgagatgcaaatgctacttcttctgtatcatgctcttcttccttatgccttttatagctctc…	TGAATGTCCTTTTCATTGATTTG	TAGTTGGGACGAATTCTCGG	59.521	146
c18056.graph_c0	(A)10	tgagtggtctcagcatcaacaaaggtacaaaaaattcagatctcacttcttgcttggttaccattcatgtattgtctaatttcctttctgggtttcagtaatctgtgtttcatgtgctgtttaatactgtacgatgataatgtttcgtgttaactcatgatgttctttgAAAAAAAAAAtggttttgtgcttcaatttctggcacatttttttactgcatgcttattggatttcttttgttggtggtaatttggcttttttattaccaccaagtttagatttgttagtttcttaatagtttggagtggtgggttgtgacctggattgtgaatcctgttttggggtgttctagtttgtgtttttcatgcttgaatcgattaaaaatggcttcttgagctc…	TGAGTGGTCTCAGCATCAACA	GTGCCAGAAATTGAAGCACA	60.152	205
c18066.graph_c0	(AAG)5	tggcacagaaaaattctgcagaggacagtaactttgttggggtctttgcattgtgcttgaaggcttggtgctagggctcgtggtttcaacaccagggggtgccaagaggcaacttggcttactggaaaaacagtcttccacaaacacagacaaccattccatgccaaaatcctcttccatgttctgatgtgagaaaaggtcatcaagggtgggaagctcttgctgacactcactagaaactgatacatttctgcaaacatccatgtccatgagcaagagagtgaagctgagaagattagcAAGAAGAAGAAGAAGaaaaaagagagaaacaaagtgaagtgtttgaaaatggtgttacatgtcacactactcaacactctctctttatggtcctcagag…	TCCATGCCAAAATCCTCTTC	GCCGACAAAAACTCTGAGGA	60.1945	253
c18076.graph_c0	(T)10	aaagctaggaaggaagaggggtttgaagtttttgttgctgaacacgactgaaatcatgttgcgtaggcctgatggacatcccaacatccatgtctggggacatgaaacgaagaacacgcacagtgattgtgttcattggtgcttgccagggcctatagacacatggaatcagatttttctacagatcatcaaaaagcgggagaaaaggtgattcaatcagctattaatattcttcaaaatatgtatatttgattagtcatacttctaatgatttcaccatgcgggtgtttattcatctcaTTTTTTTTTTctagaaaataaatttacaag	#N/A	#N/A	#N/A	#N/A
c18100.graph_c0	(CT)7ttctttctctatttctaaatctctcc(CT)6	aaaaaatgaaccgaacctatgcagcaacactgacacaccaaactacaaacccccctttgactccactttgtttcctcacacatgcctcattggcccctcactttgaaacgcgtcgtttgcagctttacacccaaaatcatttttttatttatttatttcttgttgtgtgagttcaaagcaaacaaattaagccataaaacgctctctcttttattccaaatcgcaaatctggaaaacaaaaacaaaaacagaaagcagtcCTCTCTCTCTCTCTttctttctctatttctaaatctctccCTCTCTCTCTCTttgcaaatttaaaatccaatttccatttccattcacagaaagaaggaaagaaggaaggaaacacagtgaaatcggaatcgttttttc…	TGTTTCCTCACACATGCCTC	TGAATGGAAATGGAAATTGGA	59.8995	279
c18109.graph_c0	(GA)6	cataatctattctcggaaccacggttgaccctctctagagagagacacacaagatgaactgaattgagtaaacaacaaaatctgatgcttaaccagaaagattagtctgaaacagaaagcaataaatagaagaagatgatattgttcagtgaaagcaaagcaaagcaaaggaaggcgtggattcgaaaaggttgatgaatcatataactactacccatgaaagcaaaaacaacaaaagtcttctctttaagatgagtaccatctcgtaatatgagattattgtgcagagtaacgaggaagGAGAGAGAGAGAaagaaaa	#N/A	#N/A	#N/A	#N/A
c18110.graph_c0	(A)10	tcttctcactccataatgatattctcatgtcttcacactcacttcgacatgcaaatgcaaaaacaatcaaaactacttatgatttatatcactcataaatgaataacaagttcttctacagtttaattaaactttagtttgtagatatctactgctgtaaaaaaaattacctttactttcgcatacatttttactacataaatacatatgttatttcctctttatactataccccacatgccatttacatttaggtaaatgaataacattaattataaagtgatgataagacatttatggAAAAAAAAAAgattggataagcagaaatagtgcgtgaaaaaaataataataatgatttggcacatgctaattatctgtaaggtcacggaacctaaaatt…	TACCCCACATGCCATTTACA	GTTCTTCCTTTGGGGTTTGG	60.179	257
c18115.graph_c0	(ATC)5	cccctttagttcttcatttctggaaagcattgacttccttagcagcaaatctatttttgcaagaaaacagttattgagaacacaggcagcagaacaatgcttctcaactgccagtaataaatgccaaacaaacatggatgctactccaatctaatattagatgcctaatctcctaaataaggaatcataacatttgtatatctaatgtgatataaataaaatatatcacgttgtaaaaaatctgaagatcttctggcccatggacaccttacccagatgttcctcctcctcgtcctcgtaATCATCATCATCATCattttcaacatcatggattgtgcttccatcttcgtctcgatattctgatgtaccattttcctctgcagcaccattgtcatcaac…	ACCCAGATGTTCCTCCTCCT	GTTGATGACAATGGTGCTGC	60.0285	129
c18115.graph_c0	(CGG)5	caaggcaattaaatgtgctgactgttctcgttttagaatctcctcagtttcagctagttcttgcctcagctggtcaaactttgaattccattctttcttctcaatcaatagcaggcccatgttgtactggtagtcaaaaagctctctttcgagcctcgagaccttctccacaagcgcttcacggtccttcctctgcatcacactttcatccagcaaccctaactccgtgaaccgcctccagtcatccgcgttacccgtgtcgaaccccaccgctacggtggtttcggtcagagaccccaaCGGCGGCGGCGGCGGaccgtcgacgactgccttttccttcgcagaggctgaacccgtcgcagcaccgcctcggtgcagcgtgaagggtgcagcggcatt…	ACCCAGATGTTCCTCCTCCT	GTTGATGACAATGGTGCTGC	60.0285	129
c18118.graph_c0	(ATT)6	aatcggatacggcttcgtttggagtaggatgcagaacgacaacgacgattcgcggaagagaaaatagaaaagaggagaagactttgtgagcgatggatggtttgtttgtgagggaaagagaagagaaggtaatagaatagataaaaaaaatattagtggattgggttggaatggaagcaagcaactgcaaattggtggaaccaaccacacagaaaacggtgccgtttcccctctgtccgagatgacgcaccttcctctccatgccgcgtaagcaatgttgtcgccttcttctttttcttcATTATTATTATTATTATTactatcaggagcctcattcaaaagagatgccttgctgcttttaaaaagctctcttcgtctcataagacgttcaacacgatc…	TGGAACCAACCACACAGAAA	CATAAGCCCGGGAACAAGTA	59.9645	249
c18118.graph_c0	(GA)6	ttaaaaagctctcttcgtctcataagacgttcaacacgatccggaataatattagaattaccattgtacttgttcccgggcttatggtcactctggaatccaaccattgacgttgaatatcaatttattatgtagtaaaccttcctacctgaatgacgcgaagttctactacgaatgcttgttcttcttcttcgttgaagaggttaagcaatttgcggagagagaaagcgaagagagaattgaggtttcttctgaaaagggaagaggtaaacggaagggttttatataaaaaaggagaagGAGAGAGAGAGAgtgcgcattttgcagacatagaatcgtcattcgtcacaaatgcattccttttggcgggtcagagaggtgt	TGGAACCAACCACACAGAAA	CATAAGCCCGGGAACAAGTA	59.9645	249
c18125.graph_c0	(ATG)5	aagctgaagatggaattctgtaccctcttgagaagagcttcttctttctgcctaaacctcccactctaattcttcatgaagagattgactatgtggagtttgagaggcatgctgctggtggctccaatatgcattatttcgaccttcttatcagactgaaatctgaacaagagcatctattccgtaatattcagagaaatgagtaccacaatctgtacgaatttatcagttcaaagggcttgaaaattatgaatttgggagatgcccaacccacggttggtattaagaaggttcttgagaATGATGATGATGATGctgttgatccacatcttgagcgtattaaaaatgaagctggtggagatgaaagtgacgaggaggattccgattttgttgctgaca…	TATGAATTTGGGAGATGCCC	ATCTGCCCCAGAATCATCAG	59.878	193
c18142.graph_c0	(AG)6	ttcatctctctcatgcttgaacattgttccagaaggctaacaaggttgtgtttctgtgaggtagaactcatcatccccaccaaacaacaacttccacgaactttatttcatgaggcaattgttccaagaataaaaaacaaattttgatgaggccgtttatgaaattattttttggaaatgattattgaggttttggaagcaaaaagaaaaccaaaacggttgagtgaatgaggtgacaggcagttaccatgtatgtataagagtggaacagttcgtggaaacacaataggcagtgtttgaAGAGAGAGAGAGaaagtgtaaaggaaaatgacaaagagttgcaaaagattgcaggagaagctcgaagaactgcagggtatgctggaggacgcgttgctg…	TCGTGGAAACACAATAGGCA	GTAAGGGGGTGGTGAGGAAT	60.0815	244
c18147.graph_c0	(AG)8	gcggaagagagagcttgcgcgaggatggactcggagtgatggaactggagagagtgagcggaatcggcgattcggacgatccagttaccgagtttcaacaacctgaggaccaatgatcttccgaggaatcctctgccacctacaaccacgcacgtcttagggttcaaatgtgcgaaccgatcgtccaccgtcattgctgccagagcgaaccgatgaacgctaatgctgtattatacgtatttattgaattgaattattcatgtgcaaggttgttaatgtgatgtgagtgcaaaaggagatAGAGAGAGAGAGAGAGtgagggagag	#N/A	#N/A	#N/A	#N/A
c18154.graph_c0	(T)10	ttgtttgattgagtagttttctgcagctgtctcaagttagatgaattcccaggtagcttcctatttgtttggctgtgcataactacttgcccattttgccataggagttctacaagttcatggtccagccctgtgggctttctctggttggtgagacatgtatcactctcaaaatcccaacctgggatagtgttcttcatggttcctaccacttgaacaagagagagggaacttttggcttcgaacaaactttacaagcaaagtaaaataagataatctgagttaaggtaaaaagacttgTTTTTTTTTTgtcttttggttaaggcaaaagctggtttttgtaactggttgaatatatagaagctataagtagatgctagttggaaagtgatgaaactc…	CTACTTGCCCATTTTGCCAT	ACCAGCTTTTGCCTTAACCA	59.8535	254
c18219.graph_c0	(CA)6	aacacacacatgcctaccaactgcagatttattctcatacaccaaaatatgtgccaatgctacatccttaaagtggaccgatcccataaaaaagttttcatatgtatcatcacaaccttgaagtaggcgcacaaacatgaccatgcttccattaagcctcggtgcaatcacaggacccaccacattgccaggattcactacaacaacatctaacccagtctcctttgcaaaatcccaagctgccttctcggccaaagtcttcgacaatggataccacaactgttacgcacacaaacacttCACACACACACAtaacaaaaagaaacagaaaatgacaaaaatgaaaaccctttctaacccccttttgcttgcaaaattcgacgtcagtccagcagttct…	GTCTCCTTTGCAAAATCCCA	AGGGAGAACTGCTGGACTGA	60.0185	186
c18246.graph_c0	(T)11attg(T)14	TTTTTTTTTTTattgTTTTTTTTTTTTTTgaggattgcttcttaagatatttcttctaggaatttttctccgggttaataggtgttgaaattaatggtttaatatttttcttggtctagtgtggttgttgtggctgcaatggatttggtgaatttcaattaggataaaacttagatgcagtttcttaggtgcttacggtactatattccttttacttgcagattatcaaagtgaaatctcaattctggtcgaaaaataactctacaaacacttaaggaattacttcaacagtttctttcttttacataatgaagaactttgttttggtt	#N/A	#N/A	#N/A	#N/A
c18253.graph_c0	(GAA)5	atcaaaacaatcacaggttctttccccaaacttttccatggaacctttaatgtaattgtaccaacaaagccagctttgaccgtaactggtaattttagtgcatttagtgcctctgccttcagtttcaaatctttcaggacaacatcacccttccagacacttatcctcaacgcctccgtagagagtccgtgtacatattcacccaaatatcttcgaagcaaatgcagaacgtgagcttcgaacatggtgaaggaatcggagtgcgatcaattaatggtgaaattgggatgaatgcatggcGAAGAAGAAGAAGAAatagaggaaagactaatagagagagaaatggattagggctggtgatcctgagattgggacggttaaatagaagaaatgacgata…	GTGCCTCTGCCTTCAGTTTC	TTAACCGTCCCAATCTCAGG	59.9615	275
c18281.graph_c0	(A)14	tctgaagccagaaattgtcatgtgagtaagaccaatgatgttcaaattggtagtatgttgtgagatgaggtagcaaattaatcagtctgaaatatgtttgttcgtttaatttgttttcctttgtacttcatcccatttctctctttttttctctacgaatcagtttttggattagagcgagtgacgccattgcattgattaagaaggtcagaatctttgtaaagggcgtatgtttggactgtgcaaaagttgtgtattttcagtgtgtatagaaataaattattggttagttgtttctccAAAAAAAAAAAAAA	#N/A	#N/A	#N/A	#N/A
c18283.graph_c0	(T)23	TTTTTTTTTTTTTTTTTTTTTTTgttaaaaactcccacataatttttttctgggattgaagattattacaattgaacaaacatactggacatcaaatacatgaatgacacataacatatggtctcataattcaataatcaggagacagtaatttatacaacatcgcgaggttaaacgacgtcacatccaagatgctagacacaaaccaatgaaggagattccaaagcttgaatgtccataagatttcatgaccccaagttttaatcccaaaacgtgactaagcagataattacattgctgacattaccaatttatgtcaccct	#N/A	#N/A	#N/A	#N/A
c18298.graph_c0	(CT)11	CTCTCTCTCTCTCTCTCTCTCTtcttttctttcctctgcttcactcgcggacgcgcaaatctgctatttcaatcttctttctctctgatctacgtgtccacgaactgcacctccacgccccactcaatccatcttatcgttttcattcttctcaaccttcggagatccaaccgccagataatacacaaaatcccgccttttctacgtttctacactctcaacacaagcagtagaaattcattatggtggcaactgcagctacttcatcaatttttcctgttccttctccctccccggactctggcggagcaggcaacaagct	CCCTGCTATGGTTACCTGGA	ACAGCCTAGCAGTAGCGCAT	60.0765	211
c18298.graph_c0	(AT)6	agtgtggtagggacagtgtgctggattccctgaccgctgtatctggtgccaacattggcaatctggctgacagcggacatgttgagtgcaaacacctgcttcgacttgaaaatggtgctgagattgtgaggggtaggactgagtggaggcccaaacctgtgaacaactttggtttcatgaacgaggttccagcagaaagcacctaagattttgaaatggttaacgttcggagttgcatcagtctccctgctatggttacctggagagttttgcatcagactgtccgatctacatgtcttcATATATATATATagataccttctaatctgtgttactctggtgggtaaggggaaaagcagtagtaaatctgattctcattgtaattagctactgctcttc…	CCCTGCTATGGTTACCTGGA	ACAGCCTAGCAGTAGCGCAT	60.0765	211
c18304.graph_c0	(AAAT)5	agaggagcaggggagatcaaacccagtagagtgttcctcgaaagagacaatctcttcgatggcagaaccaaccgtgccatttatcgcgaacccctaattgagagttatgaatttccacaaaaacaaaaacaaaaaagacaacccttttaaaccctagatcaccgtgatttctcgttcttataagcggatggggataagaaggggtgattttgaattatggacatcagaattcaaaaacaaaaataacaaaaccacgtaaagtgattggataaactgatgcgaaatatcttgagtaaataaAAATAAATAAATAAATAAATaa	#N/A	#N/A	#N/A	#N/A
c18345.graph_c0	(CCT)5	gcaaacaatgctgctgcaaggaagcctccaactagagtagctgctaaagccatgaagattgacaccaccgcgagctcaaccatcactctgctagatatggaagatgcaactggatgagggtactctggcgttttacccacccaagacagagcatgcctcctctctatttcgtatcgcggtccattgtagtcagccaaaaccgctcgagcttcccctttacccagcctaagaacccatttggttgtgtgcaagcttttatcaccaggaatttccttcaaatccaccacaaaatccctattaCCTCCTCCTCCTCCTtttgaagttataaacctgactttgtccttactcaaagccttcctgaactcctcaatgctcatattgggtaactcgtttacattc…	CAAATCCACCACAAAATCCC	TGGGTCGGAGTTATCAGAGG	60.047	160
c18350.graph_c0	(T)11	gcggtgcgggacatggcggcgacagcggctaggtttggatgcacgcgctcatgtcattcggattggtttgattttgcgatgtgatttttgggttttgcgatttttgtctttactcgctgaacagaacagaaccgaacacgacgcaagcactgctttgctccctttattgctgtttggtgtttagtatatcaatcaagaaaaaggattgaggttaaagagaagataatacccagaacacccttgcgtttcgtcgaatctacgagtaacgccacacggagcaaacgcgatttttctatttccTTTTTTTTTTTcttttgagtcttct	#N/A	#N/A	#N/A	#N/A
c18352.graph_c0	(T)12	atgttgtttcggttcaatgtttagcagaatttactactgtaccagacagtggagaagttgagatgtatttttgaccaaggtcagaatttttattttcagccaatcagtgatcatagataagcattgtttgtttatagtgtcaattgataaatgctccccttctaggagaaagtgaggaaattgagatacaatttatgactacaggtcagaaaattttggcaaaattgatggctagaagtcaatatttttggcagccaatttcttgttaaaattttaagagatattgttttgttgtactgaTTTTTTTTTTTTaattttttcgtccgagtttaaagaataattgtatctgtgatattaatatacaattataaaagttttaagaaaattaatttgcacttt…	TGGCAAAATTGATGGCTAGA	ATTCTTTAAACTCGGACGAAAA	58.2145	122
c18356.graph_c0	(TC)6tatacatatattacacattattgtatgtgtgtgtggaaaaagaaccg(T)10	gaggaatgaagagaaaggagtccctgtcctgtcccctacagcatcggcgttgtaagagatcccattccaaataccaattccaaatttgcaatctcaattctcagtttcacaactcaaataaaaaaccaaaccaaaagggtactcactaattaactggattcaagctggtttgccttcatcttcttcatcttcattgattagatcccatcctaccccaattttctaatgttttctctctcactatcccacgtgcactttcttctctcccgctctaaataatttttcattcccaccccccaaTCTCTCTCTCTCtatacatatattacacattattgtatgtgtgtgtggaaaaagaaccgTTTTTTTTTTatcagtgaaagggaccacctttatataacc…	GTGCACTTTCTTCTCTCCCG	GAATGGAAGAAAGGGGGTTC	59.8665	249
c18366.graph_c0	(CAC)5	ccaacaacgacgccttaatctgctgcaaacaaatctgcatcaccgtaagcgcatgaaagttgaagtgaccatcaacaggattctcacagaatctacacagctcaggcaaaaccccatcatacaagacagtcttaataccacccacaccactaaaatgagcattaagcaagtccctagaaaccgcagtgagaacccctctaattaaacaaagcctactcaacacagaaaggccagaaatcccaaaatacaaatcccccttacaaggaatcctcccaatcacatccctgacctcaccaatgtCACCACCACCACCACtcaaatccaaaccctgtaagctattattaaacacccctcgaatcaacaccgaaccaagctcttctttactcacacaaacttgaa…	CCCAAAATACAAATCCCCCT	TGAGTTCAACTGCGTTTTCG	59.9545	224
c18367.graph_c0	(A)10	ggtggtttcatacaacggaggaagcaagaaactggacaacctcgtcgttttgcttcttcttatgttgctctggccctttcttaccttctttcactctgttcgagatttatcatagcaacaacaacaatattattattattctgattacacacaaaagcataagAAAAAAAAAAtctttttgcagaaaactcgtattccccatttcccgctcctcagttgtatgaaaccaccttcttctccgtctcacaatgctttcagcgtttgcaatttagtaacccagtttttccgaagcagatttcatttttctctttctcgtttcgcgagaaagttgaacgagaaatgaatagcagaacacgcaccactcttcactcagtgaaacctcctttaaatgattctaaa…	CCTCGTCGTTTTGCTTCTTC	GGGAAATGGGGAATACGAGT	60.005	168
c18371.graph_c0	(TGA)7	tcccactaatctacaaatggataatacattgcacaatgcccagcttaaaaaaagacagctagatcatttttgtgttaacatcaacaaaaaagtagctactctatttaaacatcaacatctattctgctcatccttcttatccttgccaataggaggttcactcccattctgatgggatgcaacttcttgtgattctgaagggatagaatcaaccaattcttcatcaactgcaatagttcttctctctgtgcccagcagagcagcatcaagagtaatattctcatctgaagaatgactaagTGATGATGATGATGATGATGAaggctctgaaacaacagatttctcatcatctagctttgatggtgttgtagtctctccacaaccagactcattggatgt…	CAGCAGAGCAGCATCAAGAG	AGGAAGCACTGCAAAGGAAA	60.0125	184
c18381.graph_c0	(T)11	ctttcttttcTTTTTTTTTTTatataattttatgtataaaacagaggaaaattatttgaaaaataaaactagattttcctttttttccctttctctgcttccctgttggcggagctctaagccatctcttgtctctctcgagagggaaagagagtgtgtgtgtgtgtcacaacgcaaagcagcgtaccccgcaacccagaaagaaagtagcaaatgccaaatggtagtgcagtgatagcattgtagcgtagtgttagtgagagaaagagagagagagaaaaaaaggcactaccgtcaccacaaccaactaggcttcggtcg	TTCCCTTTCTCTGCTTCCCT	GTGGTGACGGTAGTGCCTTT	60.177	217
c18381.graph_c0	(GT)7cacaacgcaaagcagcgtaccccgcaacccagaaagaaagtagcaaatgccaaatggtagtgcagtgatagcattgtagcgtagtgttagtgagagaa(AG)6	ctttcttttctttttttttttatataattttatgtataaaacagaggaaaattatttgaaaaataaaactagattttcctttttttccctttctctgcttccctgttggcggagctctaagccatctcttgtctctctcgagagggaaagagaGTGTGTGTGTGTGTcacaacgcaaagcagcgtaccccgcaacccagaaagaaagtagcaaatgccaaatggtagtgcagtgatagcattgtagcgtagtgttagtgagagaaAGAGAGAGAGAGaaaaaaaggcactaccgtcaccacaaccaactaggcttcggtcggaaagttgctacaaaaaaggtcttgtcttctgggtcactctttacttttctgggatctccatttctgagctaaagtct…	TTCCCTTTCTCTGCTTCCCT	GTGGTGACGGTAGTGCCTTT	60.177	217
c18382.graph_c0	(T)10	TTTTTTTTTTatccataaaatggccaagatagctattgatgatgaaactaaaacgaacgattttatggtgttaatcatgctacaatgtctagataaggcaacagcccttcaccttctccaccacaaagacagaaaaaattagtttctaggcgagaaatgatacggggcaataaataaaaacaataaaacatggtgattgtaaattggtattgtcataactagttctttgttttaatcttctcactcactcgtgtttgttgagaatgaggagaaaatagtgaaaagtacagccactccatgaggtgctcgg	TCAACAGCACTTGCCACTTC	GTCTCAAAATCCTGGTGGGA	59.9675	174
c18382.graph_c0	(CAG)5	tcctttcagcatgtcttgctagcatagcatcatagtgctccttttcaccaaccgcatccatcctattataggcaacaccaccattaacacgtggtctattctccacttcaggagatctaacaatctcagcatctgcctgataatgtaccgtctttgactgccatctaccagaagacaccttctcaagagcactcgcatgagccaacttggaggcagcactagcactagaccaggcgggttgctccggctcaacagcacttgccacttctttcctcatcgaccatgcgttcggataaccacCAGCAGCAGCAGCAGttccctgctccttactacctcctaaactctgaggattcatccctacgtgcactgcatcggtaagccttgcagagtacgagttac…	TCAACAGCACTTGCCACTTC	GTCTCAAAATCCTGGTGGGA	59.9675	174
c18388.graph_c0	(A)10	ctccgttctggggcgttccattctctgttttgcctcgccgcgtaaggatcttcctggtaaggaatactataatttgttacttatttatttgctgcagaaatttaggttctctttgtcaatctattatccgtagaatcaaaggaatccatgatagatattttccagataggatggtgtggcaaatcattcaggataggactcattacttatctttttagttgtctgatctcttttgtttgtgttctattctgttaggacccaagaggaagtttcccagttattttgtgtgtcaggttctccAAAAAAAAAAtcattttcctaaaaattgaactaagtgcaataaacttctcatttataaaaaagggcattacaggtgaattgaatattgggttcagtgat…	ATGGTGTGGCAAATCATTCA	TTCAATTCACCTGTAATGCCC	59.798	213
c18397.graph_c0	(A)11	tggcaagataaagtattgtttagcaaaaggagaaatcatgttcaataggtaaactatcagaaaattcatgtacagcaaaaatattgatcacatttctcatgcagtatagacattgaaggagaagaatgaatactatccaaggatgtctcaatcaaaacaaacaagaaaacaatgatgatttatttcccaattagattatggtgtaagaacggctcatcaaataaatcagcatttttctatattcatcgtaacacaaacaataatgtatacacattgaatatacagtatttctggaacatgAAAAAAAAAAAtcttcatacttttttaattggaactctcctgtcatattcatatatgcacaatacaaatcatgaaaccagtgagagacatcacagatgg…	GGTGTAAGAACGGCTCATCAA	CACGTGTTATAAATGGCCCC	60.0995	222
c18397.graph_c0	(A)11	gagacatcacagatggatggggccatttataacacgtgtcttcctccaattggagaatgcaaccgactaaagaggatccaataattttccacttgggtatcatgaccaaatcatagctaagtacaacagatattaaattaaatttataaatcaattggaccaaaaatcacaaacaaagatgcaaaacagatcaccagaaacgaaaaggcagaagaataaaagagaaccctgcttcaataaaatcaagcatcaacactgaaaaagatcatataactttgccaaaagaaatttaaaaggaagAAAAAAAAAAActttttttcaataatcttaggatcacacattcaacgaaatagccaggaacattcacacattaatagcaacagaagtcacgagaaagtt…	GGTGTAAGAACGGCTCATCAA	CACGTGTTATAAATGGCCCC	60.0995	222
c18397.graph_c0	(A)10	ctttgccaaaagaaatttaaaaggaagaaaaaaaaaaactttttttcaataatcttaggatcacacattcaacgaaatagccaggaacattcacacattaatagcaacagaagtcacgagaaagttaagaaaagtcttcatctgcaattttgaccacaacatcaaggtttttaaaatcactgtagccacaattgtgtcacctttacgggcaatcgccccacaacatcaagaataacggatttaaaattttggacacaaaaacagagaaaaacaaccaatgaacacaacatctgcagaaacAAAAAAAAAAcgagcttaccatggtccgtgaagttggtcgtt	GGTGTAAGAACGGCTCATCAA	CACGTGTTATAAATGGCCCC	60.0995	222
c18426.graph_c0	(A)10	cattctcctctagctttgcttcaataaatatctacatttttcttcttattttgtttttcccttcttatggtcaccgaactggactgtttcactacatcactacaagaggcaatccttttgacaggaacagcaagtgtgagttctgttgagggaacatctccaagaaccagaacaagtactttgctgctttacccttttccatttcattgatctggtgtgtactactactgcccttattatccttctcatctattaccactcttctatctttattctttgggactcattccatacaccaagAAAAAAAAAAcatgatttagccatggtctttccttaggagaaaaacaaatatcaatgctttttacttttgatgttgtagctacccataaggggttgacc…	GGGAACATCTCCAAGAACCA	CTGGCCAAACACACTAGCAA	59.9035	278
c18430.graph_c0	(A)13	gaatcgcagcattgattcaattgagttttgcatgtaattagccaaggaatccaaataaaatatctttcataggtctaaatttaaatctcccttaacctaaaaacatgcctcaattcaattacacttcacaatcgcaaaactattttctcaggaatcaactacacaactcccaaatgaactcaggaacaaaattctgaaatcatattgaaaagatagcatcaagcacacacattattccaaagatggattcataccctaaccctatatagaacaagtttcaagacttataccatatacattAAAAAAAAAAAAAtcctaaaaattatcctttgtttgccgtatgacagcaagggcttctgcatcatttgctgtggttgcaatgttcaatgattgcctaat…	CCCAAATGAACTCAGGAACAA	ATTGCAACCACAGCAAATGA	60.0375	213
c18461.graph_c0	(CA)6	ttctcagaggctcacccttttccatggcctgaatcctaccaagaacgaatcttgaaagttacatataataaaacaaacagtcatgcttctggtgccaccaagggccagaaagaacacatggatgatggaaatgctgagctttctgataagctttcaaataatgttctatttttgaatccagagtcatctagcagttttcaggcttcagcatctgtgaacacagttcctgaattatgtaggagtagcagcagaacatgcacccacactcacacttgcaacccacctggccctgatgctgctCACACACACACAtgctatcacactcacacccaaatatttgcacctgaagatgatgaccacaaggagcacaccaactccaaatcaaaaaggccttctggc…	GAACATGCACCCACACTCAC	CTAACTGCTTCTCGGTTGCC	60.014	166
c18473.graph_c0	(A)11	cctcctcttcaccaatatctttcttcttagtccccaaaaacaagtaagctccgacaccgagattcacagccaaaagtataggccaaacgaacttatagcgccgaacaaagggtacctttggcggcggcggcggtggagcagcatcgtggccatgaacccccatcgccgcaggcgaggagaactcgttcgatttctgttgtcctcgaaactgcttcagttgcgctattaccgtatacagagaaaccttgaatcaaaattacatatttaatttgattttccacaatttttttcttaactcagAAAAAAAAAAAttaaccttttcgaggcttgttagcatatagctttggaggaccttcttcactcattcttttcttctctttcactcttcaccttattgca…	TTGTCCTCGAAACTGCTTCA	TGAACGGTGCAATAAGGTGA	59.8385	210
c18475.graph_c0	(AAT)5	gataaaactaggatgcccaacactggcacagaacAATAATAATAATAATtaaaatcctttatgttggattcactactgatcccataaacatgttatggtcaactattgtaaaatatgaaagtttaccaccagacaaacatatttataggggaaaataatattatagtggaaaatacttgtcttctctttctgtgttatgtgatgggaaaacatattttgaggatgaaaacgcaatgctagagtctacaagccacacacaggtcacagacaagctagcattttgctcacacaatcaagaacctggctttcgtaaccatttaaaaatgtactatggtgaatcaatagcaaa	ACTAGGATGCCCAACACTGG	AGCATTGCGTTTTCATCCTC	60.105	232
c18482.graph_c0	(AT)7	tctccctcccttcttgcttgtctttgctggcaacatcgcttccgtcgatcacaggtggaaccagcacggtctcggcggtgataacttccgtggactctgcagagatctccaccctggccctgttagtctcctgcattggagtggcaaaggtaaaccctgggttcgattggacgctaacagaccctgccctttggacgcgctttgggcaccctatgatctgttgaacactcccttttctttggattcttgaacaccattcttcagattcattccttcatacataggatccaacgatccatcATATATATATATATacacacaactatacatacatatattaatgttagagtatatagttatatacaatacattttgagctctctacggagcttaatttcc…	CTAACAGACCCTGCCCTTTG	TGCATTAAACCAATCGGAAA	59.366	241
c18490.graph_c0	(AG)7	taatatataatttatatacagaaatattaattcatcatatattaattagcatccattaaaattaaattaaaaaattccttaggatctgttccaaacattaataactaacatgaaaggattttgcttttcttttacccctatttgattctcaccctctccctgtgcttttcctttgtctcccgcttctacaaatttcttttactttttttaccttttcaattttcacttttggacccttccttccttcttttgaaaattagggttttattttcaattagatcttctttgttagggggtcgtAGAGAGAGAGAGAGaagaagtagagtccgaacaaagtctcgtagctgagagattaggatcggaattctgctaccgttctttatcattttgccgtcctct…	TGGACCCTTCCTTCCTTCTT	GAAGGTGAGCGAGGACAGAG	60.09	186
c18492.graph_c0	(ATT)5	aaacagtgaacatgaatggattggatgagagtgcATTATTATTATTATTtattaaatttatgaaataaattcttatatttaaattcaaaagagaaaaagaagagggtagtggagctatctgaaacgcggggaagacaagggcatgggtgatgaaacaaagtagaaaaaattgagaaaaaagttcgatcaatttagggttagggtttgtctacgcatcaaacacagtctcataaatccaacgcagattccccaaattggtgaagccacaaatcactgccttgctagggacagaaaaagggggtggcgttggaacactcaaacacagtggaaatgttgggggaatagtaca	CAGTGAACATGAATGGATTGG	GGGAATCTGCGTTGGATTTA	59.3685	247
c18515.graph_c0	(AG)7	agaagacataagtgtcaatggcatcaagacctccacctttggccttcctgattagatcctcccacatttcaggagtgcttctggggtagtgaatggaaccagatatgaggattctcctttggccattgatgataatggccttcctatcataagtgacactgcaatggataaactcagaacccacaaacaagatggtgaaaacaagtactagaagcttggaaactgagatggtttccatagcttcttgctttcttccccctacaactgaatggagggaaagttttgaaagtatttaagacaAGAGAGAGAGAGAGtttgaggtatgggttctgctgtctgtttctttgaatctgatctaaagctgtgtacctaagaccatagtgcttttgtctgtgattc…	AGCTTCTTGCTTTCTTCCCC	CTGACATGTGCGGAACTCTC	59.691	215
c18530.graph_c0	(T)10	gagaaagagaaagagaaagagagacagcgcgaacttcgctgcagataaatccactcactgcaagaaaattgctgtgatcattcttcgttcgTTTTTTTTTTgttgttttctatctttttttttatgatattttttatcacgcaaaagtgaaagttcttcggaggttgctcattcgttttccgaggaacaaaaatttataaaatcggtgtttctcaaaattagttcctagaaaatagctgtatccaattagccaaatttcatcaagtttttcttcgcatcttcttttcttttcttcgtccgatcgagtctttcttccggtcaaacagagactctgttgattaaagaaggaattcaatcacagcggaaggtttaattctctcaaagaaagaagcgtatggg…	GAAAGAGAGACAGCGCGAAC	TGAGCAACCTCCGAAGAACT	60.137	157
c18542.graph_c0	(AG)7atgagtgtttttaaaggatagaaagagggagag(GA)10	ttggtttctttgcgaagaaacggcgtcgttctcatcgtcggtgtcgtccggagttccgatcgaggatgaactttcggaggagtcgccggagaagtggccgtactgcctttgggcgggttgggaggcgtagagcggcggcgaagaggaggagacgtcgatggtgaaagtgggacccagcagaaggtccattttgacgaagcgaagaaaagaaaagagtgttttgttttggtgttggattggaggttgggaatgaggaatttgagagatggaatgaaagggtgaaagaagagaactgaaaacAGAGAGAGAGAGAGatgagtgtttttaaaggatagaaagagggagagGAGAGAGAGAGAGAGAGAGAggggcacaaaagcgatctctccttggaatgaa…	GGAGGTTGGGAATGAGGAAT	TTCATTCCAAGGAGAGATCG	58.9695	161
c18544.graph_c0	(T)18	ttctccgggtaactttgctttttctcttgtgggcgttccttgccctgagaaaaatcacgatgctgatgctgctgcaccttgctccttgagttctctccctcggtgtccacgccattgggaacaagatctttgcctccaatcatggcagacggaacgccaaacaggaaaacaaaagacaaagaaaaggcaaagacccaaacagaaagagagaagacaaagagcaaaaacaaaactgtgttcgagacacaaacagggatagttccgaaaaaacaaccgagaatcggggatgctttatttttcTTTTTTTTTTTTTTTTTT	#N/A	#N/A	#N/A	#N/A
c18545.graph_c1	(CT)10	ggagtgatagcattgctcttaatgattacaacatgtatcagcacaatcaaaagaagccacggccactgccatttcaaaagacaaatgcccatagcaacactgctcagtaataatatagctaatagaagtcatatgagaaaaatgtctcgctccaccatgtagttatctagttggcacgaacatcaacgccgcaaacaaacgtagacaccgcctggatttcgatctgagatgcgctagagtgagagagaaatgcaggttgagctgtaaaggaataacaaacaaaaacgttaaaataaaaccCTCTCTCTCTCTCTCTCTCTttctatctgcctctctctgtctttgatttctctgtaactttggttctctcttctcgctatcttggccatgaaccgcaga…	AAACAAACGTAGACACCGCC	TGTGAAAGGACTGCGAGATG	60.0105	238
c18558.graph_c0	(T)11	aatgaattaagccggtatgaatggagccttgtttattaggctagatcgatgtgatgtatatttattggctctaatcctcggggcaccctatggcatatcctctttataaagaaggtttcattagcacacttaaaatggcttcgtttagtgtaatctggcaactgcgtatttgagaagagtctttactatggatggggatattcatagaatcttccTTTTTTTTTTTattgcataggatagaaagatgaaagagaaagacaagtaaatgaaaggcaagtcacgggatcagaggattagaccgatgtaccataatagtgcagcaaggaggagagactcagcaatcaaagggatgcaagcaagtaagctgtttcggtacgaaagcctgacagcaagcattct…	CGGTATGAATGGAGCCTTGT	CCGTGACTTGCCTTTCATTT	60.0325	271
c18558.graph_c0	(A)10	tgagttgccccccctaattccatggctcctagtgcttctgcctaagagcgagtttaagtcttaagggctttaagccacccagtttcattctttatcgctttgagttttgttacatcccccccttgccttgtccccgtaaccgcagtctagggatgagggcaagcagatttcgcgggcaaagaagttttggttctagctcaatggtaatctattgagaaaacaaagttttaaagtaggcaagcggataatggattgattttgtatcccttagtctatcgagccaggcctctccacttgcagAAAAAAAAAAtaaaattgattagttattagtaagcgagtgaaaacaagaaaaagtaatgattttagtttgaatgtccgtctatctgagaacgagagata…	CGGTATGAATGGAGCCTTGT	CCGTGACTTGCCTTTCATTT	60.0325	271
c18569.graph_c0	(TAT)6	TATTATTATTATTATTATtttatctcttacctgagaaacatctattgtattatttcatcactcccatgaaggaggtttcatggcagaatgattggcatcctcaaacggtaactgcaacacccaccgccgtcaaatctggttgatttcttatattcaaaactcatcgatcgtttcgtgcaggaaatggattgccagaacgagttcttctacgactatgaccctatcaacgatgactgtgatgatttcttcaccgacatcatcctccagccggcaccgcccacgccgttctcctccgagagcgaaagcgatcactctttt	TCGGCTTTCGTGTGGATTAT	CATGTGCTTCTCTTTCAGCA	59.086	146
c18569.graph_c0	(AG)7	accggtagcagtgttttgccatttgggaattccgctctctgcattaccatcacagctcagatggatgaggagtatgagatgacagtgaatgatctggtgaaaaacctgagagaagttctatcgaagtctcatttggtaagtgacagtgatccgtactagtgtatcaaacaaggggttgtagtgtgaaattggaaattttttgtttgtggtgtttatgattttggtcggctttcgtgtggattatatatcaatatggcttggtttgtcatgtatgatgttgctgtttataaagacagaaacAGAGAGAGAGAGAGaaaaaggagagtgatacgttgtttttcagtgaaatatgctgaaagagaagcacatgtaacaagatgtacgacaactcctttttga…	TCGGCTTTCGTGTGGATTAT	CATGTGCTTCTCTTTCAGCA	59.086	146
c18588.graph_c0	(T)10	gtgctcagagtcagccagagaagaggcccaccatactagaggtggtagaactactgaagggagaatccaaagataagttaattcatctggaaaataatgaaatctttaaaagccctccagctgtaggacatactgatgatgagacatttacagctgaaggaagttccgatttcatttcagaagagaaagagtcaaaacctgagttggaagagaaaactgggccatgaactatttcaaagagatagaactttgaatttgatgtgttaaatacagattgtgaatctctgcgtgaatatgccgTTTTTTTTTTgtattactttttttattaattgtgcagggaagactgggctgggcgcctatttattagagagggggctgcatgtctctcctttccacact…	ACAGCTGAAGGAAGTTCCGA	GAAAGGAGAGACATGCAGCC	59.973	244
c18599.graph_c0	(A)14	ccaatattcctatgccaacagtagactctgaagcatgcttcttcgtgctgtcgtggtttattcttttactgatgttagtttatgtatgagacagtcgcgaagaatgcctgtagagcccgtttttgagttcttagctcaattttgcacacggaaaagggataaatagtttcacaggcacctctatggagtgcggtaaatagtagttttgtaaagccgcatggttatttctatttttattcatttggttatctaagtaaagagacaattcctttaacatcaataatacttccttttaatcttAAAAAAAAAAAAAA	#N/A	#N/A	#N/A	#N/A
c18601.graph_c0	(A)10	ttagggtaagaattattgtaaaatttgtaacagtgttaaaattttatgaataagtaaatctatctaagagatattcacttcaacaatgtaacagaaagattagttgaatgAAAAAAAAAAggacagaaaacgaaaatggaatgtgttactgcttacatcaaatgatctacctttccggcgctttgaataagattgaggttgcatgtagtctcttttatcactcaccaaaaacttcaccatgtttgcaactaccaagtcctccactttgtcaccttttttcttcttcagcagaacaatctctgtcccttccaaatccaatttctggaatttggttccaatgaaacactcttcttctccgggacacttggcctcaagaaccctccacatctcttgtaactc…	TTCACTTCAACAATGTAACAGAAAGA	TGGATTTGGAAGGGACAGAG	59.673	244
c18602.graph_c0	(TGC)5	caaagaattttacagtgaacaattctgaatctctaactgggaccatctcatgagtaagaaatataatatgactgtgacctacacaaactctaaaaacacaagacaggttaaataaaaatgtgatgaagagaaggcaacttgtagtctctataatcctcggttgtgaatccttattcaagcaccacatttgttgatgttacagtacctgttgctgttgtttgttgttgctgttgttgctgatgtagttgatgctgaagttgttgttgttgctgaaattgttgttgctgctgctgaagttgaTGCTGCTGCTGCTGCttctgggattgaatttgaagttgttgaaacttttgtgcagccaaaagagtgtacatggcgtgattattgggatagaattgttgc…	AATTGTTGTTGCTGCTGCTG	AACCATGGAGCAACAGGTTC	60.0155	255
c18602.graph_c0	(AG)9gagaagagaagaaagattaatgtgtgagggagttatatgagaggtgaggttgtcttgtggtggctgc(A)12	tgtttttgattggattatcgggcattccgacgatgtcatggctgaaaggttgggatgaggaagacgaaggtggcagaggaggggatttgttgtctttgtctctttccattaccctacacaacactacactttggatttgatggaagatgaagcggaagaatgttacgttagatcagagatgcaacaacaattgctaacaccttttccatttcacatcacatcacatgcgaaaaccataacactattcaatcagattggatcatatcacgcacacatcacaacgctcataacagaaaagatAGAGAGAGAGAGAGAGAGgagaagagaagaaagattaatgtgtgagggagttatatgagaggtgaggttgtcttgtggtggctgcAAAAAAAAAAAAg	AATTGTTGTTGCTGCTGCTG	AACCATGGAGCAACAGGTTC	60.0155	255
c18604.graph_c0	(TA)10	TATATATATATATATATATAatagtgatgaccaaaataagatttcaacacgtgtcaagtatataaagggacgctatcaaacattttaaataatggaggaaatagtatgcccaacacttcatgggacaatatttaaacttcaaaagcatttggatcgagggtccctgggttcggcacttggcgaagacattgccgctcaatcaaggcttggcgaggacattgctactcaatcaagtcacgctaccactgattcaatactttgtacaagacagactgttaaacaagcgttacactctatttgttaaaaggaggaaaacataa	#N/A	#N/A	#N/A	#N/A
c18624.graph_c0	(A)14	tgaaaataattttttagtaaccaaggaaaataaaatttgccatgaacacaagctcttggaagaatgtaacaaggttcactgatctagatcttggatgaagaatcttctacgctttttcttcattttctcaaattttgggaaagcgaaacaccatctcatcaattcatccatgatgttttttctttttcttatagaacacgagagaaaaagagtaaaaataaaagggtcaaatcaaatattaccaaaaagaaacaaaagtagccaaaaattcttgtttgggtatttcttttctcccaaatgAAAAAAAAAAAAAAcccaacttttttctttacaaagacagagaagattcatcccggtttcatcagaatcttcatggattattggttgcacttcatcatc…	CAAATTTTGGGAAAGCGAAA	ATTCTGATGAAACCGGGATG	59.8985	240
c18624.graph_c0	(ATC)5	ttcttatagaacacgagagaaaaagagtaaaaataaaagggtcaaatcaaatattaccaaaaagaaacaaaagtagccaaaaattcttgtttgggtatttcttttctcccaaatgaaaaaaaaaaaaaacccaacttttttctttacaaagacagagaagattcatcccggtttcatcagaatcttcatggattattggttgcacttcatcatcttcctttggaattctccattccatctttttcacttcaaaaaaaattagacccttttccccactcatcttcatcaatcacaatcatgATCATCATCATCATCatgtcatggattgttccttgattatgccactgccactgtgcctgttctcacagccttatttgttgtggaattattttgactgtt…	CAAATTTTGGGAAAGCGAAA	ATTCTGATGAAACCGGGATG	59.8985	240
c18631.graph_c0	(CTT)5	aaacttgtagaaggtattggactgaaggtggatccctcagaaacatccctgtaggaggtggctccaggaagaacaaaagatcttctactttttcttccacacctcacaataattcaccagataataagaagcttcctgatctggtaatcgcaccacactctcaaaaccctaagaataacattcatcaaggtcaagatctcaatctgggtttcccagccacaaccccagatttcagaaacatttctgaattggttcggcaaaacaacaacaatagtagcaacaacaacatgtctgcttcggCTTCTTCTTCTTCTTcaactacctctaacaccactcctacaatttcacacctttctgcattggagcttctcactggaatcacttcaacttccaccggct…	TCGCACCACACTCTCAAAAC	CCGGTGGAAGTTGAAGTGAT	59.923	250
c18637.graph_c0	(ACC)5	taacaagtgaaagaaaccctcgtcatgggtagaagaattgaaacactgactttgtgatgattaacaccacaatcaccaggactttctgaagaaaaaatcatttcaaattctcattcttcaaatagttacaaaccaaaagaacacgatgaatccctattacgacgtagagaagctaagagacgaagtgatctacctccactctctctggcaccaaggtcctccacaaccccccataACCACCACCACCACCgctactcactttcctcagccccaatacacgagccacgatctccgtcatcactatcctgcacctgcccgcaccggatcatccctccgggtcccatccacctctttcaagaagaagaagaataagaagaagcaaaagggtcgtgataggga…	CTCTCTCTGGCACCAAGGTC	CTTGAAAGAGGTGGATGGGA	60.014	160
c18640.graph_c0	(T)10	gcaccatttgcctttaccttgggcctcctagcttctatttttgcagtcattctggcaattaaggagtatatatggacatatgctgctctcgagtttgcccttgtagctttaactgtgcatctattttatacaatgttgcatttgatggccatatatgccatactactttcatcagttttgggttttggaattgctatggccatcaactacgcatatatccaatttgtcacctggaggcttcaagtctcttatgatgataatcctgtatgaatctcatcacgagagaaacagcttcgtggaTTTTTTTTTTctctgtatttactgacaagatgatctgtcacaatgtttattatgaatcttttgtttatcaatcaataccacgaccatgtagtatatttt…	CAATTTGTCACCTGGAGGCT	CATGGTCGTGGTATTGATTGA	59.6865	169
c18670.graph_c0	(A)11	caagtagaatgccattttttAAAAAAAAAAAttacgtgtgccgtgtcatatgaatctaactgacacgtaggcgtgtcattgtattactactcttctgaatatggataaaatacagtaatgggaagcagcaacaatgtacaagagaggaagaagaagatgaagatgagtatacatacatacatatatacgaacaaaataatcgcaatccaatctctgtaaaaggttgaaatcccttgaaagaatgagcagaatgagcagaataagaatcaatttacggtccaagcataaagcaacagagagaaaccagtggcattgctaccacaagatttcg	AAAAGGGCTTTGGACCAACT	AATCGAACAACATGATCGCA	60.028	178
c18670.graph_c0	(GAA)5	tagaaccgcgattccggttcggcggagttttgtgcgaactcagcgcgcgtgaagttccagtggagcttgattttgcggtggcgtatggattttgcaccgtggcgtgtgaagaaagagagcgttgttgaagagttaagagaaattgtgacggaaaaggcatctgcggcggaaaccgttagagagtgagagaaaagggctttggaccaactgagagtgagataagtgggggagttgcatagttgagtttggtatatgcatgttaccacattctgaggaacttgggaacagtaactgctgcctGAAGAAGAAGAAGAAgttgtgttgggttgtctgaaactgaaacaacctgcgatcatgttgttcgatttcttctacgctccaaccatgaccataaaggtg…	AAAAGGGCTTTGGACCAACT	AATCGAACAACATGATCGCA	60.028	178
c18676.graph_c0	(AG)7	cggattaacactaatcgcagatctctttttcttccgaccccacgactgtggaaggattccgtggccgcactccaattccaatattaaacttcggagcttcacgaggatttctgcaacttcgttctccttcgtactatacgaggagacactcgacccagtcctctgtttcatcctcgtaatctttctccactggtcctactgatcttcgtttggcgttcctctaaatttgaattcccattgcagagggcaaagatgaagagagaaatagatagagtaagaaggatgagaaagagataggaaAGAGAGAGAGAGAGtttgggtttttgtgttggtaggaagaaagaggctccttctgcgtctgcttaataaaaagggaatttggaaatccacagcacgcgc…	ACTGATCTTCGTTTGGCGTT	ATTCTTCCACACACGACACG	59.6685	234
c18687.graph_c0	(CAC)5	catgagaaagagagaataatgtgatccttgaaaaattgaggaagaaaaaggatagaagtaatatgaggtcatattttatccatccacacactctcaccaaCACCACCACCACCACcagataacacaaataagactttacacttcacacaaacctcgtcttctctcttcactctcttcactctccacaatcccaattttccaaaaccatggcactttcttctgcaactgcttcctccaaactcatactcttcccacatgcatcgtcttcgtcttcttcttcctcaccctcttctctaaattctacaccctttcgctccaccactaccaccacccataaactaaccactctctcttcctccttcctccagccctccaccgtcctccgccgtacaccctcca…	TCCATCCACACACTCTCACC	CATGGTTTTGGAAAATTGGG	59.763	131
c18697.graph_c0	(A)13	atattccctgttccaatccgattgaatcctttgtaatcaagttttcatatatgcaaaacatcatttccctctaaaccctctgtccatcacagttttgaatgaacaaaggcagtaataacatattgcaaatcacatactaattcacaatactgctataacactaaagatgggcgaagcagaccaatgggatgcagaattcctgccagcacaaccgattttcccttcattgattcctcccgagtcagaaatgatctccttgattcaagtctcccaacaccaatatgagcatttcgataatggAAAAAAAAAAAAAtaaccttcataggaagtaatctggtgctggtttctttgcaggtgtccctcttgattcctgtggagcagcttcaaacacccggaact…	TCCCAACACCAATATGAGCA	GAAGCTGCTCCACAGGAATC	59.9405	117
c18697.graph_c0	(CT)6	gagcgagaagaagcagaaatgtttcaaccgagtaaaatcctctgtcaacaaaatccccaaggaacaaatagttagtcttggggcaatcccctcccactttgaaaagctccttcatgtcataaaactgaccgtgaatatcaccacatatggtgacaggagcatcgaccctttgaacgttgctctcttcgacgaggatttccatggctttgaggcagagagccttcacttcagactccttcagaggctcacacctcttcaactgctctatctgtctgtccaagtctgttgacatctctctccCTCTCTCTCTCTgcaaccccttcttcccctctctgctcttgtgcttcaaactttctgctttttgcaatcaccctctttattttccaaattcttcattca…	TCCCAACACCAATATGAGCA	GAAGCTGCTCCACAGGAATC	59.9405	117
c18704.graph_c0	(A)10	catcgaccttggtgtggcggtccttggtggaagtcctctttggcggaggcttcttggactgctccgccaagtggaggttgttattagttacagacgcagtagtaattgtagttgcagttacgacgctgtccctggtagtggtggaacaaggttgttctgtgacgtcatcaacgtcctttttctctaacagctgcagagggaaattgggtctgcttcggatcccattttgatgatcagcctccaattccatgatcttgttatctcatataaccaagctctctataagcactttttttaaagAAAAAAAAAAtaaatgaattggtggggtttatttaaaaaaacactctttctcctatctggtagctagctagcagctatagtggaagtagtagtactgcc…	AGAGGGAAATTGGGTCTGCT	CCGTGAGGTAACTTTCAATTCAG	60.058	276
c18704.graph_c0	(AT)11	ttacgacgctgtccctggtagtggtggaacaaggttgttctgtgacgtcatcaacgtcctttttctctaacagctgcagagggaaattgggtctgcttcggatcccattttgatgatcagcctccaattccatgatcttgttatctcatataaccaagctctctataagcactttttttaaagaaaaaaaaaataaatgaattggtggggtttatttaaaaaaacactctttctcctatctggtagctagctagcagctatagtggaagtagtagtactgccactagatatatgttttgaATATATATATATATATATATATgtaacaagctgaattgaaagttacctcacggttagttttcatttcctatgtccttttaaaagttaattttataaaac…	AGAGGGAAATTGGGTCTGCT	CCGTGAGGTAACTTTCAATTCAG	60.058	276
c18706.graph_c0	(TCT)7	TCTTCTTCTTCTTCTTCTTCTccacagtttcacttccaatggcctctcctcctttttcttccgccgttgtaaaggatgcaaaagtgcttatggttggtgctggtggaattggctgcgagcttctcaagactctcgcgctctccggcttccctgacattcacatcattgacatggacacaatagaagtcagtaacctgaatagacaatttttatttcgaaaatctcatgtcgggcaatctaaagctaaagttgctagggatgctgtgttaaaatttaggccccacataaacattactccataccatgcaaatgtcaaagatc	#N/A	#N/A	#N/A	#N/A
c18723.graph_c0	(A)13	caaaaatttcattaagtctatcaagccagatttagaagtgcaagctgtaccaatcacagatcccttcggcccttccattgtagatgaaaatttagaggttgtgattgtgagcaaagaaacattaccgggaggattggcaataaacagaaaaagagctgaaagaggcctttcactgttgaagattgaagttgtggatttgctttctggagaatcaggtgaaattaagctgagttcgacgatgctacggaagattgaggctgaaaaggcgaaacaacaaaacacgatatcgcagacgtagttAAAAAAAAAAAAAgctttaatttgttttttctttttaaatatttcttgaaaggtcgagtttaagatgtccattacagcaactgacatgtagttgcatgt…	AAGCTGAGTTCGACGATGCT	ACCTTCCGCCTTTCAAACTT	60.137	211
c18727.graph_c0	(A)12	attcggagaagaacacgagatagacacaaagcagagaacggaagtggccgtttcaacggccacctccacgtcagcatcaacgccttgttacacaccaccacccttatcaccttttatttttcAAAAAAAAAAAAgaaatgatgagaaaaaataaagcacagaggaacaaaccctggaatctctgtgcccaaaaaaatagagaacccccatttattatttttatttttgttttaaatttaaataaataaatattcgcgaacccgattttgttctcttgacagcttcaattgttctcgactccgaaagctccaccgttgaaaaacggaagatgcagcagaacatcttcaactccattcgtagcatgaaaatcatggacgcttgtaagggcacgcaggtcca…	CACCACCACCCTTATCACCT	TTTTTGGGCACAGAGATTCC	59.874	102
c18730.graph_c0	(A)10ggaactgctgttgacagaaaaagatggaaatactgaaacaaagggaagtttcaccaccctttccacacaagtctcaactggaaagttgaccacatatc(CT)7	tgatgattgacagtgtaaaagtatttgcatcaaactcatttccaattcgagggaactcaaaatcagatatcctcactcgattgaatggttgcccaattcagatgctgctaaaaaatactgaactataagaattacgcctgtaattctgtaaaagattaaagcaagttatgaagtacgattaacactcgctccaagtaacaggaaactgaaccatttcaatgtagatacggtaaaatgtttcaagatcaagactggatgctaggaaagtttaactagtgcatggtagttatatgccctgacAAAAAAAAAAggaactgctgttgacagaaaaagatggaaatactgaaacaaagggaagtttcaccaccctttccacacaagtctcaactggaaagttga…	CACTCGCTCCAAGTAACAGG	GTCCGGCATCCCATTAACT	59.144	279
c18730.graph_c0	(GA)6	tgcaacactacactcctaaagatggtatttttagaccggaaatggaagagaaacacaaggaatcgatgagattccctacttcttcacacaaccccgaaggaaagaaaaaaagagaggaaaaaatgcagaatttgcagaagcaaaaatatgatcagttattttttagagtattatttaagaaaattggaaatgaacgaaaacccatttgatcaatactcgaaaattgcttaaaaaacaatgaagaaaaaatgcaaacaaggagaattagggtttagaaacgaatcatcacacacagcaaagGAGAGAGAGAGAgtagaggtggtgtgtggaatagcacaggctttggctttagctaccactgtcttggcctttccttg	CACTCGCTCCAAGTAACAGG	GTCCGGCATCCCATTAACT	59.144	279
c18761.graph_c0	(TC)10	TCTCTCTCTCTCTCTCTCTCcccccctctgattgagtgcccgttgtcccgttttcatttctgtggtgactgatcattcaatcagggtttaggatttgatgaatccaatgggtactaatgcaacaagcaacgaagaactcaaggagattgagaatctcggaagagaagatattgaagaggctccggttgtgcctgatgacgtgagtagaatagcaccatggccaagacagattacaattcggggactggtagctagctttctgattggaacaatttatagtgtgattgtgatgaagttgaacctcacaactgggttagtcc	#N/A	#N/A	#N/A	#N/A
c18775.graph_c0	(AT)9	tggttgaatctgttgtttatgatctcggatcttgttcgtaagttcagtgatccaggttttgccttttttctccccctttaatgtagtttgttttggttatgatattgtcgtatgcttctgcttacataaccaaaatggagaaaaaacaaaatgcgaactgattggtagtgttttgcttgattttgtggatttattcaaatttgttcaattgtttaatgattttactgaatttagtgccttttataattccatgtctaataatagtgaaaactcatttgtatccattgtaaatgttcatacATATATATATATATATATcaatttgtcatccttctattttgcacttggtttggttagcctagttgggtattctgtatggacttggtggatttctatttg…	AACAAAATGCGAACTGATTGG	TACACAGCCCAAGCTAAGCA	59.8105	273
c18796.graph_c0	(GAA)5	cgaggGAAGAAGAAGAAGAActgggtttgtatttgcaattctttgtgtgaagtgtgaagcttaaaccccaaaccaaaaccctaacgaggttggttcccaatttccatggcttctgcgcccaaatcaaagttcagtgtctatcaaaacccttccttttccgcggttctcacttccaacagtcttcaaccttccaatttcaccatcctctccatcctctccttcttcaccgcttccgcattcgcctttctcgctatcatcttcagggaaaatggctttatcgacattttgagcttcagaactttttcccctttcacagctta	#N/A	#N/A	#N/A	#N/A
c18796.graph_c0	(T)17	actcctgcaacagattgcatttcttgaagtcagattttgcaggaaagaacacagtggaggtgaattcctgctgatcgagtgttaacgcattatgctgcattctgtattctagatgcctttacaatgaccagctgatttcactgtatctggcatattgcactgtcaaaaagaaattaacagtctctttgtataccagtcctccccaaatgcagttcgctcaatactcaatgttattccttgggggaaaacatgtgatctggttgataaaactaaaacaaaaggcaagctcacaagaacatgTTTTTTTTTTTTTTTTTattgatcaa	#N/A	#N/A	#N/A	#N/A
c18802.graph_c0	(A)11	accttgatgacaaggtttcttttaaaggagaagtaatgtaacaaatgtagctgcaaagaggttgattcaagagaataatgggaccaaagaaaagggacacgtgacaagcaattaaacaaaaaggtgcagcgatatgcctaaaataaccaattgtaagctggctgaatttgagtggtccagacattagaatatgaaggtagttagaggagaaagaaagggggatggttgtaatattttcttttctgactgagaattttgtctcttatattcctttcttaataccattacgagtaattattcAAAAAAAAAAA	#N/A	#N/A	#N/A	#N/A
c18806.graph_c0	(AG)6	ataatataaataattttctttttttcattcatttattcatcttttctctatcattctctgttctaaacccgcataacagagccaccaaaggttttcatttgacgctatgggggatttggagaagcaggagagggtcttggaagaggaAGAGAGAGAGAGtttgctcgagggtgtggcggttttggactttgacgtgctctgttccactgtggctttgcaagctcagcatggaaaatgggggaggcttggtgttggtgatgatgatcaagaagaacagagtggtgagtttggtgttgtcctaaggatgtgggagggtgagattcttgagtgtttcgatgatcatcgcatcgcccttgaatccacatgctgtccttgctaccggtttgggaagaacatgaa…	GGAGAAGCAGGAGAGGGTCT	CATCATCACCAACACCAAGC	59.9595	146
c18807.graph_c0	(T)18	TTTTTTTTTTTTTTTTTTgaagaaattaaaatcatatttaaatattttttatacaacaaacgttcgtcacaaagaaaatatcattaccgctaatgaaatcaattctggtcgattgatttatgaactcgtaatgtcagaaaaaatggacagagctgcttgttattgttcagtctcgagggttgatgaggctgcaattactaaaattacaaatacacaagcagcaagggattaccatcccaattaattttcagaaaacacaaaaatgctttaaaccttttcctcgtatatatagagaaattgtacaaaatttcagaacat	#N/A	#N/A	#N/A	#N/A
c18811.graph_c0	(TCG)5	cgcagagggtgcaacggagtttcactgctttggggagtcccgtttcggtgttgtgagccagtaagggttccaggtgtgtccagtaccatgcgcctttaccttttatcgctttgtttcgaaccatcagaagcccctcgtagcgcttttgcgccgtcttcgccgccgcttcgtcggcggaggccgactccaccaacgcgccggcgttcgtcgccgccattgcgagagtgtggggatgagattgtaacggaaacagtagtctttggaatggaagttctgatcacgatcacgtattctgcatcaTCGTCGTCGTCGTCGctccgggactcgggggaagggagcatttagccggagagtggccgggatttgagtttccggcgagtgtccatgcgatcggagaag…	CGAGAGTGTGGGGATGAGAT	TCGCTTTGCTATTTCGGTCT	60.027	275
c18812.graph_c0	(TAT)6	acactcatgttttaaacacatcgttaacagtttaatactaatagatgcccggataattacgtgattagtcatcctctgagatcaaaaagttcatcattcttgaacggggaaacataatgcctacctgattcatccggtttatatatacagacacaattttccaatgaagatcacctttccgagtgcgtttcaggagctcaacacctctggccagtaattctctactgcatatacccaagaaattttcttctggcaaaatctcaccgctgaaactaccattagaatttccgttgctaccacTATTATTATTATTATTATta	#N/A	#N/A	#N/A	#N/A
c18820.graph_c0	(TA)10	TATATATATATATATATATAtcaaaaataggcccttacatttgattaatgaattcggtggacaccaaaatcacagataaatgtaacttttttttatgataatgactatgatggcaaccccatttatttgtgaagtaaatgacagattataaggggttggtaaacaaatctaaatacagaaaagaatgtaaaacatataacactctgaagtggaagacaaacccaaatcacatccacacaagtaaaagcaagtggtatggtactcagttgaagaattcccaattgaactttggaggacctgaattatgagtcactgagggg	#N/A	#N/A	#N/A	#N/A
c18820.graph_c0	(A)10	ggaagaactactccaaccccttcaaaaggtgaacctgccaagggtcaaggcacagatcttttcactaaaatgtggctgaaacctgcaagtttcagaattttacagcataatcttgaacaaggaaaaaacaaagagcttgaacaatctgaagttgtgtttttcgtttttctgaaggaaactgatgagaagagagattgaagaaagtgagaatctggaaagaatttgcagggatgaggaactgattctcccttgctgttgtggagaaatcaaagggagaagaaagtgatgaaatggaaacagAAAAAAAAAAttaatata	#N/A	#N/A	#N/A	#N/A
c18833.graph_c0	(A)10	ttggttgcaaacatgggtgctgcaattcttgtgattatggccttgggagcttatgtgacttacaagttcacgtcttctagcaaagcatgaaatgaaactgcctgtggccatcatcgtctgcttttatattcatttgcaacattttctttggaatctttgaaagtgtaatacaagtgatgataatggtgaatgtatgtatgagaatgatgatatttcacaccttttagtttccttgttttacaaaagaattactagatttggatattggcaaaatgaatatagaaagtaatttttaatgttAAAAAAAAAA	#N/A	#N/A	#N/A	#N/A
c18845.graph_c0	(T)10	gaatcagaacccttttgccgtttattaaTTTTTTTTTTcattttttccttcttccttttcttctccaaacctttctttataataactagacaaaagttcggctttgcagtgcctctgatctttttcacgctcttcttttctttctctctctttacttggtttgtgtgcaatgcatgaaccaatgataccaacttatcgttattcagtggtgtcttcacctatgtctatagatctcaatgaagatcatacacacactctcttcagtacaatccatcaagtctcttcttcatcttcttctttatctacttctattctcttcaacccagatcaggatcaag	CAGAACCCTTTTGCCGTTTA	GCGTGAAAAAGATCAGAGGC	60.0325	126
c18846.graph_c0	(ACA)5	aaattgaatttccatgagcaattgattttagcaaagtcgaagaaagggtttgttttgttcggaattgttaacgtttgacgtttgacgatgttatagctctaaaacgatgagagatatttgtcgaaacttccagcgaggcagctgccaatatggagaaaggtgcagatatttacatgtcaacaaccaacagagaaaacctaatgttcaagggtttggaggacaaaacggttctcatcaacagcaaagtacaaatccctttggatttgggtctggttctggctctggctctggctttgggtcACAACAACAACAACAgaagtctaatccttttggttttggcacgcagaacagttcccagttaaatgggggacctcgttctgagtataaaccaaaccaata…	AATCCCTTTGGATTTGGGTC	AACGAGGTCCCCCATTTAAC	60.0245	127
c18850.graph_c0	(A)10	aattgattgaatttatttcgatctaatattctagatatatattattaatttgatttctttcaaaaagattctttattagtacttaaagtaaatttgaagaaatataaattttaggaaatagatctattttagtaaatcttaaggaattccatatttctaagtaaatgtctaattctatatgaaattaaaagaatgattttttctagccactagattcgttttagttatatcaattgtatatgaataaatggattgtttattttctttttatttcagcaaaaacAAAAAAAAAAgaatcgaccattcgagtattctaaattgtatgaaaaaataagataaggaggtacatagaagataagtagatatgtggtctatatctgtgtatattgaattgttaat…	TTTTTCTAGCCACTAGATTCGTTTT	CAATTTAGAATACTCGAATGGTCG	59.062	124
c18851.graph_c0	(T)12	gccaatttgcaagcaaaggctaacttgaggaaaactgctcaggaggaggcaatatacttacttttcctatttaatttttgtgatgttatttggaaggttttctagtcttatcgataaccgccctgctgaatctatattactatttagctatttgaataaacttctgcggtagttactgtagtagaagatttggataaacttctccataagtttccgttgttgaaagattatggagttatttatataaacttctcaacacatatgcttaaaaaggaaaataagaagaaaaaattaaatgagTTTTTTTTTTTTgagttaaaacttagttttagcttatgaataaaccagtttataaaatctctcatgttagcttctgtaaaatatattattaacttctac…	TCTCAACACATATGCTTAAAAAGGA	ACAACATGTTTGCGGTCAAG	59.4385	276
c18852.graph_c0	(AAG)5	gcaccttcgccttataagtcctctgtagtgtttcaatttcattaagctgatgctatggctgtaatcgatagccatggcaacaagttgagcgagtcctccgttaatgcggaggaaaatcctcaaacactatcttctccggaacctggcgccactgtgaagagggagaaaaagagaaagaaaagaaacgagggatcaaacgaacagtttcaggctgaggtatgcccgaaacccttagtagactcaccattttctcaagagggaaatgttgaagccgctgcagataatgctagcccaaaccccAAGAAGAAGAAGAAGaggattaagaatgtgcatggtgatcaacaacttcaggcatctgagccttcaattgcggtttgtgtggaatccgatgatacaaag…	GCTGCAGATAATGCTAGCCC	GGAGCAAATCTCCGTTACCA	60.0235	175
c18859.graph_c0	(T)12	tcctgcgctctgaattttgtgtaaagtttttggtggaacaatatgctgtagacttttttcttggttgctttgctggctgcagatcaaacgattagtatgtacagggatctgccttttttggtgtacagaaatactgacaaccacctctagctgttataatttgttttcgtagcaaaggaatgaaaggaggttagagttgaaaatagaggaagctaggtcaagggattttgtgaaactagccaaaattttggtttatgttataaaattcatttattactggccacactggttttaacctccTTTTTTTTTTTTaattagtcaagttattttgctttctgccatgtatctttcagtcggagatgtatttcccggtatcattaatgtaaaatccctcagttg…	GCAAAGGAATGAAAGGAGGTT	GTGCGTAAACCAACTGAGGG	60.0675	238
c18860.graph_c0	(A)12	gaggaaaacaaatgaaatggttgaaactaaaagcatgtactttgcataaaaatgcatacatcaagaggatgacatacatacaacttgcatgcatcagaaaattttccttttccatctctcagattaaaaaaacaagAAAAAAAAAAAAgagagcgagggaggagaaatttctctacccggtttcgttttgtctcgggaggagcaaaacgagggagagcaaatgcgatcgttccacgtgtccgataggactctcccagtggttttctagcgttagatcacaagtgcaagaaacgggcgagttgggtggggttcaccacgccggggagctgggtcccaccaccctttaataaactcgccacctcggcgtacctttcccgctcctcctccgtccgctggtac…	CAACTTGCATGCATCAGAAAA	CGCTAGAAAACCACTGGGAG	59.8665	190
c18860.graph_c0	(AG)6	caccctcaaaacaaaactgacaaatagttttgtttttcaaacaataaaaaaaaacaacggtaattatttatctatgttcgggtgaaaaatgaggggtaaaaaggtaaatttggaaaagaggggtaaaagggtaaattgatacaaaactgatggggcacgctatggtgaagacgatgtgatgggagagagagacagggacgagagaaacttgtggccggaatctggcaattatcaagatttaataaaaacaaaataagagatgaggtagagagagaatagagaagatgaaagaaaaggaaaAGAGAGAGAGAGcgaaaaagagagaatgtaagagaaaaatgtgagaagaagagcgcctgggacgagagaaacttgtgg	CAACTTGCATGCATCAGAAAA	CGCTAGAAAACCACTGGGAG	59.8665	190
c18863.graph_c0	(A)10	tgccacttcatctacaaaaccacatatctagaatttttcttttcagcgcattaatattttctccatacaaatacaaaacaaattttacagaacattgctctcgattttatatacctgatatgtcgagaaagaactctaaaactacAAAAAAAAAAgtttagagaaaggaatacatgcttgacattttgtttattaggagtcatacatagtttgtgaaagcttttcttaatttttcttttaaatacaacccattttcccattctgttttcaaaagtttgcatagagaaaaatgaaaacaataagaaacaacaaaaacattttttatggtttcctgttttcattttatgtattcaatgcttctttcttaagcaagtctttaaatcagaaaacaaaataaaa…	GAATTTTTCTTTTCAGCGCA	CAGAATGGGAAAATGGGTTG	59.1615	234
c18871.graph_c0	(T)10	taccagccattaaaagaataaaaaaaatgtatcaaaatgatttctttttactaTTTTTTTTTTataatttatgaaaaatcgatatatatggttgagattgagaaggagaggtttgatggtcctagtctagtcctgtttttcattttccaaatttaagacatgttaacatgaacactagcagtcttaaaggatttacacataggacaaatgtggaccgtagatccacatacagtacacaaacacaggtgccggcacggcaaaatcagtacgcacgactcttctttcccacagttcctgcaaaaccttccattactctcacccatcatcatttcccggcaactaccgtctttcttatccttcaca	#N/A	#N/A	#N/A	#N/A
c18888.graph_c0	(T)10	gaccaaaagaaccatatgctaattggttgtatgtccataatcctatgcttccctgtgtttgcttttaatgaagtgatttgaactgtttaattgattctgtgattcagaagtgtgaatgcctaggtttgaatgagtacacctttaccaacggtacaatatgcaataatatcaatcgtgatattttttccataaacattgttttatcactaaatcttttaattcggaaattaaataaatttgttgtaaccgttaattaatgacaggttaacgttatttaaaaaatatcagtcagataacaaaTTTTTTTTTTaaaaaatatcaaatttcttttgttcttttatt	#N/A	#N/A	#N/A	#N/A
c18894.graph_c0	(T)10	tgaagatgcattcatatgttttctgtaatctgcagaggaatcagtggatttaactttgatctcaaacttatacaaacaatgcaggaaaaagaattgcatgaaagatgttcaattttctttgggaaaattagagttttcagaaatgaggaatcttgtgtgcataccatgcatgcgttaaagaaaaggcaaatgtagtactgtgagtacatagaaatggaatgtttttatgcaaacactatggctgagtgttattttaccttcgtaatgaacaaagtagtgtgttgcacttctacattttagTTTTTTTTTTcttaacacaaaagtaaattaataagaaaatttggaaatacattgagtaaaa	GCATGCGTTAAAGAAAAGGC	TTTTACTCAATGTATTTCCAAATTTTC	59.0445	194
c18908.graph_c0	(TC)8	cttctgTCTCTCTCTCTCTCTCtgatctttttgatgggtggggcacttatgaaggacatcgtcaactgaacaaaagtgggactttttgtttttggagataataagaaaagataattatgaactccgacacgtgctacactttacttttaataaagtttcttaggaaccgttgcgttttgatgttcgtcgtgcttcttgtcaatggtagaactgcacgaaagcactctgaactctctgaattctccttcacacgatcaacatagtggcgatttcgctgttttatcaagtgctcatttgacgcctcgtggctttactgtttcaa	#N/A	#N/A	#N/A	#N/A
c18932.graph_c0	(T)10	TTTTTTTTTTgcgaaatcgaaatgaaattggggaagttaaggtttagggatagtgggagggaaggtttggatggtcattgaatattgcttgaagaagatgaatggtaccttggtgaagatggccgatgttaggatgatgaaggtgaacttaaaatatctgtcatgaagctgtattgggagaataattgaggagaaatttcgaatctgaggtcatgaatatgtcttctatgtgccttttgctatggaaattcacctcttttattgatgactggtttctatttctttgtggctcgttgtgtagtgcaggtag	#N/A	#N/A	#N/A	#N/A
c18940.graph_c0	(T)12	TTTTTTTTTTTTcaagttagcaaaaaactcaaatttcagaggcagaaaactcaaatcccattcatctacacctattgggcctagacatttcttacaagcccataagactataaaactgaataagataatccacaaatctacacataaatgttaaaaaaaaaattgatttattattttttgttgacataactgacacctccattctctattttgctattttttaattttaattattaattaggtgtcactccctcactcacactgggatgagaaaaagatcatcatgaatcatgagagagagaaagagaaaga	GGCAGAAAACTCAAATCCCA	CCCAGTGTGAGTGAGGGAGT	60.102	226
c18940.graph_c0	(A)10	ttttttttttttcaagttagcaaaaaactcaaatttcagaggcagaaaactcaaatcccattcatctacacctattgggcctagacatttcttacaagcccataagactataaaactgaataagataatccacaaatctacacataaatgttAAAAAAAAAAttgatttattattttttgttgacataactgacacctccattctctattttgctattttttaattttaattattaattaggtgtcactccctcactcacactgggatgagaaaaagatcatcatgaatcatgagagagagaaagagaaagaggtgcaggtgcaggtgcacgtggtcagcaagaacaggagatgcacctgatgaggccactctcgttgcacgccgtacacgtcttgaac…	GGCAGAAAACTCAAATCCCA	CCCAGTGTGAGTGAGGGAGT	60.102	226
c18979.graph_c0	(A)11	gaagaacagaaacgaagtgtggaagatcagcatgcacaagtcctttctgaggcacccaaagcagcagaagcaagtgagcagaagccttctaagcctgctcctgctcagggtttgatcctctgatttgcttcttgtacataccttctttgaaactcttgcaaattgtttccatgtgaaccccacccttttatctgattgaaattaatgtaacactggttttactcgttagatgcacaattttgcagttgtttcttacttccataagcaagataaaatgaatgatctgaaatggtttgtttcAAAAAAAAAAA	#N/A	#N/A	#N/A	#N/A
c18986.graph_c0	(T)10	tgagtgccatctacaccgctgggatgatgagcaggaacagggagagtggagagacccatgtgttcgtgcatgatgtcaacagagagatcgaagacactttctccaaggcattcctctgcgaatgcttcatgaaaaaacaagagggcaggttgagacacttcaccattcccagcttcaggcacaaccctcaccttttgcacgggcccttctgccctcccccgccgcctccatcctgatcccttcttcatcccatttatccactactgcttcttcaataaaatatttcaaaacaagaaaacaTTTTTTTTTTaattttatacaatattataattgtaatttgctagcctaaagaacttgtatgttgtatatgagtccacattctaaaaaatcattacaatt…	CTGATCCCTTCTTCATCCCA	TGGTCGATGATGCAATATTTGT	60.11	194
c18988.graph_c0	(T)10	atggcgTTTTTTTTTTcaacattttttaccgaaagcaaagatattctcagtggaaaaccatgagactaatcccttagaaagtaaagtataaattaaagaacaacttctcagaagttctgctgcattcacatatacaacaaagtcgtgttaacgataccatttatgctccataacttcaggtaacaacaataagtggctgagaccgtttgtcagggccgatcttgaggttaaagatgctttcaatatgccaagaccctccttgatgccaatggtgacaaccttttcctcgacatcattaagatgtgtctttaaacgg	#N/A	#N/A	#N/A	#N/A
c19004.graph_c0	(A)13	tcatccaactcgtttgggtcaacggtcaaatcagttcaatttcccaactaaaaaaaatttgggaattttgttttcaggtttgaggttgcaatgctgggcaatggggcatgcacaacaaacattcgtaccaagccaaacgtgatggttacgtacggggtagacaatataggcagagactatctaaagctttaagggcatatcatcatgaaactttcccttttccctttagtttaattcatgtcaaaaatcatattttagtgttaattacttccatttttttcttctttgagaaaataaaatAAAAAAAAAAAAA	#N/A	#N/A	#N/A	#N/A
c19041.graph_c0	(CT)7	atcagtgtcgtggttagatgtcgaaaggaacaggagtaagaaagattcagtagaatcaggcgcagtgaagcagtctgaaaaattgagcatcatcacaggagaatgaacacagccatgatttcaggtgcagtgaagcagtttcacaacattcattccacgcgtctctctctcctctgtctttccaaacccaaatccccaattatgctctcatcatcatgcttctccaccaacaataatatctcttctccaatctccattcgcttcaattcactattcccatgtaatttacactactactccCTCTCTCTCTCTCTgcacctattattgcttctcttttcaaatacaataatccctactagttactgttatgcttcatatctccgttgttctgtttctgta…	CGCGTCTCTCTCTCCTCTGT	GTAGGCTCGGAATGTTGGAA	59.9785	270
c19049.graph_c0	(T)10	TTTTTTTTTTaaaaatcaataatcgctttaaattagaaatcacgttactattctttccaccggtaataaacaatgagaataatgcgtatacaatccttagtaataaatattagcataaaattgtaaggagagtctcacgcatcatcagtctgcaccgtaaggtcctgtacacccaaatcatggcataggccatgcacaaattctagtattggccgatcgtttgtcccttgatttaccttcactacaagtgaaccaaccacatgacctggtactaattcccaaaaacgaacctgggagacttccactacat	#N/A	#N/A	#N/A	#N/A
c19050.graph_c0	(GAA)5	accaacaacactggacaaatctcaaagttgaagaacctgaacctataaacgtaacaccgaaacgtgtcgtcatttacccgttcaatcctctccgcgtccaacaccgagtactgactcgctggtaaccgcatgtactcaattaggggacgctgcagttggcgaacggaaacggactctttacggcgagcaacgaaccgagccttttgtgttggagtggcggaagcacgaagcgaagggcgcagggatttacgagcgcattgtttggtggatggaaatgaaatcggaatggaacgaaacaagGAAGAAGAAGAAGAAgccatccaccaaactgttgagtagagatggatagagatagcactgggacgctgcagcaattgagaatagcgtggccacaaaatg…	GACTCTTTACGGCGAGCAAC	ATTTTGTGGCCACGCTATTC	59.9945	227
c19065.graph_c0	(TGG)5	gcagggatcaaccataaaatccattcaagatggttctggttgcaccatacgagttcttggttcagaacacctgccagtatttgctctgcgagatgatagtattgttgaaatacaaggggattctactggtgttcacaaggcaattgaacttattgcagtacatttacgcaagttcttggttgaccgcagcatagttggagttttcgagacacagatgcaaatatcagatgtcagagctaaccagaatggaccaccacatcaaaattggggtcctcctccgcaagggtttcctgctcctgcTGGTGGTGGTGGTGGaggacctgcttttgcacccaatcaacagtatatgccaccgacacatcactatgatagttattacccacccactgagttgcctcc…	ACCGCAGCATAGTTGGAGTT	TAGTGATGTGTCGGTGGCAT	59.8775	184
c19092.graph_c0	(T)13	aatagatgtgaattggaagacatactgctggagatggataggattcttagaccagagggaagtgtaataattcgagatgatgttgatatattggtaaaggtaaagggtatagtgaatggcatggattggaactgtcaaattgtggaccatgaagatggccctcttgaaagagagaaacttttatttgctgtcaaaaactattggacatctccacttcatccccacaagaatagttaaatacatagttttagccatttagatgcgccttttatcagtttatctcctttgttgttactttagTTTTTTTTTTTTTaatgtaagtttttaattgttattctttttgtaatttttaccttttcttttcttttggggctcgtgcttg	TAGCCATTTAGATGCGCCTT	ACGAGCCCCAAAAGAAAAGA	60.463	129
c19099.graph_c1	(A)11	ggcaacacaatactcgagtttggcttcacatttacatatatattcaaaggtataaggtcattttgatatttgaaaatatacaaagttaccacattaattcttgaaattAAAAAAAAAAActgaaaatacaattcatgtcacaatagttcagcagttgttgatccaaacttgagtgataatattaatatgttcatatataaaaattacaataggtcatatttcaaaaaggtaatttaccctatacactccataaaaaggaaagccacaaactatttcatttaattcatatgaatttggttctatattacctttcgaatttctaaaatatagcatgacagcaaagtttacataatacgactgaaaaacatctgattttacatccagctgaccaaaaacttt…	CTCGAGTTTGGCTTCACATTT	TGTGGCTTTCCTTTTTATGGA	59.471	255
c19102.graph_c0	(A)21	ttggatttgccatcatcattagccagttttttgggtttagcctttattagtacactttaatgagccaggaatcttttttatgaatatcgttttgctaagaaaaagtagggacgttagagagaaatttgcttgtttggagtaaggtattatttatgcaaaatgtgattttgattttgtctatcatttgactacgcttgtgaatgtatatatctctggtaggttcaattattatgcagccaatagctgtgtagctgtttcatttgaagatttggatttattttatcaatattctgtttatgcAAAAAAAAAAAAAAAAAAAAA	#N/A	#N/A	#N/A	#N/A
c19103.graph_c0	(TCA)6acaccatgaa(CAG)6	TCATCATCATCATCATCAacaccatgaaCAGCAGCAGCAGCAGCAGcaacagtatgccatcactgatctcagacaactcatgaacggcccgaggtccacccatttcccctccatgccgccgcagcccaaggcggagctgttccccggcggccaccccaacctggccgcctcgcagcacttcgagatgatgatgtttggtcgtcaagtggccgacataatgcctcggtgtcttcatgactttgcatctaccgattccgccacgaataataacaacacgagcatcgctgctgccactcccaccaccaccactagtgcctccactcctccgcttagttgcttagaaggt	#N/A	#N/A	#N/A	#N/A
c19111.graph_c0	(TC)8	gggcaacaaaaaccaaacaactgaaagccaaaagaaaagcaaagcctaaaaataaggttggaaccaacaactgctacagcgtagcagagaaacagcgtcatcccatcatctcatttatctatccctttgccttttttccagcccctaatctatgtatctatctatctatccatatctatcttcaataccctctttctctctctgacccattcgcattaccaattTCTCTCTCTCTCTCTCtatctacacagacacaacacaacacacaaggaaagaagaaacatggaaactccacgcatccatcctaccatcaaaaccaaagagtccacaccacccaacccaacccctctatctgtctttctctctcatcaatggcccagctggaccaaaatttatgta…	GGTTGGAACCAACAACTGCT	GTAGGATGGATGCGTGGAGT	59.9845	253
c19111.graph_c0	(AT)7	gaagaagagttgcaaggcaacagtgagcccatgaggattgaagaaccaaagagaagtacacagagagttggaagtgatgagcagcacaacgacatcaagctttcagcttgtagaagtgttggcgatggagcaaatagggcagggaagaggaagatttcatggcaagaccaggttgcattgagggtttgatctttaaaagtacagtaggctgatttcgatgcaacatatttttaaccttccattctagttttatgttttcctttgtaaagataaagcatacattatagaatcatatgttcaATATATATATATATacatatgtatatgagatgaaatggagaattatgttctcctaattcatcatatcttcttctcatgagttgtttgatttatcttttc…	GGTTGGAACCAACAACTGCT	GTAGGATGGATGCGTGGAGT	59.9845	253
c19112.graph_c0	(TAT)5	ggaagccaagagTATTATTATTATTATtttttttgttgattaatttgtctcccgatatttttttatttattcatctcaataggcacgcacatttaaattctcttgcatgtttctgttcaccgatgaagtttctgatcaatttacgaattttattctgaccccaaacgcaggcttcttcactaaaacttcggtgtttttcgaatttggtgtttttggtacactacgcataggtagttcttctactatgtctggtgctaaaagaagtgccaacgacagcggttccaagcggagcctaccgtcgtggacatgttcaaagaagaacgagag	#N/A	#N/A	#N/A	#N/A
c19114.graph_c0	(T)13	tcagtccagggacaacttgtggctgagagatcaagatgctttaacttggaggccaaaattgcagaactccagaagttgctggaatcaatgcagtcagtggaggatgaagtacaggctcttcgtgaaaagaattctgctctggaccaggaaatggagcttgctgcaaccgcacagagacagagttccggtggtgtttggcgatggtttggtgggagtgagaaatgagaagtatgaggtcatggcagcaatgtcaactgaaagtgatatattgagtctgaggaaccttaacaggttatattcTTTTTTTTTTTTTcatttagaaaataaaatttctttgttacagaacttttaaggtatcatcttgagttgaaatgattgatggactccaattttgaagca…	GTATGAGGTCATGGCAGCAA	AATGGACACTTGAGCCTGAAA	59.7025	277
c19116.graph_c0	(T)12	cgaagcacccgatccacgctctctatccttcccttcaccctcttgcgatcaaaaaattcgaaaccataaacctttttcacaggtcacaatctccgattcaccaTTTTTTTTTTTTcatatttttgaaaaatagaaaatggcatggttggctcgctccttcggaaattctctccgactcgatggcgacggagatcacgaaaacgacaccgtactcgatccacctaccacgtcattgagagaccccctgcagccgcaagcacgagaaaatgaattcggatcagaatcagaagaagaagaagacgaagaaacggaagggcgtggagtcaaagaagacctcgacgaaatcaagcaaaccctgactcgccaattttggggaatggcatccttcctcactccgcc…	TCACAGGTCACAATCTCCGA	GGATCGAGTACGGTGTCGTT	60.1215	143
c19116.graph_c0	(AGA)5	cgaagcacccgatccacgctctctatccttcccttcaccctcttgcgatcaaaaaattcgaaaccataaacctttttcacaggtcacaatctccgattcaccattttttttttttcatatttttgaaaaatagaaaatggcatggttggctcgctccttcggaaattctctccgactcgatggcgacggagatcacgaaaacgacaccgtactcgatccacctaccacgtcattgagagaccccctgcagccgcaagcacgagaaaatgaattcggatcagaatcAGAAGAAGAAGAAGAcgaagaaacggaagggcgtggagtcaaagaagacctcgacgaaatcaagcaaaccctgactcgccaattttggggaatggcatccttcctcactccgcc…	TCACAGGTCACAATCTCCGA	GGATCGAGTACGGTGTCGTT	60.1215	143
c19142.graph_c0	(A)21	tctgaaaatcacatcagaaacgtgacaaatcacatttgaaacgctaatccaaacacgtaatgcaactgcatttgtataaacccatccatttatggcattaggaggataaagcgatagttgctttgtatgcaaacacaggtttatgatgtgttttgattcaataggcaactggcagatcgggttttccctagtcactttgcaacagactgtccaacattttgtataattattctctggtacaacatatgatgtaaaaattactgtttaatgttaatggggacattatatttatcctttatgAAAAAAAAAAAAAAAAAAAAAga	#N/A	#N/A	#N/A	#N/A
c19149.graph_c0	(ATA)7	ATAATAATAATAATAATAATActtaaaatataaaataatatataaatatatagcatggccatgtgatgtcatggccctagacggtagtgaccatctgccatgtaatgaccatccatgtagagagttgcactttggggatgcagaccatccatcaccataaattgcatgtcttcagatggtttccagtgcctctttctttggtttatgaaccagttatttatttgcttttggtccaaaccagttgattcagccaatgccaccttctctgattccgaaggatatggccatttgtaatgtaattcccaccagttaagtagcttt	AGCAATGATCTGATCCACCC	TGGGAGGTGTTTCTGTTTCC	59.918	265
c19149.graph_c0	(TATGGC)5	tagcttttatggcttcaacttcggtggtggagcttgtaggactccctccttgttgatggggatggtgatgcatagtggtggtggtgttgttgtgaagggtacctctcattaaagggtagtggaaaataggagcgtgaagctgagaagtgctggcttcggttttcacagaagggtgtggtgccacttgatcagactgaaagcaatgatctgatccacccgattgaagatggaaggtgttgattggaaactgatgatgctggtggtgatgactatgatgctgatgctgatgctggtgatggtTATGGCTATGGCTATGGCTATGGCTATGGCttccaccactggggggagagtacaagaaattaggccttgaacttggacttggagcagtgttttcactca…	AGCAATGATCTGATCCACCC	TGGGAGGTGTTTCTGTTTCC	59.918	265
c19149.graph_c0	(T)15	ctggggggagagtacaagaaattaggccttgaacttggacttggagcagtgttttcactcaagtgattgttattagtgtattcctccattaatctctgaaatcagggaaacagaaacacctcccagtcagctaattaaccaagctgaacaagagcttcaacaggaagtggtgctcaattttgggtgtgaggaacaagaaaaccctaagggctgcacaaccctaaaatagcaaagggattggtaatgaatggttgtaaggtctgagggccacacatagctatcatcagcacttgtgtgatgTTTTTTTTTTTTTTTgttggggtccaaggaggtaggaaaaagtttaaggtggtgaagtgaagaaactgtgacaaagatggttgcacttgcaaatttggg…	AGCAATGATCTGATCCACCC	TGGGAGGTGTTTCTGTTTCC	59.918	265
c19150.graph_c0	(T)11	tataacatggttgtatgattaaagtgttgcttactgttggattgggtattgttttgccttgttctgttacctttggattctgccatttcattaccaactctgtcttttggttttatttcctattcttggccatttcaaattcgtgattattgttacttcagtattatatttggggaattcatgaataaccgttttgcaaaacttacacgatgagtggaattccgtgtcagtatttgtaaagggagatattttaagttcatgtttgtttagtattctcctatgaaacaccataccaccttgTTTTTTTTTTTccttttttcatgtctgttctgtttgttctttattcaactataggatcgtttgaatgtccagctattggataattttactgttatagga…	TGAGTGGAATTCCGTGTCAG	CAATAGCTGGACATTCAAACGA	59.9035	168
c19161.graph_c0	(GGT)5	ttgctattgttacctcgcggtgtcgaacaagcttcgctcagatccgaagcgcactcactcagattgtgtctgtgaccgtgaccgtgaccgtgcttcttctcgctaccggcattctgactcctcgcactggcgcccaaggacgccgcatggtgaagctgctgaacttgcgcgttggaaactacggcagattcctctctggttccgcagtttcccattcattcaagtggtggagcgggaaaacgacgtcgttggagcaattgttgcggtggtggttgcggagtagtagacgacggtgctgacGGTGGTGGTGGTGGTgtccggcaggacaagtttttcatgcttcgccttctccccccgttctgtttctcccgtaattcttttcagctcactcgctccctc…	CTCTCTGGTTCCGCAGTTTC	AGAAGGCGAAGCATGAAAAA	59.9745	159
c19167.graph_c0	(T)10	ttgtaaccgtcatggttcaacacaacccagtaagttttccgatgaaaccagtgatccaaccgtagctgaacaagtcttagcgaattggtgaccaggtgctttatcaagtgaattggtgaccaggtgctttatcaagtgaattggtgtattgtgagtttttgagatttttaagttatagtatgaacattttcaagtttgaagtttataatttatgaattttttgatagatttgattcatgctgttagacaagtatatctgtattcttttaaattatgtatgaacttgaggataaaattgtgTTTTTTTTTTccttttcaaag	#N/A	#N/A	#N/A	#N/A
c19169.graph_c0	(AG)6	atttgtgtccctatttttttggtagaagaagatgagagttaagaggtgagagaaaagaaaggtaaagttgttgcttccaatggcacacagttgcagccttcagcggtgttgagacatgaacatgaacatgaacaagagtatgtgtgtgagagtgtgaaagtaaagagtgagttgcaatattggtggggttgttgagttatgtttggccaacactacactacagcaaaatctagaaaatgttgtgtgagaataccatagctagaatttggagtgttgttcagtgataaagaagagagagacAGAGAGAGAGAG	#N/A	#N/A	#N/A	#N/A
c19174.graph_c0	(CTT)6	acaactcatctggcttcattgatgtcaaaaattgggggaagaggtgactagggacaacagggtgaactgtcatatgtaccatagtattacagtagatgatccaactctgcagtcaacctcatttcaccagacttgtctcactttttttttccctcaatatcaaacactttgtatacttctcactatttcttctcctagtggaaagaaatcctaatttactcatcagctaactaaccgtggacatgtaaactaaagccagtgaaaaataatgatctagaagaccaccatagccagttggtcCTTCTTCTTCTTCTTCTTcacctcacacgcattgtctcggccggaacttcttatttgacagcaatgagctgatcaatgtttcaagcctcttggaacctt…	GAAGACCACCATAGCCAGTTG	TCCAGAGGTCCTGGAATGAC	59.8275	232
c19183.graph_c0	(T)13	tcctggtcaatgtggtgaagtgccaagttatctttaaagattggcaattgctgcggttttagattggcatgtatttgctccattggattgtattgaacactggtgttgagccaatttgtcattttgcaagcctacaatttctcttgcttggtgcacttaccaaaagctggcaggaggcgcgtatttattcaaattatagaaataaaaatagaggtaaaggaaatgtgatagaaaagcaaacaattgtagagaattagggttttgatggtgcaccttgagcttctccatgattgtgatcagTTTTTTTTTTTTTgag	#N/A	#N/A	#N/A	#N/A
c19209.graph_c0	(A)10	ccagctggaaatttgtcttttttctgctttctcagatggaaaacaattagtaataacacatcagatcccacaagttatacacactaaattctgctaaaaccaagctaattgaatccctagtaccccattccgataagtacaagattaatgacatctaattttatcagttacttaacaactaagccaccaactcaagaaacacctttcacactcatttaatatttaaaaatagttaacacttaacatctgatccaatttgggttcatttaggaattgaaggaaaatgaaggttaaaaaaggAAAAAAAAAAttaagggttaagtaataatttctttcccttggcagacctttaaaagggtccaaattaaaggaaatctaaaatgtttgtagaaatttata…	CCCTAGTACCCCATTCCGAT	TAAAGGTCTGCCAAGGGAAA	59.8555	238
c19223.graph_c0	(TA)11	aaataccgatagcgattataccttattgtccaaaaccgttattatcccaaaatcagaggggggatttgagtatgtcattggcctgaaagaacaggaaaccgtatacagtgactcagaagacatgttccataggcaatttagtgagcttttgaagtagtcaagtttgattaagatatctctagcttttgtagctttctttgttcttagtatttttgtgaaagtgattttaaaggaagttgtgattgtaatcgttttcggctggtacaaatttgaagttgcagcgtagtgttggtaagtcttTATATATATATATATATATATA	#N/A	#N/A	#N/A	#N/A
c19231.graph_c0	(CT)8	ctctttctctttccacctaaattctcccCTCTCTCTCTCTCTCTttcctggctttgtcttgattccgatgcgaatggtaattgcagaaaccccaacgctcctttcctctccatcctcctagatcgagtcagggtatcctattttatccggagacctgacatggtaaaagctgtagcagaatgatggtgttcttttaagctgattaattgactttgccctctggttccatttgattttgaaccatttttatgatgggcaaaggattctctataataattacagtcagatgaaaattcagataatttttgtgggcaaagaggctgaagttattattagtaatggct	TCTTTCTCTTTCCACCTAAATTCTC	ATGGAGAGGAAAGGAGCGTT	59.3965	112
c19238.graph_c0	(A)12	ccttattttaccataaacatcaattttcctttaacacaaatcgttgcacaagcAAAAAAAAAAAAgagagagccgcggggagagcaaaaggggacagaaggaaagtgagggatgtatccgtagaattccatctgacagggaagaaaaacttgtcaagtgatgaaaggccactctacttccagattcaggttgcatcattgactggattctctcccagcagatcatcatcatatgatactggtatccttaacctatcatgcacagatataggtttttcttcagaaggtgctggttcgtgtttattttgcagctgggaaacatgaaaatcactgttcaaaacattgccatgatctctgccagagaat	CCTTTAACACAAATCGTTGCAC	CCAGTCAATGATGCAACCTG	59.835	178
c19246.graph_c0	(TCA)5	agagtcttcaacctacccttctggctggtcacaggacggaaactgactgaacaaactgttttcatattactggagcgatcaatgctcggaagaggacctgactctagtttcgatcttcccatgttccagaacgaaaatgattgttgcagcttggatggaacagtggagataaggctactacgagcaaatgcaagtgacaatgtagaaaatggagatttcccaggttttcctttcggctgatctgttgtctgtccctggtcaacagacccgaaacttgactgtgcactattatcctcgtctTCATCATCATCATCAtcttcctcttccacctctgcaggagcttcctcttccacctttgcaggagcttcttcaccttgtttgggtacagaagccatatca…	TTCGGCTGATCTGTTGTCTG	GGCTGTTGAGGAAATGGAAA	60.0175	273
c19257.graph_c0	(T)11	ggttgctaaaaacggaagagacggtgagttcacatagttaagaacgccgtacaagggtgaaaacggctaggaaaaccgtctttccgcttttagcaaccaaaaccaaaaccttctctgctacttccgtctaacaaattcagtttacaactgcaactttctcgTTTTTTTTTTTaattatttccatttccagaattttaaattttcactgcgtcaacttcagagctgagttgcccctgttttgttgaattctatgagcagaggtttcgtcatggtcgagaattttaagacttcgagagtgctggtgaatatggaagcggcgtctcatgcaaatttttacacagaggagctctagcattggttaaatttttcaagaagtttgatttccaaccccagtatgga…	AAAACGGCTAGGAAAACCGT	CATGACGAAACCTCTGCTCA	59.9925	212
c19285.graph_c0	(GA)10	GAGAGAGAGAGAGAGAGAGAgtaggtagaacaatataacctcagtcagacacagaagaaaggaagaagcatagaaagcgatacagatttggcagccttggaaactgcggggaggcgaaatagaacaaggtttgtgattccgacatttgatggaaatggatggatctttgggtcagcgttggtaagagatggggatagtgtggttccggttgttgttgttgctggtggtgagtcaggtgacattggagcagattgagccactgagttcctctgaggagcgagaatcgttacttgaactgagggcttctctggggttgagga	#N/A	#N/A	#N/A	#N/A
c19290.graph_c0	(CTT)5	aagcaattgctccagatgtgtagtctccaattccaggaatctttcgtagcatggaagccactttaggaattttgccaccttctgcaactactttctttgccccctctagaagaaaacgagctcttcggtagtagcccaaacctgcccacatctcatttacttcctcgagagaagcttgtgcaagatggtaaatggtgggccatttttgcatccaacgattgtaatacgtaataacagtctgaacccttgtttgctgaagcataacctccgagacccacaccccataagctcttctttcgaCTTCTTCTTCTTCTTgtttttcttcatcttcacatagatgtgatctccaaggaaggtccctacggttgaggtcgtaccagttcaaaagggactgtctca…	GCAAGATGGTAAATGGTGGG	AACTGGTACGACCTCAACCG	60.11	203
c19292.graph_c0	(AG)6	aatcttcgaattctcactaggaaaagtcccggccagctaaccaagttagtatctggtttacaaactctctacctcaccgtcctacatcttaatgtcaccaccatagaccctttggtcttctattccatcagtgctaaggttgaagaaggattccagcttggttcagtagatggtattgcatcggcagttcatcatttgcttgcaagaattgaagatgaggctttgctttgctgttgatcaggttcatatgggggcacgagattttagtgaaacgaccaaatcacccctctacccacctcaAGAGAGAGAGAGatagggaaggaatatatgctgatggctgtagtttttgtttttgtttgtttgatgtcaacttatgtgttcatgttaaaacgtagttgc…	TTGCTTTGCTGTTGATCAGG	CAAAAACTACAGCCATCAGCA	59.483	127
c19296.graph_c0	(T)10	gtgaaatataaaacattaaatgctacaaaatcatcacaaaaaagaaaaaaaatagtaaattaaaactttgaatatagattgaaaatcatgataaccagtattgtattgtatgataatatatttaaTTTTTTTTTTctatgcaacttatttaaataaaatggaatgttaattggggatttgcagtgcgccattggaattagatcttgaccacttattcacgctaaaccgagctttctccgcctccttttcccaatcacatcgtatggttactatgatgagtatcaatgtttgaagtgctgtgccaccgaagatcatgccagtccatataccagcaacaccagttttgaagacccatcccatgataattccgagtgggagaccgatgaggtaatagcttcc…	AAATGCTACAAAATCATCACAAAAA	AAAGCTCGGTTTAGCGTGAA	59.5345	217
c19307.graph_c0	(TC)7	gcatcacagcaattcttattgaccccaacagagattctcctcctgcaccctcattctgcagggccaacaaaatcctctccaccgctgccatagctacttttcaccagcaaattcaatctgaagcggttctggaaaaacaagaaaaaagcccacatgcaattcgtgaagaagtgtcgaagatcttggtcatgggctgaccctggttcaaacaaaaaatttcatggtatgggggttcagcggtgtatgtgtccagctacaacacgtgaatatgaatatgatcctttcactttcagtttttgtTCTCTCTCTCTCTCgcccacatatgaacacactcaaaatcaaatctcaag	AAGATCTTGGTCATGGGCTG	TTGAGATTTGATTTTGAGTGTGTTC	59.823	173
c19310.graph_c0	(CAA)5	cgtttgattcgttatcgtgctgagcgcagcatagcatagcatagcatagcacagcacaggtcaagacggggagtggaagctgatgagagatcgtttgatgaatatataataattggtttgtttgatgggcaacacatgccgtggatctttgaaagggaaatatattcagggcttcagccagcccgaagaccactccaagcgcaccaccctttctgatcgttccgactccgaacacccctcctcagccagacaaaatatcaattctgcagaaaacaacaacagcaacagcaccggcatcatCAACAACAACAACAAtccacccttcaactccaagaaagagtccatcatgcgccgcggcctagacaaccaggcatattatgtcttgggccataagactcc…	CACCACCCTTTCTGATCGTT	AGTGCCAAATTGTCCCTGTC	59.9695	256
c19311.graph_c1	(CGC)5	ttcagaagcgaggcttgctaaacaagagagtctctgcgccaaagccatttgcaggtagtacctctccttatacttctgcgtcgtattgcgttttacgttttcttcctcttctttcctttttctcgcgtcttcttcagtaaagacttgaaacgatgacgtttcgtctttcgtaacgtcgctggagaatgtggcggtgccgtccagcgtgaacaagctcccggcgtagctgctcccgctggacaaccgcggcagcgaaacctgccggtcgaagctccggtcaacagcatccttcaccacctgCGCCGCCGCCGCCGCttcttcaggcggcggcggaggaagtagatgctcatgttcatcttcttcgtcctcgtcgtcgttaggataagttcttaaacggtg…	TAACGTCGCTGGAGAATGTG	ACCTCAATCGACCGAGTCAC	59.992	246
c19373.graph_c0	(ATTA)5	attgttgaaaagaagatagaaaaataagggttgttgatatgggagaagaaggagagagagtcagtacctgatttataaggagtgattgtgggttggggaagaagaagtggaagatgaagaagaagataagaacgaaagtgggtagaggaaacaccaaagaatcttaacggagaatgattaacagagtcggaactgtgaaaggatattaaagaaaggaaaagaggaagccaccgcgaaaggagacaaattagtgttaatcattttgaaatgcaccttctaaaatgatattatttattaattATTAATTAATTAATTAATTAaatagataccatgatcgtgaacgggttcagttcatatggttctggattaagtggtcctttgtttttacctttgctatgg…	AAGGAGTGATTGTGGGTTGG	CCCGTTCACGATCATGGTAT	60.2115	269
c19377.graph_c0	(ATC)7	ATCATCATCATCATCATCATCaaacaaaatagcttcatgttcatcttcttcgtcttctggttcaggagggagccagagaagtccgttattttcaaaatcaacaggttcaacatcaacgtcctctgagacatataatgaggaaggggcttcattttcatcacagatatcaggttcatcctcattttttgcaataattgaggctccttccaaaccctgtatgtcagtgtcaaaactgtagtttgaagggagttttgcatcaatgttttcaacatcattatccactttccttgagccatcaatgaggcctatcctatcaaactc	#N/A	#N/A	#N/A	#N/A
c19384.graph_c0	(T)11	gcttggaatgagagcaggaccggcgcagaatctcaacgagagggatgacaaaggctagggtttttccagaaccggtggcggcgtcaacggcaacgtctttgaagctgcagagcaaaggaatggtggcggcttggaccggcgtgcagaagtcgaagccagattgtgatagggcttggagaacggggtcggaaaggggcggatttaggtcggaaaaacgcgtgctcgtcaacgctttgttcgggaagtcggaatccatggctgcgccgtgcagtgtgttttcgttgcctctgttcaatttccTTTTTTTTTTTgttgtctagggtgatttcag	#N/A	#N/A	#N/A	#N/A
c19395.graph_c0	(A)11	tggtatgtgtagaataagaattgaaaagttccatttacttgtggatacatatagctagttgtatttatcatatttgtacagttgtcttaggaaaaataaattttctcaagtgtcatcaatgttcttagattccttcaatcatttttctaaataatttcgggcccaagttactaataagtgtgtaatccttacgttatcgcaccagctggtttgatgtacactttacattggaattactctgataatcactgaggtgctgcaaatggaaatagaacatgctgaaatgcaatctgggtatttAAAAAAAAAAAcctattttgttaacgtagtttgtctgacaaaagaaaaagaaaaagaaatgttgcagcaaactaccaagctcctgtacgataaggacaa…	GAGGTGCTGCAAATGGAAAT	GGAGCTTGGTAGTTTGCTGC	60.0515	133
c19398.graph_c0	(CCG)5	gaccacagcccatacagttcatgcggtattgtttctccaatttgccctcgcctctctttaggagaacttttccggcgtggtgaacgttgaatcgggcgagatgtttggttttgtcgagtacataagatttgtcggttttccttttgggcattttctgcaattgggtatcagtgatgaggacatgggaagcgcagtgtttacagtaataaacgaagagatcggagtgtggaccctccggagccgcatcctcgcttgagtacgtgtgcgttgttctcttcggcatctctcttccgctaaccaCCGCCGCCGCCGCCGccttagccttcgtaactaagagactaataatgaatttcctgggccttgcccgccagttttatttgggccagg	TTCCTTTTGGGCATTTTCTG	AAATAAAACTGGCGGGCAA	60.244	242
c19408.graph_c0	(A)10	gcgtgatttacagaactttaacatataaataaataagcaaatattaggaaatcgatggtgttttacaaaatttagaaaagaaaacgctattatgcctcagaacatggcattcatatcatacaccaattgtgattcattcattgcaaaacacaaacgaaggtgagcatggggtacaaaatatcatataatactatagccctcacccataccctgaaaaattaaaaaggaagaaggatgctaattgagagAAAAAAAAAAcaaactcagtgcaacctggtcaactcttccactcttttgcataactcctctacagaaacatccattgccttggaaatttcatccatcctactgcggttgagatccagaaatgattcaatcaaatctccatccaaaaagttt…	CCTCACCCATACCCTGAAAA	CCAAGGCAATGGATGTTTCT	59.8585	134
c19421.graph_c0	(TGC)5	caaacttccaacagcaaattttgatatccaaacacacactactaaaaattatcgtcacggttacacatctcaaaaatcttgtggacacctaacgctgatgatggggtcaatattaatcaagactttcaaaactttgatgtcacgattgcaataaccattacaaattaatcaagaccttcaaaataaacctactggggtgagtgatcatgtccctgttcatcaaattgttgttggtggttgtagaagtaggatgcttgagaagaggtggtagaaaattgagagctgaaaggatcttgttgtTGCTGCTGCTGCTGCtgatgatgttgttgttgttgctgttgattgaaaagatgggatgtgtagtaaggaaactgtgcatcatcacttgaaagaatctga…	GGATGCTTGAGAAGAGGTGG	TTCCACACACGATCAACCTG	60.1865	205
c19426.graph_c0	(T)13	ctatataagtagaacgcgcgcgaggtgataaattaaaccaacccaacgcaactaaaaaccgaaacactaaaaacagagaccacacaaggactaattgtcgcagcagagagtgcacgagcgccagaaccctaatggaggcgaaggagaacggagcaaacaagaagccttccagtggcgtcatagatggacctacgaacccgatggttacgcctctgctcacggatctctatcaattcaccatggcttacgcctactggaaagctggcaagcatcaagaacgtgccgtgtcagtattcgtcgTTTTTTTTTTTTTcgtttgcgttttcttgccgatgaagtgcacgtgaaattgcgaataatagttgtcgttttgtgcttttgctgtattgagtgctttca…	GAACGGAGCAAACAAGAAGC	GCAAAAGCACAAAACGACAA	59.9475	237
c19426.graph_c0	(A)12	tcaagcaactcgagataatgcgacctgaccacatgaggagacttaacccaactccatacaaggtcagtgttagtgcaaaattatacgacttcattcatttcctgtggctcaacgaggcgccagttggggagctacagtaataaggcaaaagaagaaaaagtcggaagaaatttcttgatatggtaatgtattctatgcgttatgactgtttccaaaataagttatctgtatatttatgatggtaaaaccattattctttccaggtcttgataataataaaccatccttatcttttatttcAAAAAAAAAAAA	GAACGGAGCAAACAAGAAGC	GCAAAAGCACAAAACGACAA	59.9475	237
c19435.graph_c0	(CT)8	gagcaatcagagcaggttccaccacgtgatgtgattactgatacaggtacgtttggtttctttctcgcaaacccaaacgattaaaaaactttggtcaattttttactagattaagatataaaaataactagaatgagagaggcacatatacagtgaaaagcatgagagaaaccagcgcatctctcagccCTCTCTCTCTCTCTCTtcctttctctttctctttctcgtttcttattatttgtatttgttttttccatgaccagaaaggctaaactgtagaagcctaaagaacagtgaatagttgtgatggtaaaaggataaaaaaagtgaaagaatgaatgggtatatatatgtgtgggagtatacagatatagatatagatatggtggtgcagctgtg…	GAGCAATCAGAGCAGGTTCC	GCCTTTCTGGTCATGGAAAA	60.004	269
c19435.graph_c0	(A)10	gagtgttgcagtttttagtgctcagacaaataatataatttgcgtttggggcgattggagaaggaacaccagcagagcgattgcgaaatcaaaaatgttgttttcgaattgtcatcttggttggttcagcattcttgtcaaatgaggtttcgcaggtgaatttttttcgacacgcaggtttaattgcatgcaatagacgcgaaatatgttttaaacaccatgctggcgaatctccttgttctgttttgagacggaaaacaaaataaaaagtgtttcttttgtttcgtataagatttcgagAAAAAAAAAAcattcctgtaaaaatttgaaggaagacaaagagaaaaatggactgtgcgaatgagttggaaatgcaagaaccgagcattgagacggata…	GAGCAATCAGAGCAGGTTCC	GCCTTTCTGGTCATGGAAAA	60.004	269
[truncated: 2,981 more rows]
