# Supplementary material for: Development of Gene-Based SSR Markers in Rice Bean (Vigna umbellata L.) Based on Transcriptome Data
Source: PLoS One. 2016 Mar 7;11(3):e0151040. doi: 10.1371/journal.pone.0151040 (PMC4780709; doi:10.1371/journal.pone.0151040)
Supplement: S3 Table — (XLS) [file pone.0151040.s003.xls]

## Sheet: Sheet1
S3 Table.Primer sequences of 300 genic SSR markers used for marker validation.
SSR locus	SSR type	Forward primer (5'-3')	Reverse primer (5'-3')	Tm	Product size(bp)	Product type
c9711.graph_c0	(A)16	CAACAGCAAGCAAAGCAAAG	ATGAGCTGTGTGTGTGCTGA	59.391	224	Polymorphism
c19803.graph_c1	(AAG)7	CCCAGCATCATCTTTTTGGT	CCAAATATCCAGAGCTCCCA	59.981	181	Polymorphism
c21640.graph_c0	(ACG)7	GAGTCCCAATCGGAATCAAA	AATACACCACGATTCGCTCC	59.9165	103	Polymorphism
c19719.graph_c0	(AG)11	CCAATCTCCAATGCCTTGAT	GACTGTTCGATGGTGGCTTT	60.0065	209	Polymorphism
c27353.graph_c1	(AT)9	CACAATTTCCCTTCCTTTGA	ACTCAACTTTGTGCAGCCCT	58.7785	229	Polymorphism
c18775.graph_c0	(AT)9	AACAAAATGCGAACTGATTGG	TACACAGCCCAAGCTAAGCA	59.8105	273	Polymorphism
c22422.graph_c0	(AT)9	GGTGTGTGACATTCATGCCT	GCAAGCAACTTCAAACTCCA	59.2245	254	Polymorphism
c19149.graph_c0	(ATA)7	AGCAATGATCTGATCCACCC	TGGGAGGTGTTTCTGTTTCC	59.918	265	Polymorphism
c16594.graph_c0	(CA)11	GCCCAGTCATTTCGTCACTT	TCAAGGACACCATCAGGTCA	60.1035	242	Polymorphism
c28852.graph_c0	(CAA)7	CACCCACGTCACAAATTCAG	GGGTGAAGGATAGGGAGGAG	59.9455	170	Polymorphism
c26585.graph_c1	(CT)10	TCTTTGTGCCGGTTTTCTTC	TCAAAAGGAACCCACTTTGC	60.1575	113	Polymorphism
c24756.graph_c0	(CT)9	AGATTGAATCCTGGACCGTG	GCACAAACTCTCTTCTTCCCC	60.0835	167	Polymorphism
c9302.graph_c0	(CT)9	CCAAGAAGTTCGGGTACCAA	GCGAATAAAGGCTGAAATGG	59.823	252	Polymorphism
c21449.graph_c0	(CT)9	CTGGAACGAGAACGAGGAAG	TTTCCCTCAGCCCTTTCTTT	60.081	152	Polymorphism
c17362.graph_c0	(GA)9	GTCAGGCCCAACAGTGAAAT	GCTTTTTGGAAATGACGGAA	60.013	248	Polymorphism
c25883.graph_c0	(T)17	TGATCATCAGGGTGGTGAAA	CAAAACGAAGAGAAATACAATGGA	59.7245	263	Polymorphism
c29169.graph_c0	(TA)10	CCACCTTAAGCAACCAGGAA	CTGCAGATGGCAAAGAATGA	60.0255	204	Polymorphism
c9589.graph_c1	(TA)9	ATGCTTCCAAGCAGGATTGT	TGTTCTTTTCAAAGCCAGGG	59.96	205	Polymorphism
c28613.graph_c0	(TC)10	GGGTGGCGTAGATCTCATGT	TTGTTCTCTTTCCGTTTGGG	60.019	255	Polymorphism
c20576.graph_c0	(TC)10	GGACCTGATGAGGTTGAGGA	TTGTTGCGATTGCGAGTTAG	60.031	233	Polymorphism
c19506.graph_c0	(TCA)7	ACTTTCCCGAAGTCCCTGTT	CGCTTCTTCAAACCCATGAT	60.023	238	Polymorphism
c9818.graph_c0	(TCTA)5	GCGCTGAATCTTTTCTCTGC	GGAGTGGAGATGGAGATGGA	60.1255	108	Polymorphism
c19643.graph_c0	(TTC)7	GGAGACAGCTGAATCGTCGT	ATTGCTGAAAAGCGCAGAGT	60.29	251	Polymorphism
c25697.graph_c0	(AACGC)5	GCGGGTCTCAAGTTGTTTTT	GAGGGTTTAACGCAACCGTA	59.607	136	Non-specificity
c21999.graph_c1	(ACCAT)5	CAAACTTCGGGGTCACAGTT	AAATGCACCAACCGAAAGAG	60.0575	138	Non-specificity
c9015.graph_c0	(ATTT)5	CACTTGCCGCTGTCTGATTA	CATCCATAAAGGGGGAAACA	59.814	190	Non-specificity
c18037.graph_c0	(CAAG)6	GCAAATCAGGCTCAAAAAGC	CCTCCTACAAGGCCAGTGAG	59.914	261	Non-specificity
c21700.graph_c0	(CACT)6	GGTGCGTCCAAGTAGGTGAT	TGGTTTGGTGTGTGTGTGTG	59.96	252	Non-specificity
c21700.graph_c0	(CACT)6	AGGTTTGGGATCTTTGGAGG	AACAACATTCCCCTGTGCTT	59.876	269	Non-specificity
c23427.graph_c0	(CCTT)5	CCCATTGGTTTTCTCTCTTTCTT	GAAATCGGAATGCTGAGAGC	59.9575	210	Non-specificity
c25304.graph_c2	(CTCA)5	GTGTCCCCACTGTGCTCTCT	GTTTGGCCCTTTGTGTTTGT	60.095	190	Non-specificity
c29001.graph_c0	(CTCAGC)5	ACAATACCCTCCTTCCCAGC	TGAAGCAGAACGTCACCATC	60.0825	265	Non-specificity
c29001.graph_c0	(CTCAGC)5	CTTACTGCTGTAGCGCTTGC	GCCTCCGCATTTGTCTTTTA	59.6255	124	Non-specificity
c13855.graph_c0	(GAGG)5	ACAACCAGAGACACACACGC	ACCTCATGGTCCTTTGCTTG	59.95	258	Non-specificity
c24261.graph_c0	(GCACCA)6	GTTTTCGCTACACTGCTCCC	CAGGAGCTGGAGTCTTGAGG	60.0045	216	Non-specificity
c31811.graph_c0	(GGTT)5	CACGAGAAACCTCTGCATCA	AAGTAAGCTGTGATCGCCGT	59.944	238	Non-specificity
c10132.graph_c0	(TATC)5	TTGTTCATTCCCACATCGAC	CATCTTCTTGGTCCCTTGGA	59.695	206	Non-specificity
c30551.graph_c0	(TATT)5	TCCCTCCAATCAATTCTTGC	GTTTCTTCACCCGTGCTCAT	60.0665	264	Non-specificity
c9818.graph_c0	(TCTA)5	GCGCTGAATCTTTTCTCTGC	GGAGTGGAGATGGAGATGGA	60.1255	108	Non-specificity
c13249.graph_c0	(TGAG)5	TCCTTTTCCCTCATTTCGTG	TTCGATCGGAAGAAAACCAG	60.114	232	Non-specificity
c19945.graph_c0	(TTCC)5	GGGATGTTTCGGTAATTCCA	CCCAATTTCCATTGACATCC	59.8065	191	Non-specificity
c22904.graph_c0	(TTCT)5	ACAGTTGCACACCAAACCAA	ACAGAAAACGAAGGCACCAC	60.1025	175	Non-specificity
c8888.graph_c0	(TTTA)5	TGTCTCACACTTCACGCTCC	AGACAAACAACACGAGACAAGG	59.6655	248	Non-specificity
c13603.graph_c0	(TTTTC)5	CTCTTCCTCTGCTCCACGAC	CACAGACCCACAACTTCCCT	60.0685	109	Non-specificity
c10128.graph_c1	(A)16	GACCAAGCTTTGACAGGAGC	TGATTGGTTTGGACCATGAA	59.8735	177	No products
c21135.graph_c0	(A)16	GAGAGAACAAACGAGGTGCC	TACCTGACCATTTTGCCACA	59.9075	239	No products
c24026.graph_c1	(A)16	ATTTCAAACACGGAACGGAA	CACAATCGTACGGTGCAATC	60.1695	170	No products
c9711.graph_c0	(A)16	CAACAGCAAGCAAAGCAAAG	ATGAGCTGTGTGTGTGCTGA	59.391	224	No products
c19813.graph_c0	(A)17	GCAACTCCATTTCCTCCAAA	AGGAATAGAATGCCCAACCC	60.1015	256	No products
c25167.graph_c0	(A)17	GCCTGGTCAAGGTTTCTCAA	TTTGGCACTATGCAAACAAAA	59.739	277	No products
c25054.graph_c0	(A)18	TCTATGCTCCGGCCATCTAC	TGCCCGTTTATTTATTGGGA	60.1715	267	No products
c9532.graph_c0	(A)18	CGAAATCGAGGGTTTTCTTG	CCAGAAAAGGAAGGACACCA	59.88	119	No products
c17294.graph_c0	(A)19	TCAGCATCTGCATAGCTCGT	CACCTATACATGCCAGCCCT	59.853	202	No products
c15863.graph_c0	(A)23	ATGTCTGATTCCTCCGCATC	CAACTTCTCCGTAAGCCCTG	59.9555	259	No products
c15863.graph_c0	(A)23	GGAAAAAGTGCCACCACAAT	TGATCCTTCCACTCATTCCC	59.849	211	No products
c16400.graph_c0	(AAAC)6	CCAAGTGATGATGAGGCAGA	GAGGCTAATGGACTTGCACC	59.7435	274	No products
c29915.graph_c0	(AAAG)5	TTCAACAGTGGACAAACCCA	GCTTATGGAGGTGCCCATTA	59.9495	232	No products
c11310.graph_c0	(AAG)7	CTGAGTGTTGTGGGCAAGAA	GTTGGTGATGGAATGCAATG	59.827	255	No products
c11310.graph_c0	(AAG)7	TGGAGTTGGTTTTGGTGACA	CTCCCCACTTTCACTTCCAC	59.7625	128	No products
c19803.graph_c1	(AAG)7	CCCAGCATCATCTTTTTGGT	CCAAATATCCAGAGCTCCCA	59.981	181	No products
c20614.graph_c0	(AAG)7	GATGAGGGTGGAGATGAGGA	TTCTTCGTTCCTCCAGGGTA	59.8365	216	No products
c29886.graph_c0	(AAG)7	TGGAGAATCGGAATACGGAG	TCAGCTAGATCAAAAAGGAAAACA	59.741	253	No products
c18846.graph_c0	(ACA)5	AATCCCTTTGGATTTGGGTC	AACGAGGTCCCCCATTTAAC	60.0245	127	No products
c30171.graph_c0	(ACA)5	TGTTATGGCCCTTCAACTCC	TCTGAACAACCCCATCATCA	59.913	175	No products
c19728.graph_c0	(ACC)10	GTCAACACCCCAAGCAAGAT	TGTTCGTCGTTGTCACATCA	59.839	253	No products
c33877.graph_c0	(ACC)5	ATGGGAGGGTGACAGTGAAG	CCGTACTTGAGAGTTGAGGCT	59.2875	195	No products
c12682.graph_c0	(ACC)6	AAATGTCCAACATTCCCACC	CAGAGGAGGCTGAGGAACAC	59.747	247	No products
c34628.graph_c0	(ACC)6	TCCAATTCCAAAGTTGCTGA	AACAGAGGAGGCATGGTTTG	59.679	190	No products
c28692.graph_c0	(ACC)7	GATCATTTCCGGAATCTCCA	CCTGGTCATTTTGCTAGGGA	59.9485	196	No products
c9354.graph_c1	(ACC)7	ACACGGCTAACGGACAGAAC	GTGACCCGTTTATCTTCGGA	60.056	241	No products
c19687.graph_c0	(ACG)5	CTCACTTCCGACTCCCTCTG	ACGAACTTCCTCTGCAGCAT	59.999	258	No products
c21640.graph_c0	(ACG)7	GAGTCCCAATCGGAATCAAA	AATACACCACGATTCGCTCC	59.9165	103	No products
c20206.graph_c0	(AG)10	GAATGGCTTGAAGGAAAGCA	CCTGCTACTCCTGCCATTTC	60.0835	221	No products
c23448.graph_c0	(AG)10	GAGGAACAAGTCTTGGCTGG	GCGAGAGAAACCCAAAACAG	59.8485	142	No products
c30925.graph_c0	(AG)10	CTTTTGGGGGAAAAGTGACA	CAAGCCAAACTAACTTTTATGCC	59.602	198	No products
c15760.graph_c0	(AG)11	CCACCACCACAACCATAACA	CATCAAGATTAAGCCGGGAA	60.0795	251	No products
c19719.graph_c0	(AG)11	CCAATCTCCAATGCCTTGAT	GACTGTTCGATGGTGGCTTT	60.0065	209	No products
c19719.graph_c0	(AG)11	ACCCATGACCACGAGTCTTC	AAAAATTTGACACCCCCGAC	60.459	258	No products
c17602.graph_c0	(AG)9	GTTCGGCGATAGAAGGAGTG	AGATGGAGGGAAAGGGAAAA	59.8555	188	No products
c23506.graph_c0	(AG)9	ACGTGATTTTTCTGCGCTTT	CTTTTGCTTCCCACCCATAA	59.91	173	No products
c25825.graph_c0	(AG)9	TGGGTCACTGGAAAAGGCTA	GGAGAAAGAAAGAAAGGAAGAACC	60.3665	132	No products
c29127.graph_c0	(AG)9	GCATATCTCAGCCAACCGAT	TTCACAGAAGCAGCACCAAC	60.049	203	No products
c8174.graph_c0	(AG)9	AAGTAGGGATTGGGATTGGG	CGGTCCACACGTCTTTCTCT	60.1545	271	No products
c9231.graph_c0	(AG)9	TTTGAATTTTGGCTTCCCTG	CATTGAGAGAAACACACGCA	59.2275	172	No products
c9043.graph_c0	(AGA)5	TGTCAAGTTTGGCAGCTTTG	TTCTGTTTTGGTTGCTTCCC	60.0575	251	No products
c14320.graph_c0	(AGA)6	TGGAAGGCATGTTGTGATGT	CAACACCCTACCCAGCTCAT	59.978	224	No products
c27417.graph_c0	(AGA)7	AGTTGAGAGAGGTGGCTGGA	AGCAGGACTCTGAGCACCAT	60.0015	279	No products
c27417.graph_c0	(AGA)7	ACTGCCGCTTGCAAAATTAG	TAGGGCAACTGCATGATGTG	60.542	235	No products
c15502.graph_c0	(AGAA)5	TAGTGTCCCAACGTCCACAA	TACCACCTCAACCACAACGA	60.001	234	No products
c22410.graph_c0	(AGAA)5	GGGATCTTCTTTTTCTCGGG	CGTGATCTGCATCTTCTCCA	59.9765	140	No products
c16980.graph_c1	(AGAA)6	CAATGGAAGTGAAATTGGGG	GTCAATCTAGCCACCAAGGG	59.856	276	No products
c11295.graph_c0	(AGC)7	TGGAATTCAGCATGTCCAGA	GTCCTTTCTCCACTTCACGC	60.026	157	No products
c17875.graph_c0	(AGG)6	GCAGAAGGAACCTCTGATGC	TGGTCATTTGGACCATTTCA	59.8535	252	No products
c13605.graph_c0	(AGT)5	GAGTCACATGCAAAAGGTCG	GGAACACTGTGTGCAAGATCA	59.5175	216	No products
c29521.graph_c0	(AGT)8	CAAGATACAAAAGTGGGGGAA	CGAGGATTCTGGACAAGAGG	59.3665	270	No products
c22830.graph_c1	(AGTG)5	GGGAAGAGGAGTGGGAAAAG	TAAACGCAATACCAAACGC	58.693	113	No products
c26863.graph_c0	(AT)10	GGAAAAGGGGTGTCGGATTA	CCATGCTCCACAAAACACAC	60.525	131	No products
c27201.graph_c0	(AT)10	CCATAATTGAATCCCCATCG	GGCTGACAATAGGCTTGGAC	59.836	277	No products
c22404.graph_c0	(AT)11	TGCACCTTCTGCCTTATCCT	TTTGTGCAGACTTGATTGGC	59.8415	239	No products
c29333.graph_c0	(AT)11	TCAACCTCCAACATTCAAAGC	TGTTGGAGAAAAAGGCAGTG	59.5	200	No products
c30554.graph_c0	(AT)11	ATTATAACTCGTGCGTGCCC	TCTGAAGGAACACGCTGATG	59.986	217	No products
c18775.graph_c0	(AT)9	AACAAAATGCGAACTGATTGG	TACACAGCCCAAGCTAAGCA	59.8105	273	No products
c22422.graph_c0	(AT)9	GGTGTGTGACATTCATGCCT	GCAAGCAACTTCAAACTCCA	59.2245	254	No products
c25619.graph_c0	(AT)9	ACCAAGAAGCGCTTTGACAG	AAACGAAATGGAATTGACGG	60.186	110	No products
c26003.graph_c0	(AT)9	GGACTCATGGATTTGCTCGT	AGGCAAAAGAGATGGGACCT	60.0775	266	No products
c27353.graph_c1	(AT)9	CACAATTTCCCTTCCTTTGA	ACTCAACTTTGTGCAGCCCT	58.7785	229	No products
c31230.graph_c0	(AT)9	GGTGGGAAAAATGATCCTGA	AATGTGGCCACCAACATTCT	59.9835	242	No products
c19149.graph_c0	(ATA)7	AGCAATGATCTGATCCACCC	TGGGAGGTGTTTCTGTTTCC	59.918	265	No products
c19149.graph_c0	(ATA)7	TGGTTGTAAGGTCTGAGGGC	TCATGTGAGAGTTTCGCTGG	60.0475	198	No products
c34057.graph_c0	(ATAA)5	TGTTAGAGAGGAGAGAGAGAGGGA	AAGAGCGCGTATTTTCCAGA	60.0625	203	No products
c21798.graph_c0	(ATAA)5	AAGCACAAGCGAACGAAGAT	TTGTCTAGCACGATTTTGGC	59.471	111	No products
c9124.graph_c0	(ATC)5	ATCACTCGCTGGTCGGTATC	AGTGGGAAAGTGGAGAAGCA	59.974	253	No products
c16550.graph_c0	(ATC)6	TCCCAAAGTCTGCAAGATCC	GCCTGCATTTTGGTTTGAAT	60.07	190	No products
c30911.graph_c0	(ATG)5	AATGATGACATTCAGCTGCG	TCAACAGTGCAAAGCGTCTC	60.0065	236	No products
c33493.graph_c0	(ATG)5	TAAGCCTGGAATCCCACTTG	TTCTGGCTTTCTGCCTTTGT	60.0295	247	No products
c20244.graph_c0	(ATG)6	CAGTAGAACTCCAACCCCCA	CCTCCTCCTCCTTTTCTTGG	60.067	200	No products
c9914.graph_c0	(ATG)8	TCCTCTTCCTGTGAATTGGG	CATGCTCTCCTCCTTTCCAC	59.9225	154	No products
c28179.graph_c0	(ATT)6	TTGAGGTGAGGGACATCAAA	ACCAATCACACCCACATCAA	59.3575	198	No products
c30099.graph_c0	(ATT)6	TCAAGTTCAAGTTGGGGACA	ATCGTCCATTCAATGCATCC	59.905	266	No products
c17744.graph_c0	(ATT)7	TCTGCGAGTTTTTCCTACGG	CTGCATATTGGCCTGGAGAT	60.2185	262	No products
c28848.graph_c0	(ATT)7	GAGCAAATGGGAGGACAAGA	TGAGTGCCATGTGGTCTGTT	60.1785	205	No products
c7597.graph_c0	(ATT)7	TGGACTTTGCTGCTGCTAGA	CCCCCGAAAATTTACAAGAA	59.4025	215	No products
c19373.graph_c0	(ATTA)5	AAGGAGTGATTGTGGGTTGG	CCCGTTCACGATCATGGTAT	60.2115	269	No products
c28930.graph_c0	(ATTA)6	TACGATGCCGTGGATGATAA	TTGGCGCCTAACATCTCTTT	59.8795	211	No products
c28847.graph_c0	(ATTG)5	TTAGCGTAGCGCCAAACATA	GAAGCCACTCAAACCTTGCT	59.4945	245	No products
c9015.graph_c0	(ATTT)5	CGGTGTGGAAGATTGAGGAT	TCGCACATGCATTTTCCTAA	60.071	215	No products
c16594.graph_c0	(CA)11	GCCCAGTCATTTCGTCACTT	TCAAGGACACCATCAGGTCA	60.1035	242	No products
c16364.graph_c0	(CAA)5	ACAAAGGTGTTCGGATGAGG	TTTCTGAGGCTCCCACAGTT	59.905	255	No products
c19310.graph_c0	(CAA)5	CACCACCCTTTCTGATCGTT	AGTGCCAAATTGTCCCTGTC	59.9695	256	No products
c10007.graph_c0	(CAA)7	TCTACGTGGGATCCAACTCC	CATTCGGAGCACTATGCCTT	60.081	267	No products
c28852.graph_c0	(CAA)7	CACCCACGTCACAAATTCAG	GGGTGAAGGATAGGGAGGAG	59.9455	170	No products
c30225.graph_c0	(CAC)7	TGTCCCTTCCTTTCCTTTGA	GAGCGGTTTGAGTTTGAAGG	59.747	201	No products
c30225.graph_c0	(CAC)7	TAGTCTGGAATCTGGGTGGG	TTTTTCATTCCTTAATCAATAGCAT	58.729	140	No products
c14924.graph_c0	(CAG)5	TCTCCCCAAAGTCCCTCTTT	ATAAGACGACGTGGAAACCG	60.019	189	No products
c30183.graph_c0	(CAG)5	CTAGCATTTCCTGGAACCCA	CCCAAGAATTTTGTGGTGCT	60.0185	119	No products
c10150.graph_c0	(CAG)6	CCTGGTAGCAGACTCAAGGC	GAAGGCTGCACAGAAAGTCC	60.0045	266	No products
c25779.graph_c0	(CAT)5	TTTTCTTTTCAGCTGCCACA	TTCGTTCCTCGCTTTCTCTC	59.6395	266	No products
c17642.graph_c0	(CAT)6	ACCAACCAAACCATTGGGTA	TTCTTCGATCTCCATGTCCC	59.9795	234	No products
c17642.graph_c0	(CAT)6	GGGACATGGAGATCGAAGAA	GCCCCCTAAAGCTAAACACC	59.9885	240	No products
c28627.graph_c0	(CAT)7	GCACAGAGAGAGAGTGTGCG	CGGTGATAATTTGGGATTGG	59.9655	218	No products
c8068.graph_c0	(CCA)5	CAAAAACAAGAGGGGGTGAA	GTGGCAGAAAGCAGACAACA	59.987	269	No products
c17306.graph_c0	(CCA)6	TTTCTTCGGTGTGTGTCGAG	TGAGTTGACGCGTTTTTCAG	59.95	232	No products
c21078.graph_c0	(CCA)6	TCATCAAGGCTTGTCACTGC	GACTGGTTCTTGGTGGTGGT	59.9255	252	No products
c23481.graph_c0	(CCA)7	ACACAAGGACTGGAAAACGG	ATGGACGAGCAGGAAGAGAA	59.9775	233	No products
c30952.graph_c0	(CCA)7	TTTGACAACCCCAACTCCTC	GGAAGGAGAATAGGAAGCCG	60.0545	185	No products
c28214.graph_c0	(CCG)5	TGCGGGGATGAAGTAAGAAC	TGTTTCCACAGCAACACCAT	60.041	251	No products
c20011.graph_c0	(CCG)6	TCCTCAGCCACCGTTAAATC	AGTATCAGCGTGGAATTGGG	60.0145	150	No products
c30199.graph_c0	(CCG)7	CAATGCAAACCAAAACGATG	TACGTCCTTCCACACCATCA	59.9645	210	No products
c9970.graph_c0	(CCT)5	AGAAAGAGGAGGAACCCCAA	TGATGAGACAGTGGGTGCAT	60.083	164	No products
c15507.graph_c1	(CCT)6	TCGCCTTGTTCCTCATTTCT	CCACCTAAACGACGACGAAT	59.903	257	No products
c30021.graph_c0	(CGC)6	CCATCCCATCACTCTCACCT	GTTGGGTTGGTTTGTTTGCT	59.8975	184	No products
c24808.graph_c1	(CGC)7	AGCCTCATTTCCAAGCTCAA	TTTGACCCGTTTCTCAAACC	59.9515	202	No products
c24808.graph_c1	(CGC)7	GCAAAGGACGGTTGTGAGTT	GCTCTTCCAGGTGTCTCTTCTC	59.892	213	No products
c18545.graph_c1	(CT)10	AAACAAACGTAGACACCGCC	TGTGAAAGGACTGCGAGATG	60.0105	238	No products
c26585.graph_c1	(CT)10	TCTTTGTGCCGGTTTTCTTC	TCAAAAGGAACCCACTTTGC	60.1575	113	No products
c27712.graph_c0	(CT)10	AACTTCCCTATTCTGGCAGC	GGCAGAGACTTGGACATGGT	59.2655	183	No products
c31526.graph_c0	(CT)10	AAACCCCTTTTCCTTACCGA	CTGGCTGGTACTCCCATTGT	59.8985	248	No products
c18298.graph_c0	(CT)11	CCCTGCTATGGTTACCTGGA	ACAGCCTAGCAGTAGCGCAT	60.0765	211	No products
c30197.graph_c0	(CT)11	GGGTCTTGCAGAGAAGTTCG	AAATGTCAGGACTGAATGTGCT	59.356	248	No products
c10870.graph_c0	(CT)9	GGTATTGGCTATGGTGTGGG	CAGGAATAGGATCTTCTGGTGC	60.085	278	No products
c15202.graph_c1	(CT)9	CTTCACCTCGCTCTTCAACC	CTTCCTTGCTATCTCGGCAC	59.9835	258	No products
c21002.graph_c0	(CT)9	CAACCACATCAAACACACCC	CCAACAGCTACAGCAACACTTT	59.5945	147	No products
c21449.graph_c0	(CT)9	CAAGACCTCGGCTTTCTCAG	GCATGGAGGGTAGAAGTCCA	60.0995	266	No products
c21449.graph_c0	(CT)9	CTGGAACGAGAACGAGGAAG	TTTCCCTCAGCCCTTTCTTT	60.081	152	No products
c21449.graph_c0	(CT)9	CATGGCCTTCCTATCAGAGC	TTTCACCACTACCCTTTGGC	59.884	242	No products
c23673.graph_c0	(CT)9	CGAGGCGTTTCTGAAATGAT	TAGGAGGGAGAGGGAAGAGG	59.99	185	No products
c24756.graph_c0	(CT)9	AGATTGAATCCTGGACCGTG	GCACAAACTCTCTTCTTCCCC	60.0835	167	No products
c27015.graph_c0	(CT)9	ATGGACAGGACCAACAGAGC	CCGGGGTGAAATTGATACAC	60.0855	112	No products
c9302.graph_c0	(CT)9	CCAAGAAGTTCGGGTACCAA	GCGAATAAAGGCTGAAATGG	59.823	252	No products
c9302.graph_c0	(CT)9	CGACGCAACACTCTTGTCAT	TGCGCTACATTTACAGCACC	59.9035	127	No products
c30631.graph_c0	(CTC)5	TTGGGGGTCGTATTTCATGT	TGGAAATGGAGAGGGAAATG	59.9575	266	No products
c29967.graph_c0	(CTC)6	GGAGACCTGGATTAGCGTGA	TTCATTCACTCACACCGCAT	60.169	243	No products
c27202.graph_c0	(CTC)7	TCCTGGTAGTTGTGCGACAG	ATCTCCTTCGTTTGGATGCC	60.627	266	No products
c28360.graph_c0	(CTC)7	ATCAACCTATGCATGTGGCA	GTGCAGCCTCTAGATCAGCC	60.041	197	No products
c9722.graph_c0	(CTT)5	ACCCCAGATCAAGCATCAAC	CCCCACTGTGAATTTGCTTT	59.9525	229	No products
c10715.graph_c0	(CTT)6	AACCGGCAAGTCACAGAAAG	AGGCAAGTTAGCAGCGTAGC	60.055	224	No products
c29126.graph_c0	(CTT)7	TTTGCTAGTTCCGGTGCAAT	CGAGAGCGGAAAGAGAGAGA	60.3015	217	No products
c36958.graph_c0	(CTT)7	AATAAGGATGCCACTGACGC	GGAATCCCGTCTTCATCGTA	59.9985	235	No products
c9843.graph_c0	(CTT)7	GCTCAAATTCCCCACTACCA	TCCCTCCAGCGTAGAAAGAA	59.9405	262	No products
c13235.graph_c0	(GA)10	AGGCATGGAGCAATGATAGG	ACCAATTCACGAGGCTCAAC	60.089	130	No products
c28116.graph_c0	(GA)10	AACTATGAAACGGTGCGTCC	CTCATTCCCCCTTTCCTCTC	60.004	236	No products
c29050.graph_c0	(GA)10	GGATTTGCCAACACCTGAGT	TTCCATCTCCACCAAAATCC	59.85	279	No products
c15179.graph_c1	(GA)11	CGCCACTCTCTCATTCTTCC	TATCAGCTCCACAACCACCA	60.031	258	No products
c27522.graph_c1	(GA)11	AGAAGGCTTTGGGGTCTGAT	TCAGTGCTGCAATCCTCATC	60.012	167	No products
c30693.graph_c0	(GA)11	TGTGCGAAGAGAAGCTCTGA	CCTACAACATCACCATTAACCTT	58.5775	273	No products
c30385.graph_c0	(GA)12	GTCTTTGTGCTGTTGGGGTT	AGCTAGTCCCTTTCCCCAAA	60.04	193	No products
c11123.graph_c0	(GA)9	TGGTGGGTTTTTGTCCCTAA	CATCACAACCCAATGGATCA	60.1875	168	No products
c11123.graph_c0	(GA)9	TGATCCATTGGGTTGTGATG	AGGCAGCCCTGTCCTAATTT	60.1365	237	No products
c11226.graph_c0	(GA)9	AAGGTCTGTTCCTCCGGTTT	CCCCTCCAATTCAAACCTCT	60.135	151	No products
c17362.graph_c0	(GA)9	GTCAGGCCCAACAGTGAAAT	GCTTTTTGGAAATGACGGAA	60.013	248	No products
c24994.graph_c0	(GA)9	GGCAGTTTGGTGACTTTGGT	GGAAGGGAGGGTGAAGAAAG	60.0285	271	No products
c26386.graph_c0	(GA)9	GCCGAGTAATCGGTTCTTTG	TCTGTCACGGACGCTAGATG	59.858	251	No products
c31086.graph_c0	(GA)9	AAATGAGGGAATTGTGGCAA	GAAGCTGTCACCAACAGCAA	60.1705	239	No products
c35017.graph_c0	(GAA)5	GCAGGAGTGTGTGATGTGCT	TTGGAAGGGAAGGAGGAAGT	59.975	256	No products
c19821.graph_c1	(GAA)6	AGGAAGACAAAACGACACGG	CATGAACCACAGCATGTTCC	60.058	188	No products
c27785.graph_c0	(GAA)7	TCGTACAGATCAATAACGCCA	GAGGGAGAAGTTGAAGCGTG	59.5925	268	No products
c9530.graph_c0	(GAG)5	CAGAAATTGAAGCTCCTCCG	GACAACACCCACCGTCTCTT	59.9785	141	No products
c20115.graph_c0	(GAG)6	AGCAAGAGGAGGAGGAGCTT	TCATAGCTAGGGAAGGGGTG	59.434	277	No products
c13855.graph_c0	(GAGG)5	CCCTTTCCCTCACAAAAACA	CAGTCCGGGTGAAAAGAAAA	60.0115	210	No products
c9355.graph_c1	(GAT)5	GGAGGGGAAGAAGGAGAATG	CCCACTCATTCAACAGGCTT	60.0595	251	No products
c10530.graph_c0	(GAT)6	TCTACCAAGCAAGCAGAGCA	TCCATGCTCGGAGATAACCT	59.7705	237	No products
c25528.graph_c1	(GAT)7	AGAAGTGGTGCTTGGTTTGG	GCCAGTGTGAATGGAAAGGT	60.061	242	No products
c9387.graph_c0	(GCA)7	ACGAAAATCTGGATCAACCG	AATGCACCTTTGGCATCTTC	60.007	237	No products
c9256.graph_c0	(GCT)5	ATCCCGAAATGCAATGGTAA	ACAATTAAGCCCCATTTCCC	60.0865	163	No products
c25637.graph_c0	(GCT)6	GCATTGGGGTATGGAAGAGA	CCAACAACAGCAGCAATCAC	60.102	272	No products
c24148.graph_c0	(GCT)7	AATGACTGGTTCATTGCGTG	TCTGGAAGTGCAAGGCTTCT	59.853	258	No products
c25860.graph_c0	(GCT)7	GGCAACATACTTTCCCCTGA	CGAGATACCGAGGGAGATCA	60.053	253	No products
c27464.graph_c1	(GCT)7	GATTTCCATGTGTTCCCGAG	CATGCGAACACAGCCTAAAA	60.0945	177	No products
c12318.graph_c0	(GGA)5	TTCACCTCTCCATCCGAATC	CAAAACCCTCACTCCCAAAA	59.9765	162	No products
c32395.graph_c0	(GGA)7	AATGCAAAGAAAACAACGGC	CACCGTTTCTCCCAAGGTTA	60.0405	141	No products
c22553.graph_c0	(GT)9	ATGCAAAATCTGGCAAGGTC	GCACATTTGTAGGGCTGGAT	60.0215	208	No products
c22553.graph_c0	(GT)9	AATTCCACACACAAGCCACA	TGTGCGCTGGATAAACTTGT	59.6775	211	No products
c16576.graph_c0	(GTG)8	CAGTACACACCAATGCAGGG	CCAGGCTTCCCACAATTAAA	59.978	141	No products
c16576.graph_c0	(GTG)8	GTTACGTTTTGCGAAGGGAG	CTCAAGTTCGGGAACAAAGG	59.726	263	No products
c12372.graph_c0	(GTT)7	GATGAAAACGGTTTGGCTGT	AATCCAAATCTTCCCCAACC	59.987	167	No products
c10847.graph_c0	(T)16	ATCCAGTTTTCGTTTCGTGC	CCGAATTATCAACCACACCC	60.0845	243	No products
c11394.graph_c0	(T)16	GCGAAGAGCGGAGTCTAATG	ACAACCGAGAGGAACACCTG	60.1345	215	No products
c13626.graph_c0	(T)16	TGAATGATGGTCATCGGTTG	GCTGATCTATGATCCCGCAT	60.179	187	No products
c19781.graph_c0	(T)16	ATGTTTGTGTGGTTCGGTCA	CCCTTCAACTTTCCTCTCCC	59.95	221	No products
c22805.graph_c0	(T)16	GCTGAGTGGATGTGCAATGT	GACTTTCCCAAGGTATAGCGG	59.8435	242	No products
c23017.graph_c0	(T)16	AGGATGCTCTGGCTGTCAGT	TCAAATCGTAGGCATGTCAGA	59.652	147	No products
c23189.graph_c0	(T)16	ATACCCAAATGCACGTCCTC	CAACCAAAAGCTTTCCTCCA	60.02	211	No products
c29099.graph_c0	(T)16	ACTGTACCGGACCTAATGCG	TAGCAGATTCCCACAGACCC	60.044	127	No products
c10380.graph_c0	(T)17	TTAGGTTTGGACAAGGCAGC	CAAAACAGGGTTTGCTCCAT	60.11	241	No products
c25486.graph_c0	(T)17	AGGTAAGGGTGTTCGTTGGA	GGAGTGCGTGGATAAACCAT	59.6345	269	No products
c25883.graph_c0	(T)17	TGATCATCAGGGTGGTGAAA	CAAAACGAAGAGAAATACAATGGA	59.7245	263	No products
c9519.graph_c0	(T)17	ATATGGGTTTTGGTCCCTCC	TTCTCCGGCTGAAGTCAAGT	59.935	215	No products
c22409.graph_c1	(T)18	ATGTTGGTGGGTGTGGTTTT	TCCATCATTCCTTCTTTCCG	59.9975	231	No products
c22813.graph_c0	(T)19	TTTTCCCTCTTCCGTTCCTT	AGATCGGGTTTTGAGTGACG	60.0785	189	No products
c11506.graph_c0	(T)20	GCTGCTGATGTCTTTGGTGA	CACTTCCGTGTACTTTTGCG	59.689	158	No products
c23268.graph_c0	(T)20	AAACAATGATTGCAGCAACG	AGGAAATTTGGGTTTGGTCC	59.8835	168	No products
c23268.graph_c0	(T)20	CGAAAACTTACCTTCGCAGC	ACTTAGGGGGAGGAGGGATT	60.081	200	No products
c23497.graph_c0	(T)20	TTCCTGAGATAGCACGAGCA	CCAAAAACTGTGCGTGATTG	59.923	162	No products
c11418.graph_c0	(T)21	ACAAACACCCACTTCCCAAA	CTTTCCACACACATGCTTGC	60.278	262	No products
c9301.graph_c0	(T)21	CGACCAAATCTGCTGTTGAC	GCCAATGCCAATGTTTAGGT	59.561	244	No products
c9301.graph_c0	(T)21	GTGTCGGATGAGGAAAAGGA	GACACAGTGGGTGGGCTTAT	59.9505	234	No products
c29283.graph_c0	(T)22	AAGGAGCAATAGCCGCAGTA	CCGTCCTTTACCTCGTACACA	60.0205	224	No products
c26139.graph_c1	(TA)10	AGAACCCCAACACAAGTTGC	GTTAGAGCTGCCACCAACCT	59.6845	213	No products
c29169.graph_c0	(TA)10	CCACCTTAAGCAACCAGGAA	CTGCAGATGGCAAAGAATGA	60.0255	204	No products
c30794.graph_c0	(TA)10	TGGATGAAGATGATGACCGA	TTTTGGAGGTTGGGATCAAG	59.9545	169	No products
c7558.graph_c0	(TA)10	GAAACGATACCGGTTCCTCC	TTCAGGTCAGAGTGCTGTTGA	60.1495	182	No products
c17776.graph_c0	(TA)9	GTCTGCCGCTTCAAAAGTTC	GGCTCGTATAACTGGGCAGA	60.1175	278	No products
c24079.graph_c0	(TA)9	ATTTGCTTGCTGAAATGTGC	CAACAAGTCTTTTGCCCTGA	58.91	251	No products
c25287.graph_c0	(TA)9	GAAGGCATGGATGGAGTCAT	GACGCCCATGATCATCTTTT	59.8965	267	No products
c28723.graph_c0	(TA)9	GGTACCAGGGTGTTCGTGTC	TGAAGTTCAAGCTCTAAGCCAA	59.787	232	No products
c9589.graph_c1	(TA)9	ATGCTTCCAAGCAGGATTGT	TGTTCTTTTCAAAGCCAGGG	59.96	205	No products
c28422.graph_c0	(TAT)7	GCTGAAAGACATCGTGTGGA	GTAATAACCGGGTGGTGGTG	59.904	247	No products
c22024.graph_c0	(TATC)5	TTTGGTTCAAACCACCATCC	GTGACTTGTTGTTTGCGGTG	60.3965	277	No products
c20576.graph_c0	(TC)10	TGAGGAGCTTCCCATTTTTG	CCCCCAAACTTTGAACGTAA	60.0085	183	No products
c20576.graph_c0	(TC)10	GGACCTGATGAGGTTGAGGA	TTGTTGCGATTGCGAGTTAG	60.031	233	No products
c24255.graph_c0	(TC)10	CTGTTGCATGATTTGCACTG	AGATTCAATTCAGATGCGGC	59.524	259	No products
c26107.graph_c1	(TC)10	TCTGCTTCAGTGTGGAATGG	AAAAAGGAAAAAGATGGGGC	59.6255	259	No products
c28613.graph_c0	(TC)10	GGGTGGCGTAGATCTCATGT	TTGTTCTCTTTCCGTTTGGG	60.019	255	No products
c28679.graph_c0	(TC)11	TCTTTGCCGAGTTGATGATG	CCAGGGTGGTGAATGACTTT	59.8095	273	No products
c22836.graph_c1	(TC)9	GAGGCTCTTGTTGAAGCACC	GTTGCCATTGGAGAAAAGGA	60.024	227	No products
c23366.graph_c0	(TC)9	CGTCCTTCTATGCTTCCCAC	GGACAGGAAGCAATCCTCTG	59.7485	248	No products
c23872.graph_c0	(TC)9	ACCCTGACAAAAAGCCACAC	TTGGCTGCCATAATGGTTTT	60.1675	129	No products
c28682.graph_c0	(TC)9	TTCAAATCCCCCTCTCCTCT	TTCTGGCACATGTTGTTGGT	60.008	245	No products
c29694.graph_c0	(TC)9	GATCTGCCGACGAAGTAAGC	TTTGCGAAAGAGCCGTTAGT	60.0015	115	No products
c7978.graph_c0	(TC)9	CTTGGGTCCACCAGTGTCTT	TGGAGAAATGATGCCAACAA	60.0255	188	No products
c16941.graph_c0	(TCA)7	GGAAACGGTTTTCCCTTGTT	GTGAATCCAAGCATCGTGTG	60.16	216	No products
c19506.graph_c0	(TCA)7	ACTTTCCCGAAGTCCCTGTT	CGCTTCTTCAAACCCATGAT	60.023	238	No products
c24469.graph_c0	(TCA)7	GTACAGAGCACCTGTTCCCG	ACCCCTTTCAACCTTCTGCT	60.4105	255	No products
c25953.graph_c1	(TCA)7	GTGAAATGTTTGCAACACGC	ACACAAACAATGGCACCAAA	60.0145	272	No products
c25953.graph_c1	(TCA)7	TGAGAGATGGGTCATGTGGA	CTAGCATAGAGCCCACTGGC	60.023	225	No products
c19793.graph_c0	(TCC)7	GGTGATGGTTGTTGTGCAAG	CACACCACCCTTTTGCTTTT	60.008	222	No products
c29153.graph_c0	(TCC)7	ATATCTCCCATCTGGCCCTC	ACCTGGTCGTTATCATTGGG	59.964	272	No products
c27669.graph_c0	(TCG)7	AGGATTTCACCGAGGAGGTT	ACCTAAACCCCAAATCCCAG	59.9905	179	No products
c27669.graph_c0	(TCG)7	GGCTGTTGCTGTTCTTCCTC	GTTTGGGTTGGGTAGGGTTT	59.976	153	No products
c15931.graph_c0	(TCT)7	GATTTGGCTTGTGAGGGAAA	AAACCGAAAACTCTGCTCCA	59.952	224	No products
c26653.graph_c0	(TCT)7	GCCCAGTTCTGCTGTAGGTT	CAGAAAGGTTCCCACCAGAA	59.719	224	No products
c9818.graph_c0	(TCTA)5	GGACGAGGTTTCTGGTTCAA	AAGGGGACATCAGTAATGCG	60.0215	243	No products
c26255.graph_c1	(TG)10	GAGGGATCTTGCATAACGGA	CAACCTTAGACGGCTTTTGC	59.9595	130	No products
c10635.graph_c0	(TG)9	AAAGGGTGAGCTGTCTGGTG	GGTCCTCCAAAGTGAATGGA	60.1005	244	No products
c23141.graph_c0	(TG)9	CTGCAGTCCCCAATTCATTT	GCACACATCCACTTTGTTGG	59.9705	100	No products
c18371.graph_c0	(TGA)7	CAGCAGAGCAGCATCAAGAG	AGGAAGCACTGCAAAGGAAA	60.0125	184	No products
c29777.graph_c0	(TGC)7	GGGAAGGAAAGAGGAACAGG	CCCTCTCCACCACATCAAGT	60.0035	243	No products
c19643.graph_c0	(TTC)7	GGAGACAGCTGAATCGTCGT	ATTGCTGAAAAGCGCAGAGT	60.29	251	No products
c23885.graph_c0	(TTC)7	CCTGTGAACATCGACGAAGA	AATTTGTAATGCATGCAGCC	59.2425	236	No products
c30611.graph_c0	(TTCT)5	CCTACACCCCTCTCTCCCAT	TAAATCTGTGGGGGCTTCTG	60.197	209	No products
c8022.graph_c0	(A)15(AG)6*	TTCATCTTGACAATGCGGAG	TCCCAACCGTCAAGTTTACC	59.8145	213	No polymorphism
c23956.graph_c1	(AAC)5	TCTCATTCCATGCAAACCAA	AAGTCCATGTACTGCCCCAG	60.019	142	No polymorphism
c28665.graph_c0	(AAC)5	GAGCAGAGGAGATTTTTGGG	TGCTTGCCTTTTTCTTTTCC	59.156	233	No polymorphism
c15218.graph_c0	(AAG)5	CTAAAGGAAGACGCCGTGAG	ATGCTCTCATTGGTTCAGCC	60.117	271	No polymorphism
c15727.graph_c0	(AAG)5	ACTAAACGACATTCGCCCAC	TCGCTTGTGATGAGTCAAGG	59.992	278	No polymorphism
c25301.graph_c0	(AAG)5	GCCAAGGAATGGAAGTTGAA	CTGTAGCCTCAGGCACTTCC	60.0315	177	No polymorphism
c27377.graph_c0	(AAG)5	TGTTCATGACCGAGACAAGG	ACTCCCCTCTGTGACACCAC	59.841	280	No polymorphism
c15023.graph_c0	(AAG)6	GGTCTGAGGTGAAGGCTCTG	GCATGGAGTTCTTTGATCCC	59.737	118	No polymorphism
c28150.graph_c0	(AAG)6	GCAGCTCCAGCTCTTCAAGT	GGTCTTCTTGTGCCCTGGTA	60.0045	188	No polymorphism
c23942.graph_c1	(AAT)6	TCTCCATTATTGGCTGGCTC	GGTCGCCATACCATGAAACT	59.9985	243	No polymorphism
c24004.graph_c1	(AAT)6	GGCTCAGTTTTGCAACCTTC	CCACAACTTCACATTTGTGTTTC	59.6465	173	No polymorphism
c31137.graph_c0	(TA)6(ATA)5*	ACCAATTATGGTTGCCCCTT	ACATTACCGGGTTTGCACAT	60.2745	230	No polymorphism
c24494.graph_c0	(TC)8(CTT)5tttcctctctgcacttcaacaacctttttcttttggt(TC)6	TTCTTTTGACTTCATTTCGCTC	CATTAGCCGGATCTGGAAGA	59.3995	150	No polymorphism
c9748.graph_c0	(TC)9tacctagttctttctctctctc(T)10	CGAACCGCCTCTAAAGTTTG	GGAGATGCGACAGAAGAAGG	59.913	186	No polymorphism
c28599.graph_c0	(TCT)5(TCC)5	TCATCCTGCTGCTGTTCTTG	AAGCATCACCAACCTGAACC	60.0545	161	No polymorphism
c10576.graph_c0	(TCT)5c(CCT)9	TGTGAGGTGGGAGATAAGGC	AGGGTCGCAGAATGAGAATG	60.1455	230	No polymorphism
c23941.graph_c0	(TCT)5cttcg(TCT)6	GAACCCCACTGCTAAATCCA	CCTGATGTTCCATCCTTGCT	60.003	244	No polymorphism
c21009.graph_c0	(TG)6(TC)7	CTCTGGTTGGTTTCGTTGGT	ATTGCCGCAAATTTCGTTAC	59.988	165	No polymorphism
c28396.graph_c0	(TTC)6tttttcatcacttca(ACT)6	AGGGTGGCTACACCATTTCA	TGCTTCCAACAATCTTTCCC	60.213	270	No polymorphism
c17701.graph_c0	(TTC)7aaccttagctcaatctctcactct(TC)10	AGGCGATTTGCAGAATGAGT	CGGGAGTGAAATGAGGTGAT	59.885	161	No polymorphism

## Sheet: Sheet2
S2 Table. List of the primer pairs designed for the 3,868 SSR loci.							S2 Table. List of the primer pairs designed for the 3,868 SSR loci.
#Gene_ID	SSR motif	Sequence	Forward Primer (5'-3')	Reverse Primer (5'-3')	Tm (°C)	Product size (bp)	#Gene_ID
c10004.graph_c0	(A)12	gagtgagagaaggacaatacatcctagtttatAAAAAAAAAAAAttactttgcaatgcaaacacttgctcactgcaataaccccacattaggtcgtggcaccacattccttgaaatgaaaatgcctaatgtcatgcatacaactcaaaaataattcggagttatctatacctcatttcgcacgtaattgttcctaactccttcagtcaaatgggtttgagtttatatttcatgatatacctcaagatctctcctgaatattctaattgaaatcattcttgtttatttcatttcctaggtacctgctagaaaggaagatcaatcccacaaagttcattctccaaa	GAGTGAGAGAAGGACAATACATCC	ATGTGGTGCCACGACCTAAT	59.2755	106	c10004.graph_c0
c10004.graph_c0	(A)11	acattaggtcgtggcaccacattccttgaaatgaaaatgcctaatgtcatgcatacaactcaaaaataattcggagttatctatacctcatttcgcacgtaattgttcctaactccttcagtcaaatgggtttgagtttatatttcatgatatacctcaagatctctcctgaatattctaattgaaatcattcttgtttatttcatttcctaggtacctgctagaaaggaagatcaatcccacaaagttcattctccaaaaggaagatcaacaaactatgtacaaagattattgaaaaacAAAAAAAAAAAgtttgggacagaaaataaaagcagcttccatcagcactgatttccagcatttaccaacttttcccctgcaagaatatataatgttagc…	GAGTGAGAGAAGGACAATACATCC	ATGTGGTGCCACGACCTAAT	59.2755	106	c10004.graph_c0
c10007.graph_c0	(CAA)7	atttgctctcacgtcctctaataaacaaagagaaggccagtctgtcaacacaatgtgccgtttttaaaggccatttctccttctctctcccctccttttctttcttaattctcttcttctgctaatctaccacctaacccttctccatcaccatccccaacttctacgtgggatccaactccaactctcatcaaatggatactaaactcacCAACAACAACAACAACAACAAccgtcactcctacatcaacgaacaagaagactctgatggacctcaagaaagcattgtacactcccctccttcttcttctctcttcaacatcgatggcgttctcacctcctccacttcctcatcaaagagaaggttaccactccttacatcttcctttcaaatttaaa…	TCTACGTGGGATCCAACTCC	CATTCGGAGCACTATGCCTT	60.081	267	c10007.graph_c0
c10010.graph_c0	(T)15	TTTTTTTTTTTTTTTaaaacacaattgcatcaaaatttattcactcgaataaaaatttgctttcaacattttccggaaacggatggattttggtggtacaactaaaaagatcacaacacaattgataaagcaattaaccaaatgaaacaaatgcataaacaaatatgaagaaacaaggaagctccctcccaaattacaaattcaaccctatacaagatatcctatgttacagaatgtgcatgtgcattcaatatatatatatatatttgagtaaaaatatggttaaattctaaaccccaaaccaggccacctctt	ACGGATGGATTTTGGTGGTA	AGGAGGGAACAAAGAGGTGG	60.2655	248	c10010.graph_c0
c10010.graph_c0	(AT)8	tttttttttttttttaaaacacaattgcatcaaaatttattcactcgaataaaaatttgctttcaacattttccggaaacggatggattttggtggtacaactaaaaagatcacaacacaattgataaagcaattaaccaaatgaaacaaatgcataaacaaatatgaagaaacaaggaagctccctcccaaattacaaattcaaccctatacaagatatcctatgttacagaatgtgcatgtgcattcaATATATATATATATATttgagtaaaaatatggttaaattctaaaccccaaaccaggccacctctttgttccctccttctttgtcctctttgaaccaggatcaataaggttttccagagattttgcttttctgtcccgtgttttgcctgc…	ACGGATGGATTTTGGTGGTA	AGGAGGGAACAAAGAGGTGG	60.2655	248	c10010.graph_c0
c10010.graph_c0	(GA)7	tcgccggaggcgatggtgtcgcgcgccagtttaagtaggaacgggccgagatcggggttgtcgagagaggcatcggagagaaccgggttgggaggagtttcgggagttttcttcttggaggagcgagaaggcgatggcgagggtggttttttgggaagtggggaaggcgttttgttgttgacgttgttcgtttcggatctctgcgtcggagtgttgggtacggatattcggagcggttgagcttcgggtggggtttttacggaaacgagacccggcatggtggtcgaattacgattcaacGAGAGAGAGAGAGAatgagagagaattattgagtgtttgggtgttgcgaggagaaatttgtattgattgggagaaagataagaactgagcaccactctc…	ACGGATGGATTTTGGTGGTA	AGGAGGGAACAAAGAGGTGG	60.2655	248	c10010.graph_c0
c10028.graph_c0	(T)12	atcagaagaatcccaagatgttgaagaacttgaaaagagattggcatctcttcgaagaatataaatatctggctgctacgctcgctcatgtgtttcttaatgtacaaatcgttatatataatatagcaatgcagagattgtattattggcacctcatagttacaaaatttatgctgttgtgtttggatgtgaagaactagtaaaagtagactgggatatttgagactgctgcaaacctttattaaaatttgggaatttgtaaatctgtatgtgggtattttttaattttttttgtggttaTTTTTTTTTTTTgaaaagagacactgtgttgtgttgatgtgaaaaaagagacagcacagaagccaatgcaagtggcttccatgcaagaatgaagatgaa…	TGCTGTTGTGTTTGGATGTG	ATTCTTGCATGGAAGCCACT	59.4185	219	c10028.graph_c0
c10029.graph_c0	(A)10	cacaaaccaagggatgtagaatagtaaaaggaggtggatgttttgttcccctcatattttttcttttcttattacgtaaagtcttaaaacatataaaaaataaaggtacagaaagAAAAAAAAAAtatacatatatataccttgtatgttatatacataaaacaaggttatggtgtattcactgaacgtaagctgcaaataataggcaactttaacggaagcattctatattccattgcttgaaacaatcccaataaaaatattcatctttaaatcagaagattgcaaaattaatttatcggtattaggaggaaggctggttctgtttcaagctgtgttcatcaagccaagagatgatgtcttcaaaaacttcagtaatcacttcatcaggctcaccct…	GTGGATGTTTTGTTCCCCTC	TGCTTCCGTTAAAGTTGCCT	59.561	190	c10029.graph_c0
c10029.graph_c0	(T)11	cgccttctggcacccacttggtccatatttgcattcaaaatcttcttcaattctctatcaacaccaggtaaccccattgatcttgacacccttatcacctttctcctattattcctcttcctctgctgcacacttgctctgaattctgcaccaccccaaacacttggattcaacctgatctatgtacccagaaacagaatcataggaaacagactctgacacacccctttaagaaaaatatgtatatagacattaaaaagaacacttggaaatgtgaatagaatattgaaaaagaataacTTTTTTTTTTTcttttgcttttactagtttttatgcaaatgccaaccattcaaagggtggcaccggtaaagctctgggggtctgggatgcactgtagat…	GTGGATGTTTTGTTCCCCTC	TGCTTCCGTTAAAGTTGCCT	59.561	190	c10029.graph_c0
c10030.graph_c1	(TCT)6	tgaagtagcaatctccacgatccacaagtagaaaggtggggaaccctcctggcttggactgaaaattgacatcagtgaagttgaggcaccccttctgattcacctttgggtatagcacagagccgaccaatgttcctccatacatggggaccccaaaatttccaattgcacattcatatgtccccttcaacgatgagggagcagtcactctcaaactgttcttctccaccacaaacctacccacagtacaccccaataacaaaccccaaacacacaacaaaagattcggttttgtgcccaTCTTCTTCTTCTTCTTCTtcccacacaagaaaaggaagaagatcaggatgaacaggaaaaactgaaattcaaagtgcaattaatgcagagcgtgatcaa…	TCTCCACCACAAACCTACCC	CATCACTCTGCTGACCCAGA	59.9	280	c10030.graph_c1
c10030.graph_c1	(A)12	atacatggggaccccaaaatttccaattgcacattcatatgtccccttcaacgatgagggagcagtcactctcaaactgttcttctccaccacaaacctacccacagtacaccccaataacaaaccccaaacacacaacaaaagattcggttttgtgcccatcttcttcttcttcttcttcccacacaagaaaaggaagaagatcaggatgaacaggaaaaactgaaattcaaagtgcaattaatgcagagcgtgatcaaagttcaaagacccagatgaggaaaatgagaagttaggcagAAAAAAAAAAAAggcttttgagttcgatgaaggtttatggcgttctgggtcagcagagtgatgcgtgagaatggaaaagcatcgaaatcttgaaggcgt…	TCTCCACCACAAACCTACCC	CATCACTCTGCTGACCCAGA	59.9	280	c10030.graph_c1
c10031.graph_c0	(T)10	gccccattctcgtcatttcataccttttcactctccgctctttttcctttctctcattaattcccttattttctctctctttatccctctcacaacaacacactcagaaaatgtagaaatgcaacaaagttttcttccaaacagaaaactgatgaattggtcggtttaacaatgaatcatctttccttacccacataatcaccaactccaattttacaTTTTTTTTTTcaggttttaccctctctgtctctttctctgtttctgtctcttagtttctttcaatggcacaagttcaagacagagacaacacccacaacaaacatcattacatttcttcagcatccacaacaacaacacaatctccaatgaacaatttgccacgagatctgttgagaagct…	CCCACATAATCACCAACTCCA	CTCAACAGATCTCGTGGCAA	60.3025	205	c10031.graph_c0
c10041.graph_c0	(A)11	ggcaatttaatatttAAAAAAAAAAAtcatcctataattgatcagaaaaagccaagcctgctaaaatattattacacgaggaatggaggacaaccatttttttatacatcaaacctgcaaccccaaagcatttaaaaaaagtaacaacaaagggtcaaatacgagaaattaaatatgaatttttttagctttggggaaaaaccatgtgctattgtgattcggtgtgcttactgttctcaatgtgttttaaactttcccctgtatgcttttcttctgggattcaatgtcagtgtttgactcatcttcttcaaggtaatattcctcct	#N/A	#N/A	#N/A	#N/A	c10041.graph_c0
c10043.graph_c0	(T)10	gtctttaatttggaatcgcgcaaagcaacaattccagtggctcgccaacgtgcgatcctgttggctttggtatcaccgtttttgctcaagaaacaacccattttttaggttagcaatggagaacgattcgttgtttgagtttgtagaaattgatggaggtttctgcgagggtgagacactatactaacaattcttcgcgatttgttgtcccacccacctctgttgtgtctgggtggtgttcgattgggtcttcgctcacaaatgacgtgatgttattttcttatactattttctttttcaTTTTTTTTTTctttttcttgtgtttgaggagttcagcctgttaagatattaaaagtaatttacacctaaatcactcggaggcctctcgtactaggttga…	AATTGATGGAGGTTTCTGCG	GCCTCCGAGTGATTTAGGTG	59.884	235	c10043.graph_c0
c10079.graph_c0	(TCT)5	tacccagcgtcttcagctgctccttcttcgacaccgggttgctcctatcgacgccgtgtgtgtttccactcgTCTTCTTCTTCTTCTtgaatctcttcttcttggtctataattctcagatggagcagctgaagacgctgggtagagaacttgcaatggggtcgcacgggcagtcgaaggagtttctggacctcatcaagtccatcggcgaggcccgatccaaggccgaggaggaccgcatcgtcctccgtgagatcgaaaccctaaagcgacgcatcaacgacgcagacacgcccaagcgcaagatgaaggagtacatcatccgcctcctctacgtcgagatgctcggccacgacgcctccttcggctacattcacgccgtcaaga	CGTCTTCAGCTGCTCCTTCT	CAGAAACTCCTTCGACTGCC	59.94	181	c10079.graph_c0
c10084.graph_c0	(A)12	aaagtcagcatctttatgaaactaacaatcaatcaaaaaaggcataactatcaattccggtgaagttgatctataaatttatcaatacttagaccataacagcgacgattgaccaaaatgaagaaagacaaaggcagcaatgagaaacgcagacttaactaaatctaccaggattacatatagctttgaattttgcataataactacacattcacaaaacaaatgctgcaagactatgacatggtggccataaactcgttccacaacagtttttcacgaaaaaaataccgttgcaaatttAAAAAAAAAAAAtcactggggtaattaactaacagcaaccccacaatttcggcgaccaatagcatcaacacaaataactgattctaatgcacaaccaaa…	AAAGGCAGCAATGAGAAACG	CTATTGGTCGCCGAAATTGT	60.173	233	c10084.graph_c0
c10089.graph_c0	(GA)9	GAGAGAGAGAGAGAGAGAggcagcagtgaaattgtaacataacacaaacatcattgtcttctcttcgtacactgcaacaactactgcatacatgtcttagaaaaaccattgacgtttgaagaggtcgttcggtttcacttttggtttcatcagtaacaatggatccttgccccttcgtgcgtcttatggtagactctctcgctctaaaccttccctccgccaccaaggccccaccaatctccggcgtccacccttccaccaccccatgcttctgcaaaatccgcaccaccaacttcccctcccaaaccgcgcttctcc	#N/A	#N/A	#N/A	#N/A	c10089.graph_c0
c10093.graph_c0	(TC)8	actttcctctctctcagtaTCTCTCTCTCTCTCTCgttctatcagacactctcactcacaaatagtagccaccttgcaatctgttactgaggataatagaccactccacctcacaaccaagcaacgctaagcaatctttcatttattgactgtgcttttatagagctaccatcccaaaaataaactcttgtgtcacactatggccatgccatgacttggcgagtgttattctgaaaccaaataaaaagaaaaagaaaaaaatggagacagaaagagagagaccccatcgcagcacaagtagcaatagcagtagcacaagcgagttgtttgtttgc	#N/A	#N/A	#N/A	#N/A	c10093.graph_c0
c10100.graph_c0	(T)10	agggcaaacagggtaagcatttcttaatatgatttgtaaccTTTTTTTTTTgggcaggggatacctggctcatcttgttttctattttttagtatgtatacattcatttagtctaattgacttgaaaaaaacatagacaaaaaagaagtatcatttggctctctttagatctccttcccattctttcatctattacctgaatgctatgggttaaaacccttggtagtttatgacatctctattattaattagagattggcctgttcacttgtggggtggacgaaccactctttcgtgccagattggatttgtaggagcaagtcccatatcagctggaggtgagacataaat	AGGGCAAACAGGGTAAGCAT	CACAAGTGAACAGGCCAATC	60.007	273	c10100.graph_c0
c10101.graph_c0	(T)10	ggggtagcaaaatactagatactgtaagaagtgtcaacaaaagtgaaatctgaaagaattacacacacaacaaaaccctacaaaaaagattctaatgcaatttgaactccgtagctaatgcgtagaagattaaaggatgattatgtatgcttactgttttacataaatttttaaatttggttgtgcccgattgttttattcttctatatttttgtacacacagagacagttgctgcaaTTTTTTTTTTcttaccaagacacattcaggctggcattcgtgaagattaatgaagataaaacaaggccttatcatctatccacgcaggcttctttgcattgtaatagaaaaatgcaatcatctgaaccagctcatctgcagttctgagctctttctcccta…	TAAATTTGGTTGTGCCCGAT	AAGAAGCCTGCGTGGATAGA	60.083	161	c10101.graph_c0
c10125.graph_c0	(GA)6	taatcatctttgtataatctcctagagccttggtgacgaatacgtggttgcattcggtcttgcagatgcagcaacagcgattgtcgcatatgaaacggaggcgagcgacgcacgtggagcacacctcccggtgcaaacagggtccgtaggcgacccattccaaaggctctgcgcaaacagcacaacagtcatccatctcttctcctcttctcttggttgttgattattaattactaagctctgaaatcacaaaccccagctccagtgccggatcagacaggaagttaggttattgcaatcGAGAGAGAGAGAaaggaatcgattggaattggggttctagggttcgagaacgattgcgggtgtggatcttaaatcaatggtttaaatattgaagtgatg…	TTGTCGCATATGAAACGGAG	GCAATCGTTCTCGAACCCTA	59.951	277	c10125.graph_c0
c10126.graph_c0	(A)19	tgggacacctgatcaaacctttgcagcacagagcttgcttcaagcttttattcaaacgggccaagtaagctgaccaaaagcagcatttcatcatcagttggtgcaatgaatggtgtacatagatgtttcacacgacagacaaacaaaacaaccttcaccttgttaatatggattcactgttttccttaaagatcatgatgcttaactcctttgtattcgctctataaacacagattttgttctcttacgaacccactctcacttttaattcaagcttcatcacagtaaattttttctcctAAAAAAAAAAAAAAAAAAA	#N/A	#N/A	#N/A	#N/A	c10126.graph_c0
c10128.graph_c1	(A)16	ggtcattttccttttcgaaagatcgaatatgtgattttcagttatcaacgaataatgtacagaaaatgtaaagaacaacacataccgaccaagctttgacaggagccagcaaatgataattcacaaaatcctccatttataagctagccattacataaaatcgattttatggtaatcatttctcAAAAAAAAAAAAAAAAcacttggaaaatattctgcgcactacactgccacaggtcctcgttcatggtccaaaccaatcatcacactgctttccaaatggagtggtataaagccgtgagataatcttcacgagaaatttgaatgaagactcttatgactaaataaataacatcgaatctactatcaccaccaatgctccatgctatacgaaaaagt…	GACCAAGCTTTGACAGGAGC	TGATTGGTTTGGACCATGAA	59.8735	177	c10128.graph_c1
c10132.graph_c0	(TATC)5	cccctactacatatatatttaaagaatttatatatttttggtagctagctatctccaatttgttcattcccacatcgactaactctcccatcactTATCTATCTATCTATCTATCttaaatgtcagtttcagtaccatggctacagggattggccttgtctcggtgaccagatccaaaaattgtaccatccaaaccctaactccatcaccacctctcctcctccctcaccctcttggatgtggaatccaagggaccaagaagatgactcctgggaggtcagagcctttgcagaggacaccagcaacatcatgggcaccacttggcctccaaggtcctacacctgcactttctgtagaagggagttccgttcagcacaagccctcggtggccacatgaac…	TTGTTCATTCCCACATCGAC	CATCTTCTTGGTCCCTTGGA	59.695	206	c10132.graph_c0
c10141.graph_c0	(GA)6tgtggcaatggggttggagagcaggagaaggaggagaaggacaatgaaagcaggtggaagaggtc(GCG)5	gggggagagggggcagttgaggagggagagggagcggagggtggagagggacttgagggcggtgaaggagagggagaggtaggaggagcagttggcgaggcggagggagatgaggtggcggaagggtttggaggagtcgcagatggtggcattgtggaaggagggttgggcgcaggggtctcttgaggtgggtatgttgagggattctagggctatcacttgctttgggtcaagggtggaggtagtggatgtttccggtgatgctggagatgatgtgggggatggggttggagggtgaggGAGAGAGAGAGAtgtggcaatggggttggagagcaggagaaggaggagaaggacaatgaaagcaggtggaagaggtcGCGGCGGCGGCGGCGgtttcat…	GGTAGTGGATGTTTCCGGTG	GTGTTCCTGACAAACCACCA	59.8235	181	c10141.graph_c0
c10150.graph_c0	(CAG)6	accgggtcagctatgccttcaccaaaatcctattcatccagtgcactagacatgacatccatgagtccattggctctcagttccacatctttacctatgccaactgtttcaaccccacccatgtctccattggcagcagcttcatctccaaagagtggaagcttgtggcagaacaaaataaacctcactccaccatcacttcagcttcctggtagcagactcaaggctgctctcagtgccagggatctggagatggagatggagctgctcggtctagatagtccagttcgccaacaacaaCAGCAGCAGCAGCAGCAGttgatagaggagattgccaggatctcttctccgtctttccgcaacaaggaattcaacaggattggtgatttgaatccaacc…	CCTGGTAGCAGACTCAAGGC	GAAGGCTGCACAGAAAGTCC	60.0045	266	c10150.graph_c0
c10168.graph_c0	(TA)7	caggctactaagctaaacgtagggtgttgggtttgtttgttagttcctttctagtcagaagctgaaaatgtatcatctcatgcatcagatcctctctccattcacgtaatgtatatgTATATATATATATAtgtatacactcttttatttttgttagtcaagataaaaaccgtataattgttcctagcttcctaatataatataagtaacaatagtcctgattaattaatgcatactaacttctgcttatgctgaatctgcagcctggaatttatatattaaattactcgaccatatgtgactttgccgactaaaacagtacaaacacagatcaaaggtttaatgaattgaatgagacatgttctatggagaaatctcaatgatggccattcatccact…	CGTAGGGTGTTGGGTTTGTT	AATTCCAGGCTGCAGATTCA	60.2475	255	c10168.graph_c0
c10177.graph_c0	(CT)10	CTCTCTCTCTCTCTCTCTCTcattcattcatatcttcattcttctgtgttttaatctatatttccaaaagtataggactagagtcactgttgctttcgttagatctctgaatatttcttcaatattgttgtttgcttgatctgttattgttctgtctttggggtggtagaagattctgcttagtcaaagattcttgtctgctatagcaaagcacctcaggaactagatctctgtggaaagtacagttgtttttgttcgaattctattctggctaacagcatgctctccatggattcccttttggacaattttcctggttc	#N/A	#N/A	#N/A	#N/A	c10177.graph_c0
c10178.graph_c0	(T)12	aTTTTTTTTTTTTagttttagtcaacatacatgtgtatccatcaaaagagagaatatccatatatggagatacactgttatcttgttgaatatcgatggcgaagagtgagttaaaggtgattggaaaatggtcgagtccttatgctatgcgagtgaagattgccctgaacatcaaagcccttgaacatgagcactttgaagaaacgttgaaccccaaaagcgaccttcttcttcaatccaaccctgtctatggcaaagtcccagttctcctccaccatggcagacccatctctgaatctttgatcatagttca	#N/A	#N/A	#N/A	#N/A	c10178.graph_c0
c10180.graph_c0	(TGG)5tgtggaggaggaggtttgggttgggagaatgggtattgggctgttgggatgagggaactctcatctctaagcgaaggaaaagctgtgttgatgat(ATG)5	gtgggtcatgagaaggtggaaaatcagggatgcatggattgatgttgttaggcttggagagggttgtgggagaatcttcgggtaaggccaggtccttcatgatggactcccaccaatcggaatttggcaagacatgatcgtccaggtctaggctgttgttggtattggttgtggtagcggtggtggtagtggtggtgaggttgtgttggggttctggtttggggacagttggtttcttttcgggactggggctgcggcagaggtcgaggacggaggtgggttcgtaggtgaaggtggtgtTGGTGGTGGTGGTGGtgtggaggaggaggtttgggttgggagaatgggtattgggctgttgggatgagggaactctcatctctaagcgaaggaaaagct…	GAGGTGGGTTCGTAGGTGAA	CCACAGGACACGCAAAGATA	59.841	274	c10180.graph_c0
c10193.graph_c0	(T)15	ggggttgatgaataaaacccagaaaatatgaatgagggaaatttctggaatgaaaagaagggaaagatttgggtaagaggatagggtttttgagggatgagaagtggaaatctgagagaattgaaagagaagtgaaggttattgagattgaataatggagagaatttagtgaaaaaagaagaagaaaaagcaaggaaaggaagaacactagggagaaaaagtgagggaaagaagatgcttgcttagcagaagcctgaaggaaaagaaaaccaagcctcctttttctgctttttgtaaggcTTTTTTTTTTTTTTTgttatgttattttattgtgtatatatg	#N/A	#N/A	#N/A	#N/A	c10193.graph_c0
c10195.graph_c0	(AT)7	tagaggatttgcatattggatttagtgcgtggtgtctgacaaagagatggttaagatgtggtggtttgatgttaatttttgaggagttggtttgtgttgtgttgtggtggggttggtgtgtggttgtgtttttgaatgattggggaaatttaggagggaagggccatggttgaggtacaatgtctgttgttttcagtgctcaggaaaagtaaaagtagatgctgcagatggacatgaaaggagggaaagacagtgagaggggagaaaggtgccatcttccagaacgggaggtttaagaggATATATATATATATaaaataactcttttataacaatacactaataataac	#N/A	#N/A	#N/A	#N/A	c10195.graph_c0
c10196.graph_c0	(GGC)5	ccctcaacaccaccacctttcattctcccaatgcccctttttccacaaccccatcaaaaccctccaatttcttcccaatcctcccgcacgtgcgagcaccgtaatccgcatgggtgggggtccccgcacgtacccgggtggcgtgtcgaagtgggtgtggaaacggatgcaggcgaagaaggcgaagcagctactgaaggcgcgtctgtccagggagcggcagatatacgagatgaggaagcgggcggagctgaaggcggcggtgtcggagctggagaggccgtgggaggtggtggatagGGCGGCGGCGGCGGCgcccaatctgttctctgttggggctgatgagcaggtgaaggttcttgccgacaggtttcagaggcctggtgggtttgatatgtg…	AAGGCGAAGCAGCTACTGAA	GCAAGAACCTTCACCTGCTC	60.1445	185	c10196.graph_c0
c10201.graph_c0	(A)20	tgatgattatggtcccttttccgaaggaaagctattattcttatctgaactaattctaaattgttaagacagtagtggtgcagttgattgttgaggaaatatgtcaccattcaaggagtgatgacattattcatgtatttgaagaaagaaaagacaaattctgtcttagaaagaaaagataaatgctgtcttatcttagatgtaaagttattatttgattctccttctaaggggtcaaaatgtatgcaacaaaatttgaatcaatcaagccttgactaattggtggctacatgtgtaaacAAAAAAAAAAAAAAAAAAAA	#N/A	#N/A	#N/A	#N/A	c10201.graph_c0
c10210.graph_c1	(AGA)5	ccaagattgaggcctcccaacatgaagaaagcatttggtcttgttagggtccataacccaaccaatagggcaaggtacttttgtatctctactgagagaaccatcgaagtatccacaagtctcgttcagtgtagcattggaagcgagtccatgagcagcaacagcgagtagagagagcagaaggagaagaaattgcagtgccatggacttagcttccatcacagtaacctcaaaacctggattccactaatgaagaaacgggaacatcacataccgagagcgtgccagagtaacagcagcAGAAGAAGAAGAAGAgctgttcatttctttgcccttgaagtgtaagaagtaaaggaaagaggggaaggcgttccaattctggttcgttcatttcagcgt…	CAGTGTAGCATTGGAAGCGA	AACGAACCAGAATTGGAACG	59.991	262	c10210.graph_c1
c10222.graph_c0	(CGT)13	tgcccttgtctcctccattgtcactcgcgtactccttaacctctttcctcctttcaggtggcgtggagggcaaagagtaacaacttcccgattcgttttccgagtccgaggataactccttcccatctgataactccccgtccgcatcaaagctttctatggacaactgtgacacgcacatggacgccagattgttaacatcatcgtcgttgtcgtctactccaaacgtgctgctggtacacactgacaacctcgacaagttgtggggatgaggttgtcggagatgatggtcatcaaatcCGTCGTCGTCGTCGTCGTCGTCGTCGTCGTCGTCGTCGT	#N/A	#N/A	#N/A	#N/A	c10222.graph_c0
c10228.graph_c0	(A)11	gcttcaggttgtccgttggagaggAAAAAAAAAAAgccaaactaatcccacccatcacttcttctcagaaacccatcttctcagaacggagtagaggaagcacggcggagccggagtagcggcacaagcagggtttggtttttcggtgattgtcaatctattctccatccctgttgatcaagaatgcaattctttgggggttctgagatcagtccttcacctcctgctccagcagctccaggaaacaatggccatatgatgtatgtgtttaataggaatggtgtgtgcctgctctatagggagtggaatcgccccttgcggacattggatgccca	CTTCAGGTTGTCCGTTGGAG	AAAACCAAACCCTGCTTGTG	60.344	141	c10228.graph_c0
c10252.graph_c0	(T)14	ttttgTTTTTTTTTTTTTTggtgtgtgcctgaaggttttggtgtggtatgattaattatcaaacttcttcatcacgtttgatccttgactatgttttttattggaggaaagcagaatcaatgtgctgtgattctttgactcgttgtcaattgtaaaagctgaagccttgtaagttatctcaactggccttttctttgtggagagaaacaattaactggggttttaagctttctctgtggaacttcagaattcagattgttaaaggtctgtgagacagagcattgataccttctcctccaaaggaagctaaaacttcgtg	#N/A	#N/A	#N/A	#N/A	c10252.graph_c0
c10253.graph_c0	(TTC)5	ctcgatgtcgccgtagggggagaacgcggtagtgagggtgtcggcggtggtgtcccagccgaggccgtgcacgaagatcttccggtgcgcggggtcggcgtcggcggtgcggcgtatccggtccgccacgtcgcggtgcttggaggcggcctcgatgagaaatttggcgatctcattcttgccgagggattctagaaggttctggattggctcctcgtcgtcgcttggagaggaggaagaagtggaggggggcttcgaggtttcattgattggtgctaattcttcttcaatttcttggctTTCTTCTTCTTCTTCgtattgttcctcttctttatactctgattctagattcaactgtggctgttcttgttgttgctgtttgaaagcgcgctctgccga…	AAGGTTCTGGATTGGCTCCT	AGACAAAGACAATGGCGAGG	60.1645	254	c10253.graph_c0
c10258.graph_c0	(T)10	attcaggagcccggcgcgcgaggctcgtatctcaaggactccgagaaggcggagatgtaccggttgcacaaggagaaccccgaggtctacactgtggagaaactcgctaaggattacaggatcatgcggcagagggttcacgccattctgtggctaaaggagatcgaggaagaggaggagaagaaactcggtcaccctctcgatgattccatcgagctcttgctcgatagttaccccgagtcggtgtttcaatttcgtagggtttagggtttaagatctgtgtggtgttaggaattttgaTTTTTTTTTTcgtcttgcaggttttttaattcgcatgatagggagtttcatgttgcgtctcttccgtataagccggacttcaaggttatgccggagggg…	CCGAGTCGGTGTTTCAATTT	TCCGGCATAACCTTGAAGTC	60.0225	160	c10258.graph_c0
c10273.graph_c0	(T)12	TTTTTTTTTTTTgagaaaaataattttcttaattaattgaaatggatcggatcggatcttactcgtttacaaaaagaaaaacatgaggagggggcaacatacatgccacacaaatataaaaaaacttgaatcatcatcttcatcttcttcaatggaaacatcatctccaaaacattcagagcttaaaagggctttttttttcttccttccccctctagttctttcaccatcattcagaatcactctccatgcttcccatggccttcaaccctcttggtctcttcttgttacttttcttctccctcacttcat	#N/A	#N/A	#N/A	#N/A	c10273.graph_c0
c10278.graph_c1	(TCA)5	ttgggacatttgcaaaggtcaagtttctctaacttatgacacccgctagcaatctcaattaggccttcatcatcaatagtagcaacatcaaagacagagaaaaccttcagagaagggcatccatgagcaatggccttgagacctacattagtcaccccgcgatctgaattgcatccacgaattgtaagcttccccagccctcctcgagaggctgttccaacagcaatggcagcaagtctaacatctgttgccttctttccctccaagcttcgggatagatatccttcgttgctaaatcccTCATCATCATCATCAccaaccaaattatcatctagggtacttccattgttgcagatttcattctcacaaatactgcttagaagcataagccagcgcttg…	CAGCAATGGCAGCAAGTCTA	TGTGCTTCTGTATCCAAGCG	60.084	193	c10278.graph_c1
c10284.graph_c0	(TGC)5	atatcaaaagtaacaaaaacagtaaaaaaattacttatcgaagcacctgtatctggagactcgagtactggggagaaggaacaataacgggggtaaaccaaatccagtttctattgaattctctgagacacctaatttttcctcacagtctcccaactatacaatacaaagccattgtagaaaccccagcttgtggacgatgctattttctttttgtttctttcatcaaaatccataaaactctactgtcctgagccttgagaatcatcctttgcaggagtttgctgatgttgttgttgaTGCTGCTGCTGCTGCactctagcctgacccatctgctgataaatctggctcaaggcctgtggattcaagactccaatatggccatcctgggacaggccc…	TTTGCAGGAGTTTGCTGATG	CAGGATGGCCATATTGGAGT	59.8805	119	c10284.graph_c0
c10284.graph_c0	(AAT)7	gcaggcatccttatcctccgtccccttccttcaaccttcgtgtgtctgtccttgttcgaactcctcttcggagccaactgcttcttgctctcatccttctcactgaccactatctgaaaatccttcatctcccctggcttgttctctcccatgttgctattgctaccttgttgttgttgctgttgtggtggtggcgattgttgttggggaaggctaagaaagtttggtaccacctcctgtgccagtggctgctttgagctcttgggatccatcaacagcacacaaaagagaaaggataaaAATAATAATAATAATAATAATaa	TTTGCAGGAGTTTGCTGATG	CAGGATGGCCATATTGGAGT	59.8805	119	c10284.graph_c0
c10287.graph_c0	(A)10	ttgagttacagaacatgacatcaaagaaaggcattgcatggtaaacttgattccctatagcatgtcgatgattgcacatctctaatggaggctacaaattcaccacatggttatgtttcattagaacacccgatcaaaattcaagcttctagttgctgaatgaataatttggagggactatagtggaaactggaaagtagaaactgAAAAAAAAAAtgcgaccaacaggaagggatcgaaggattgtccgcagaatggcaaactttcctcgaagcataatggagggtatttcaagggcagtggaggatggtataggctttataggaagaggaagaggaagaagaagaaatcaacatgctaattttcctctgcagcctcaagaacatgttccacaatcac…	CACCCGATCAAAATTCAAGC	TTGAGGCTGCAGAGGAAAAT	60.2015	254	c10287.graph_c0
c10290.graph_c0	(AG)8	aagaagtatttctgagcatggcttcgaatctgaataactgtttttgaacctacaaaatcttcaatttttttccaatccctgtcaaatagttgaagagcttcaagaaacttgtcgtgctcttcctcggtccaactctcccttgacttggttatggtgtaaggcttcctcaccttcttccccgacacatcactcgccgccaccgccattgactgagaattcgaagtgttggagttcatgctccgccacaaataacatagactcactctctacacacaggtgcttagagatagaaagcaagaaAGAGAGAGAGAGAGAGa	#N/A	#N/A	#N/A	#N/A	c10290.graph_c0
c10297.graph_c0	(TCA)5	agtgcaatctttgtgcctgacatgctaccactcacatcaagaaccgtgactaggtcaattggagcacgagaatttagtaatgataaatatgatgatgatggtgatgaagattcagtattgttttcgggtctccctgaacgaggaggagctttgagattaattaatacagcaaagtgatcatgagaatccgtctttgcaacagctgaaaattcaggatatgttctgatctccattgggtctattgcattgtaatcagcctcgttgaaatcatcggtaactgaagcttcttgaaccaagactTCATCATCATCATCAaagatatccggttcagtaacatcattagaatatgcatgttgtggtcctgtatcagcttgtggggaaggaaacctccctgtaaga…	TTGCATTGTAATCAGCCTCG	CGTTCTTCAAAGGTCTCCCA	60.0285	223	c10297.graph_c0
c10301.graph_c0	(GGC)6	ttcatcttaatcttgtatgctatactttcctcatccaccaccgaaccctaaccctaaccttcatccatttcttctgttctctctgcttttgctttgcaacaattccatctatgaatagccagtcgcagctttcatgagcatataatgatcttagcgttgcgaatcgattgcatgggtttggagaatgccggagcttcgtagtggaccgcgacgacgtcgtgctccggttggtcgtagaagctcggaacaaccgtcttcgggggggagatacgtgaagactcgcgctgcagttgccagggaGGCGGCGGCGGCGGCGGCggagaggccaaggactcgtttggcggctaaacaattagaagaggagaagccggtcattgtcatatccgatcatacgaagaa…	CGTAGAAGCTCGGAACAACC	AAGGAGCTGGGTTAGCATCA	59.8555	259	c10301.graph_c0
c10307.graph_c0	(T)10	ttccttattaaattcgtagtttccggattcagaagtgcaattttccttgtctgagagatatttcaaaaacatatgccatggaaactcctgaactctttaggaacatattggttgatttattctagatccttatgtgaacagaagctactaataaaaggtgaattttggagataactatcaatagcttgtataggtatctcatattttcatatcggttcataataggataaggaagctacatggagttgttttcaccagcagtgatttatacaaaggagataactatccttatgcttttgcTTTTTTTTTTgtgtgaagctattattatacaaagatctatgtaatgtagatgtttctctgtcgaactctgaaattgataaaccttaacatggagattgc…	TGGAGTTGTTTTCACCAGCA	TCACAACGCAATCTCCATGT	60.199	166	c10307.graph_c0
c10318.graph_c0	(AG)9	AGAGAGAGAGAGAGAGAGgtgaaaaaggtaagatagagaggtgcagagaaagatcaagaaggaagcatgggaagagggaaggtggttctggagagaatacagaacaagatcaatcgccaagtcaccttttcaaagcgcagaaacggtttgctcaagaaagccttcgagctatctgtgctatgcgatgctgaaatcgctcttatcatcttctccagtcgtggcaagctttttcagtacagtagcactgacattaacagaatcatcgagaagtatcgtcaatgctgcttcgacatgtctcagattggcgacgaagctgaa	#N/A	#N/A	#N/A	#N/A	c10318.graph_c0
c10324.graph_c0	(TTC)5	ttcatttagggtagaattttctttaccaaagacagcagcaagaaatgctattgcttgaattgtcttcccaagacccatgtcatctccaagtatgcctccatgattgttcttgtacaaaccatacaaaaacctcacaccctctctttgatgctcaagcagtctacagtttatagatgcaggaacctgaaccaccggaaattctccatgcgaagacaggaggagaggctcaaagggtccagtgtgatcaaattgaaactgtggcaatttaactgaagcgaatttgggtctctctatctcaggTTCTTCTTCTTCTTCtagtagttcctcttttttttcttcttgttgtagggttttggagtgtaatggggatagtgagtcgttaaggcggcgaagctggtc…	TGAAGCGAATTTGGGTCTCT	CCTCTTCCCAATCCACAGAA	59.9275	172	c10324.graph_c0
c10326.graph_c0	(CT)6	accaattctacccctcaccccttccagctcaccaaatctcaaaccctgaacaagcaaaagaaaaccctaaacccgaaagcacagtcaCTCTCTCTCTCTcacagtccactgatggcgtcgcaaatggcgatcctcttccgcacgcgttccgttctcttcccgaaaccctcttccctcatcaaaaccatatccacattccccttcctctcgcaggagcctcagctggcggatcccacccctctccctcccaaccccgcctccggcagccctctctaccaccaaaactggcgcatccctggcccctcctcccatccctccgaccacgcgatcgctcccatcggattctacaaccgcgcaccctccgattcttacgaccctcaggcgctactcgacctcttc	ACCAATTCTACCCCTCACCC	GAGGGTTTCGGGAAGAGAAC	60.052	170	c10326.graph_c0
c10336.graph_c0	(A)14gaggatagaaaacaattacaagcagagcaggcattctt(TG)6	ttttttttAAAAAAAAAAAAAAgaggatagaaaacaattacaagcagagcaggcattcttTGTGTGTGTGTGttgtcgggtttctcgtgattgtcattgagtcccataatgaatagccaccaacctaaagaacaaaaatgaacttagaattcaccaaaataaataaacaaatcctataatccactgggaggaagcatggccctttatgcatcagtccccaactgtacatataccccttctacgtgaagtcaatattatattttcctttcgctcaagcaacaattcaatcaccataataccccaacccatctctaactttcacccaactcacaaggccaatcacgtcaattcaacaataaaaactctccctca	AGTTTGCCGCAGAAAATGAT	AATACTCCGACCCTCCTCGT	59.835	114	c10336.graph_c0
c10336.graph_c0	(GCT)5	ccagcgcggcttcgtcgccttcttcgacgcagcctcctgcagcgcgccgctcctggcggaggaattcctgtcaacctccggattggaggactctcgtagcctattgtaatccaaactcttgctgttcctcatcatgaggcggcgagagccgatgcacgtgacactgttcgatcgcgtcacggaggagagagactccgatcgccgacggcgcgcgggagatttatcctcttcgacgacgaggcttttgagcggaaggagtttgccgcagaaaatgatgtcatcggcggggcacatgtcggaGCTGCTGCTGCTGCTgaagccgttgaaaatctcggcggcgttatcgtgtaacgaggagggtcggagtattttcttaagcgacgtttcgtcgaagcttgg…	AGTTTGCCGCAGAAAATGAT	AATACTCCGACCCTCCTCGT	59.835	114	c10336.graph_c0
c10365.graph_c0	(A)11	gaaaataggactgtcaattttcttaaaaatgtatattgtcagtaaagcaaatgtttgtcctttacattgtccaagctagtttagcAAAAAAAAAAAttgcaaaactttagcgacattttagatatttgaagaattaataagaggccattattaaaagaagaaacaccgatgtaagtactcgtaattatgtggtagtagataatctctcgtggcattgaggatgcaagacctgagtggatattagtccaaaagcagaaggcaagaattagagaagaaaatacatgtttttgtagacactgagatgttatgttaccgttcctcttagctcaactacaatgacactggtgttatctttacttccctttgccaatgctatctcagctaagaggcttgcag	TTGTCCTTTACATTGTCCAAGC	TTGCCTTCTGCTTTTGGACT	59.5635	208	c10365.graph_c0
c10380.graph_c0	(T)17	gtcgaTTTTTTTTTTTTTTTTTacgagtcaacatacagtagtgatgatcacaagatttgaaagtagttggtgaatccaatttgtgtttccccttcccttcattcttcactgcacaatggcgtctttattgcgagcgagaaacgcttctcgtggctctatggctagtcttctgcggagcttcagcaacgttcccgagaacaccgtctattcgggtcccacggcgcagaccccgaacaagcgagtcacgctcaggcatttgagagagaagcacaaatcatcccaacctatcaccatggtcaccgcatacgattaccccgccgcc	TTAGGTTTGGACAAGGCAGC	CAAAACAGGGTTTGCTCCAT	60.11	241	c10380.graph_c0
c10380.graph_c0	(T)10	catgatctgcttggtatgctacaacacccccaccatgcaaaggtcactccaaaattctgtaagcagtatgcacgtgtaggagacgtcatcaataaagctttactggagtataaggaagatgttacaaatggttcgtttcctgatgttcaccatagcccctacaaaataagcaagacagatgcagatgttttttcaagtgagttgcagaagttaggtttggacaaggcagcgtccgcagcatttgaagcagttcagaaaatggatacggcttagatgacaaaattaaagcatttaaattacTTTTTTTTTTctttttatccttttgttgatcaaggtcaatgcaaaatgtcttgatgtttcacaaactttattttttgttgtccaatatcatatggaatt…	TTAGGTTTGGACAAGGCAGC	CAAAACAGGGTTTGCTCCAT	60.11	241	c10380.graph_c0
c10384.graph_c0	(AAG)5	gaacaaacagttgaagagtggaaacgtagcagcagcggcggagaaaggttagagatggttagccagaggcagcgattggctcgcaagcgattcaaagcagagaaccctgaactgtttccgaaggtcgagcccacaccccccaaagaccctaacAAGAAGAAGAAGAAGagtagcgcgttcaagcgcaaacgggccgagtcaaaatccggctccggtaaaaggcatcctcttagagtccccgggatgaagcccggcgatagttgcttcatctgcatggccaaagaccacatcgccaagctctgcccccaaaagaccgaatgggaaaaaaacaagatatgtttgcggtgtcgtcgacgcggtcatagagctaagaactgccccgaggtacaagatgccgcc…	GCGATTCAAAGCAGAGAACC	GGGGACTCTAAGAGGATGCC	59.9995	154	c10384.graph_c0
c10405.graph_c0	(T)11	aaaaggaaaagagagttgggattgggagagtacgagtcagagcaaagcagcagcttgggttggaccttggagagtccgtttgttccttccctttgttttctttagatatttcTTTTTTTTTTTctgtcgtttcattgcaaactgatacttcggtatccaaacacacctcatctacattttctcatctccagcacaaacaaacacgtgcatctcctttcgttctcatggcgatttccgtttccgcatcctccgcgatttcttctttgagttctgaacgttctacgcgcttgctgccatcctttacctctgcatcttcttccgccaaacagttctcgctgcaattcccctcgcgcacgcaccttcttcggatcagtactccacgcgctcctacttccccgc…	AGTCCGTTTGTTCCTTCCCT	GAACTGTTTGGCGGAAGAAG	59.9125	260	c10405.graph_c0
c10412.graph_c0	(GA)6	GAGAGAGAGAGAggaatctttgtgagaaataattaaccggtcctcttctaaaacaataggtagcaccatcattatcataaactcgaaggaaagagaaaaagaaaggcactgttttcaatcacacatcatcgtctgcttcaccccaaaaccagaagaagcaatcaaattagtcatcactaggaatgaactctacaacatcctctcttatctctatttgcaagggagaggacgcaaaaaaagaaaataacagcgcaaaagacttcttcaaaaagggtggtaataaaaaggaaaaaaaggacattactgattaca	ATGCTGCAAAGTCTGGGAGT	CACGACTCCTTTGCTTCTCC	59.9315	154	c10412.graph_c0
c10412.graph_c0	(AG)6	atgtgatcagcagcagctctgccatttgatctgtggcgttcagaaacagatcacgaaaaacaaacagttttggatttgatggtgtgtctgagaaaagcatcatcccaaaaatgaagtcttgagctttgtttggttttggttaccaagcacatgcacttgctgcatcttcctccccatcactgattcctcactctttttgatttttctatttttctttttctgttttaatgctgcaaagtctgggagtttaaataaagagctttggatttggagcaataaagaagagaagaaaaagagagaAGAGAGAGAGAGaaagagagagtcgtgtttgtattcacatgccagttcagagataaacgaaggagaagcaaaggagtcgtgtgcatgaaaatcaaacgtt	ATGCTGCAAAGTCTGGGAGT	CACGACTCCTTTGCTTCTCC	59.9315	154	c10412.graph_c0
c10422.graph_c0	(T)10	ctagatgatgcacttgatgacttgctagaggaaacatccactttgattaaaccaaatgttttattactgccacatgaagaaaagcctctcaaccacagcatgaaatctttttcacattctggaagcaaatccgaagtaactgatgattttgattcatggtttgatacactttgatttgacgagccttggaattcttgatataatatgtagtatgatgtgttcattgatgcttgttcattgatgcttgtgctaagagtggctctgtcctctccaccagagactggtgaatgcaaaatgaccTTTTTTTTTTctaacaaggtctgaaacaatgaatacagttggaactttatggcgattgtgtaca	ACATTCTGGAAGCAAATCCG	CAATCGCCATAAAGTTCCAA	59.3495	245	c10422.graph_c0
c10431.graph_c0	(AGA)5	aagaaaggtttgaaagatcaaaaccctacggcacacactctgttaagtctttgcagaggcactacaattccatttccaaagagagAGAAGAAGAAGAAGAaaaataaaagaagagagtagtgtgtgtttgtctctgtctctgtcttcgttcgaaaccatgaatctcttctcttccctataactcctctcagattcgatcctctcttctcttctcccaatttccccccctcccccaaaatgacgggattttctcgctcgcgcgatcacgcttcttcctcttcgcacaattccaacagcagtggtagcaatgtattcaatttgctcgcaaggagagaaatctcaccccgaaccaaatatgtggccaaatggcactgggttgaagcttctaagtcaaagtcta	AAACCCTACGGCACACACTC	GGAATTGTGCGAAGAGGAAG	59.924	271	c10431.graph_c0
c10431.graph_c0	(T)10	gaagttattgaaaaaacaattcaaccatttaaagctcaactcttgggagctctgtgctgatgatctgcccaaacataaccttatccagtgctgagcccatccaaccgatggtggaacttcactcactgcagtaccaaatgtatatttttgtattatccatgtatgagtatgtactaacattttcctttgttaacatgtttgtatttcttattttcctctccaaccccctccctccttcaacccataagtgggaatctccgtttctacctgtgtaacgttagtagtgaaagaaaatgtttgTTTTTTTTTTctttttctttttcccttttttctcttcccttccttttgcctttttcgtatttcagttccagaccataatcggttccttctctctctaat…	AAACCCTACGGCACACACTC	GGAATTGTGCGAAGAGGAAG	59.924	271	c10431.graph_c0
c10448.graph_c0	(TGG)6	tatgcgaggttgatggaggacggggaagcgcagagggatttgaggagcgcgtgccagagtggtgcagggacggcgcggtaggactcggcgagttggaactcggttgagtccagggacgttggaggtgccgagtcggagcccgagttggggtccgagttggagaggaagtggaggaggggagtgaagtcgtagcggcggttgtggaaggagaggacgtcgtcggggccttcttctacgattactggtttcgggggggaaaatgttatggagttcgcggcggagtgcggcggcgggagggcaTGGTGGTGGTGGTGGTGGtagcggtgggtggataagtgggtgacgtggagggaagggaatgggttggttagttgtggtgggaaaaccaacatgttgtca…	AAATGTTATGGAGTTCGCGG	TAAAGAAGCTTCGGCCTTGA	60.0245	177	c10448.graph_c0
c10452.graph_c0	(T)11	catatatgatagaagacaagagcgcgggtggcttctcctatgtagagtttcttatccatgttcataggcaaattcaaaataaaatgacatcataaagagtataatggcagcttcatttttgcaagcttttagaccttaaagatagagcaagccccaagtataggtgagatttctgcgtatttctgcgcattcaaatgccttgagtttgtcagaggaaaaccatgcgacacattttgtcaagttttgttgatgtacattgtataagataattaatgatggtgatagttggattatctgagaTTTTTTTTTTTgggctctactgttactcgacatatcaaattttatgtccaattgtgttttaatgcgaaatattgtgtcatttttaataaattgagag	AGAGGAAAACCATGCGACAC	TCGCATTAAAACACAATTGGA	59.591	157	c10452.graph_c0
c10475.graph_c0	(A)19	gaaatagaggagaatgtggatcaacttgtttggcagaatctccttcctgattccagctaccataaattattgttcctgtttagtggagtggtacataattgacctggatatcccttttgagtatgatgaccagttcttcctgggatacgtattagataattcacgtgtatctctgcacaggacacgcgagtaacttgtgtatctttagtttaaatgtaattttcaatactgctctctgaatggtaaaaatttattaattcttcatatgataaatgttacttctaatacatggcccgctttAAAAAAAAAAAAAAAAAAA	#N/A	#N/A	#N/A	#N/A	c10475.graph_c0
c10480.graph_c0	(A)11	cgccccaattaaactcctgtattattatttactaaaattgagtttcaatttataaataggtggtaccaagaaaagAAAAAAAAAAAtcaattgttgtcatgtgtctacaatatttacttttccctctcccctcgtgcgtcctttcattggaagggttattgtgcctcagtttgtcttttgcacaggcttaatcctctttgcccttgagtacaagaaaactccaacaagagcaatagcagttccaattgcattaacaggagagacaggagtttggaagaagatgactgaagaaacaatgataaccacacgcttcacactgtttgcaactgagtgtgtcacaggtgacaccatctccaatatcatatatgaaacctgttggtatgcat	CGCCCCAATTAAACTCCTGT	TGAGGCACAATAACCCTTCC	60.575	168	c10480.graph_c0
c10483.graph_c0	(A)11	cggaatcgattaccactgattatagaaaccaaagtattcagcctacataaataatacaaaacgtcaaacactaacttccacgacacatctttattttgaaaaatactccaaaaccaagcaatgcccacacggcttattcaccacacccatttgaacaacgggAAAAAAAAAAAgtaaagcaacgtacggacacaaacaaaagttgtacctaagatagtaacaaaaaaatacgatgtagttagttacaaagctcacgcgctatgccaaccctattattaactgtgtcgaacataatcctaaggttctgttgctggtagttggcgatgacgttgagcaccgagtttacgttgttgggcgccgctgccatagccaggcacgccacagcgccgtaggtgctat…	GGCTTATTCACCACACCCAT	CAACGTAAACTCGGTGCTCA	59.79	220	c10483.graph_c0
c10486.graph_c0	(T)10	gagaagggaaagttggaattggaattggaattggaatgaagagaatgaaagaagagagtgtggaaggtgagatgatatgggagagagtgagagtggggattttttagtttaattggtcagaaaacagggccagggagtgacaacagtaacctcagctgtctgtgtctctgcgctttagcattgggattcttcatgccctctctctttcatcacaaatatccaaacgccctttctctctcttctccttcattatttcacacattctatcttctctcttcttccctttccaagcttttctacTTTTTTTTTTcttcttttatctttcca	#N/A	#N/A	#N/A	#N/A	c10486.graph_c0
c10488.graph_c0	(A)13	cgagcgtatcgtggaggagtcaaagaagagggagaggaagaacacatgtgggttgctgaaggagattcaccagattgagaagtgtgctagagtgatcaatgagttggctgattctctgcagtttcctttgagtgagaagaagggagaagaggttaggcagcgagtgcaagatgtttcaagggtttgtgaagccttgaaagatggattggaccctatggaacgacaagtgagggaggtgtttcacagaattgtgcgcagcagaactgaagggcttgacacccatggcagagggtaaaaagtAAAAAAAAAAAAAcactgtttgtttgttgatgcttaactcaacattgcaatttgagatcatagcctgattttgcttagatgagtgaagtttgtgaatga…	GCAGAACTGAAGGGCTTGAC	GATCATCGATTCAAATCACCA	59.176	207	c10488.graph_c0
c10493.graph_c0	(A)10	cgtccccaagtgtagcaacgcccttcgacgtccaatgcaacgcaatgacaagagacgcaaccggccgcgacgaaacgaatatcaacactgacaagaggacggaggcgcgagggagagacgaggttgccgtcaacgatgcccttgcgccggccaatgatatcccaacacgtggcaccgcagaacaagagttctccccctttgacctcctccctctcttcctccaccttcttctccgcttcagatgcagacatttcccgttcactccgtctagagcaacggtcgaaagttttcgaaaaagcgAAAAAAAAAAttaaaaaatgaaaaatggcagatctaacggctagtattcaaaatcaaaggaaacgaagcgcgggaaatggcgggaaaatattaggagcg…	CTCCGTCTAGAGCAACGGTC	AATATTTTCCCGCCATTTCC	60	131	c10493.graph_c0
c10496.graph_c0	(AG)6	ctcttctccaccacgatgaccacaaatattgttgttgtcggggtcatcgtggtcatcgtggtggagaAGAGAGAGAGAGgtgaattgaatggagtcgttacagtgggtggctctccattaccccattcgccacgccctttccaaacgcaccgtttcccttccaccagctcacttgctctccgttatgctccgtcgccggagagggagcggcggcgaggtgcggtggtggggtacgagggcgtgcgcggtggaggtgccggagggagggaagatggtgatggagttggtgggagcgttcaacgagttgacggagagaatgaacgtgttgtcgactagctcctctcgtcttctgttcaagtgcctcaaactctccatcccc	ATTGTTGTTGTCGGGGTCAT	GGAGCATAACGGAGAGCAAG	60.037	164	c10496.graph_c0
c10502.graph_c0	(GAA)5	agtcctttattatggaccaaaaccaagtcgatggactcggaaatcacggaaccaacctcccccaaagtgacgtgcgccggtcagatcaaggtccggcccaaaacgacgacgtgcaggagctggcaatcggtgatggaagagatagagaagatccacaccgacaaaaaacagaggaagcgtctcggctgggccgagaccctcggtttcaagaaggagataatgcagttcttgacttgtttgcgaagcataaggttcgacttcggatgcttcggctccttctccgggaccgacatcgccactGAAGAAGAAGAAGAAgacgatgaggaggaggtggaggaagtcgaagaagaggaggaaaacgacgtgggcgtgggagaaaacgagagcgaagcatcgaga…	TAAGGTTCGACTTCGGATGC	GATGCTTCGCTCTCGTTTTC	60.1585	148	c10502.graph_c0
c10502.graph_c0	(TCA)5	gttgtaggtctgctccggcgaaaagttgggtaagagagagggaaggtggtgatgttgaagaagaggagaatatggagagagaaaaaggaaaagaaaaaggggaggggatggtaaagaagggacagagtttaaagtcgttgatggaggaagagaggagaaagaaggagaagatggtggtgatgcgatacgactctgatttttacggcatttcttctgatattgcaaaagagacatggattgttggcggtctcagggatctcatgtcaaggagtcgtagttccaaaagataagacatcaatgTCATCATCATCATCAttcacagttacacctatttttctttaccactttgtgagacttctcttcatccacgataccactttggtgtgaaaactgggaaat…	TAAGGTTCGACTTCGGATGC	GATGCTTCGCTCTCGTTTTC	60.1585	148	c10502.graph_c0
c10520.graph_c0	(A)10	ctttcgatatggcaattggcaatttaaaattccaacccacccctattatattatttaaaaacaaacttctcaaatcagcatgcgtaaagcaagaattacaaactataatatactaaagttcctgctgatgctacattcatccaaactttgacatcatattttcccaagtagaaaaataattctaaagccaaactacagtactaatcttcatccaaattactttcaccttagaaagacaaagcagtagcctatctgtgaacagtcaaatgtctaaactgcatacaaagattAAAAAAAAAAtgcatcgagaaggcaataagttgcaaatactcaaataatcgggtagttgctgccaaagtgacacagttccaacaaatccacgaacgcttccagcttccc…	CAGCATGCGTAAAGCAAGAA	GGCAGCAACTACCCGATTAT	59.6125	279	c10520.graph_c0
c10530.graph_c0	(GAT)6	tctgaaactgatactgaagcagacgattatctgtctaacagtggatatgataatatttgctttccaaagacaatttctcgatcaaaagctccaactactggagaagaattggaagatgacgcaccacttatgtccctataccagtccatgaaaagctcatccaaaaataaaacaggctacaaagaaagtcttctcaactctaccaagcaagcagagcacccacccagtagtctgaaaaatcaacccattgatcatcagacaattgttagtcgaaaacgtcctcatgtgattctttctgacGATGATGATGATGATGATgaggtgaaatgttcaagcagaaaagatcatgattgcctggtagatgatttgcccacttataatgccattaatagcaaagcc…	TCTACCAAGCAAGCAGAGCA	TCCATGCTCGGAGATAACCT	59.7705	237	c10530.graph_c0
c10531.graph_c0	(A)11	tcacaacaaccaatctgaaccagattcaccatttcctcttggtgaaagtcatcaaaaagtgcagagaaaaccggtttccctctttgcactctcgaattccttgacctatagaccaacccacatggcataacattgttcctctcagtgacacgcctcggtagcgtagaagaagaaggcgtcttccatgaatcacaataataaggagtcctgaagtgccaacatttcagattggaagagactctagaagccatgctcgatcaccaagttcttccaaggatcacacaaacaatgaataagaggAAAAAAAAAAAcacctaaaagacaatcataattgaataaacccaaatagaatcaatcaaatccaccccaaaaagtttcttgttttctgtatcgacaaca…	TGTTCCTCTCAGTGACACGC	TGGGGTGGATTTGATTGATT	60.0105	236	c10531.graph_c0
c10565.graph_c0	(A)10	cgacttttcctgctacctttgattggactgttcattgtaaaagcagcagcaaattttggcttactcccggttgatcctttgtttcagtatgtgctggtgatgcagtatgccatgccaccggctatgaatatcagtaccatggctcagctgtttgatgtaggaaatgaagagtgttcagttatactgctatggacatatagtgctgcagccatagcactcactgcttggtcaacattcctcttgtgggtattatcttaaggtgtctttggttcctgatgactttactaaaacaaaaaagagAAAAAAAAAAtacagaaattcttcagaagatcaaactcttgtacatactatggctgtgtgactgactctgttatacagcagttttctttcaccccttct…	TACCATGGCTCAGCTGTTTG	CTCGAACAGAACAGAAGGGG	59.8505	277	c10565.graph_c0
c10573.graph_c0	(TCT)5	gcaacgcgccgatcgaactcgaagcctctcggtgttgccaagaaacccaagccctccgtttccctcaaaaaccagattcgatccttggagcgtatgctccgaaagaatctgcctcccgaggcgagagaagcgcaagagcaaaagttagaagcactgaagaagcagcaagagattcacacacgcctcgctgcggaacgcaagatttttttacgtgaccggaagatcaagttcttcgagaggaggaaaattgaaaggcgaatcagacgcctcgagaaactgcaccgtgcctcttcttcatcaTCTTCTTCTTCTTCTgcccaaccttactctgaccagctttccgctctaaaacaagatcttcaatatgtcatgtactttccaaagaatgaaaaatatgtc…	CGTGACCGGAAGATCAAGTT	ATCTCTGAATCATCACCGCC	60.0765	221	c10573.graph_c0
c10574.graph_c0	(A)12	ggtttacgaaagcagttttaaagttgtggtttggagagccctggaagcaataaatggaaaagggttaatggaattgggcagcaaggtttgcatgttacttatggctctttctctgttgaggatcacactttcttaattttgggcgctggataattaatgccactgttataatgtgttttgacattttagctcgcacacacaagtcatattttacggtaggccaaagAAAAAAAAAAAAtcatagttttggagtgtgtcttttggtggaggaatgcttgtcacctactccttttaagttcccaattcctccaaaaacactcttgtgtgagacaccacaacaacaacaaccaataacaataacaacattagaagaagaacaagtactagaagtagtagaag…	AAGGGTTAATGGAATTGGGC	TGTTTTTGGAGGAATTGGGA	60.15	258	c10574.graph_c0
c10575.graph_c0	(A)10	tcatgttgactcaagactaaatggtcattggtccactccccagttcacactccaaatatcttctaatcagtaatcacagcactggcattattccaaccacactaatccactattcatttacatacttatcataattataacaactcactgtaaagattaatatgcatatactaaagaagaggttattgcaagacttatgtacacttattattataataattacaaagttatacaatgatcacatgattaccatttccttggtggcccttgatctcctccactccaatgaaaaaatgtaacAAAAAAAAAAgagatataagctacaaaattttcttgtttttctttttctttcttctctatatttttctgcaatttagttttgtttttgttgattaaact…	CCTTGATCTCCTCCACTCCA	TATTTGGAGGCCATTTCAGC	60.1145	259	c10575.graph_c0
c10576.graph_c0	(TCT)5c(CCT)9	aagagatggaaggtggtagtgtgaggtgggagataaggcgatgcagaacagagcatagactgcaaaaatggcttacaatatctgctcttctccttcttctctcttccacgattttccctccatcTCTTCTTCTTCTTCTcCCTCCTCCTCCTCCTCCTCCTCCTCCTcttcttcctcttctcgcaaattcaaacttcgaaacttgtcttcctcttcttttcaaccctctcattctcattctgcgaccctgcactcgaaaacccttctccatgctccccaggtgtccttgcacgaacccatttccgaacagataccatcggaggggaatccggagggaaattccacgtcttcctataaaagtagtcgtatttgggtgaatccccgaagcccgagggcgaa…	TGTGAGGTGGGAGATAAGGC	AGGGTCGCAGAATGAGAATG	60.1455	230	c10576.graph_c0
c10580.graph_c0	(A)10	aaacctttctcaccttcttcttctcttcctttctattcatattatttttatttttctcaaatcactgtcagacgttccaacaaaacaataccaactcctccattaatcgctttgcagaatctgaaaaactttttctttcaattggtttctgggaagatccggttgatccgctcctcatggggagcgatttgggtttgcaaccgtgtgattacgtcgttttggtttgtgttctcggactcgatattttctgaaacctcgtactgggttgtattgtaagagtgggatctagtgtgggaaaccAAAAAAAAAAttgtcggaatcgttgaggttacaaatggagacacttgttgttatggcgcatcacaggaaccaatgctaccctcggtcggaaccccaaga…	TCCTCCATTAATCGCTTTGC	ATGCGCCATAACAACAAGTG	59.8945	266	c10580.graph_c0
c10581.graph_c0	(AAG)6	gggtggtgtttctgaggcttggcgtgttgggccgggccgcgggcgtcttgtgggactggatcggcccgcttcttgcggcttcgggaactccgctggaacttagggttagggttggagagtttcatgttgggaaagtttgggggtatggtttggtaatggttgggtggtttgtttgcgagaaaatcctgcggatgaagtactgcaacgtccatctgggagaaaaattgaagcaaagcaagagaagtgcagaagaaaacgaatggtctggagagaagataagaatatgattggagaagatttAAGAAGAAGAAGAAGAAGagagtagttgaaaattcaacgagtgaagagatgttagggtaaaaggcttttatgtgagcgg	GGTAATGGTTGGGTGGTTTG	CCCTAACATCTCTTCACTCGTTG	60.0595	206	c10581.graph_c0
c10590.graph_c0	(T)10	agtttgaaagcgaggaatgcgtgatatcgcacttgtgtgaagcttgatttctcacgcttccttcagagctggttcaagcaaaaatgcttcgtcacaaattaatcgaaatttttgtagttgatgaacgaaacagaggtgactcacagaggattgcgtggtgggagattgcggaacgttgaagcaatggttcgctgcccgaaagccctaattgacgcttggttttttgagttcatcgcattcgtgaaaacgcaaagaacactagattttcaattcgttgttttttttctttctccttttctcTTTTTTTTTTcgatt	#N/A	#N/A	#N/A	#N/A	c10590.graph_c0
c10604.graph_c0	(CT)8	gcctacaagccaccaggagttttgttcttctgggtttgtccCTCTCTCTCTCTCTCTatcactctgagattttttgtctgctagctttcaagagaaaatagttctcacttaccgtaaaaggctaatacaagctcagcagaaggacactctatttctgttctgttgcaatcttcatttccagtgaagagccttgcatgtctttgctcatcccttaaattttcaggactcagattgagatggatttttagttttcaagacctgggaggaacaaaagaaaacttttttcagacacttcactttggaaatttcagcagcaattatcagattatgcgacgactggtggggcttggatcagat	CAAGCCACCAGGAGTTTTGT	TTTGTTCCTCCCAGGTCTTG	60.115	267	c10604.graph_c0
c10605.graph_c0	(T)10	aagagataaaaacaaaagaaagcaacaTTTTTTTTTTcttttctagatgtcacagaagtcaaatacatcatgaatactagaaaccaacagtcaattgattcagaccacaaatttcatgtattttctcataaaagcataaggatttttagccaagcaaagaattctggaaaagatggatgttgaagagttgtttcaggctcagactcatttatacaagtatacttacagtttcgttgcttccatgtgcctcaaaagtgcagttaacttgggaataccagacgcaatcttcaagaatggcaaacctattactctctctgagttggtcttggcacttcag	AAGAGATAAAAACAAAAGAAAGCAA	CACTTTTGAGGCACATGGAA	58.4435	257	c10605.graph_c0
c10605.graph_c0	(GA)6	gcttgatcttccacatgttgttgaaaatttgcctgacagtaccaatttgaagtttgttggaggtgacatgtttcagtccattcctccagcagatgcggttcttctcaagttagtgttgcatgcttatagtgatgaagaatgcattaaggtactgaagaaatgcaaagaagctgtttcaaagaaggggaagacagggaaagtaattatcatagacatagtagttggtcaaaagaatgaaaatcatgaattaacagaagcaaagctgttttttgatatgattacgatggttgtggtcacgggGAGAGAGAGAGAagaaaaagaatgggagaaactcttcttggaagctggattcagtcattacaagataacaaacatctttggtatgagatcactcattga…	AAGAGATAAAAACAAAAGAAAGCAA	CACTTTTGAGGCACATGGAA	58.4435	257	c10605.graph_c0
c10615.graph_c0	(A)21	tggtcaatacactcttctccttatgttacttgattgttaggtggaaaagagctgaactgagacatcgtgcaagggctgctcgtaacaaacaagagtagttcatgctattggcattgtaataataataaggttttgcacaagaattttgtttttcttttttgagatctgcttgtttagtatttttattatttctaattatgtttgtgtactctatttacggtatattttttaaccttttagctccttttattaataaaggggctgagtctctaatgaagtgctaatgtgacaatattagcgAAAAAAAAAAAAAAAAAAAAAca	#N/A	#N/A	#N/A	#N/A	c10615.graph_c0
c10622.graph_c0	(A)10	ggagaaactaaacaaaaagtagctagcgatcaaactccaacaaataagatacataaggaaggtcgtctcgaatagcttcattctagtacaatttaagcaattggtatacaaagtatgaattttcaattatttgtcacctattaaaaacttttgccaatatgcgaatagctccctaattAAAAAAAAAAtgcctcatgattgatcggaacaacaggaaaaggccagctcacttgatgtcatgaaaagatggcaagacagcaataagggggtctccgtaaccaacaggctctccatcatcaacaagtagcttcaacacttgtccagccacatcagtcttaaccggaagtccagtgccaaactgatccaaataaccgatgatttgcccttctttgactaaat…	GCCAATATGCGAATAGCTCC	GAAGGGCAAATCATCGGTTA	59.786	236	c10622.graph_c0
c10635.graph_c0	(TG)9	gtcagtgaaagggtgagctgtctggtgttTGTGTGTGTGTGTGTGTGgaggagggattgaggaacagagatggagggagagcttaacaatttgatgatggtatggagcatagccgcagcaacaatgtgttactgccacagaattggaaggcttatccccgaaggtgcatcaagacttatagccattatccctgccatactgcttcttcttctgctccctctcagactcatctccattcactttggaggaccatctgctttcttcctaggttggctttccaccttcaagctccttctttttgcctttggcaagggccccttgtcctccaaccctcccctctctctccg	AAAGGGTGAGCTGTCTGGTG	GGTCCTCCAAAGTGAATGGA	60.1005	244	c10635.graph_c0
c10641.graph_c0	(GA)10	GAGAGAGAGAGAGAGAGAGAtggaactttatgataatgatttcttggaggaatcaatggccctaagaagagaaccatgggataccaatccgtgttcacaagaaaaccagcttttctctaatgcttggagttttgattgttttgatcaaaactatcaagcttttccttcaaattctttctctttgcaagaagtgcctcagagttacaacttcgaccacaccttcaatgaaatctacagttccttatttaatgagttttctgcacctcagattgtagattcatcttatagcaccctcgatgcttcacatattagcacccctt	#N/A	#N/A	#N/A	#N/A	c10641.graph_c0
c10648.graph_c0	(AG)10	tttggttgagcattaatcctctttacctctgaggcataattgtcttgcccaattcgtctggagattaaaaggggaacagggtgaggaggtcgatgatggtacactgaacaaaaggaagagatgggatggtgaagtgcataagcagagtgtgaaagcctgcgaatgtgatccaacttcaatggaattcggacgccgttgtgagcaacagaggccaatcccataactttggggttgggtttgggacacttcttgatgggtacaacacaagttgccacacaacacagcaatgaaaccaaagttAGAGAGAGAGAGAGAGAGAG	#N/A	#N/A	#N/A	#N/A	c10648.graph_c0
c10649.graph_c0	(A)10	tggtccagttttcaacattcaactagaaaacatccatcaactaaggtcactgccaacacctctcccctcaaactccacaatcaatataaacgaacacagcgcgaattgcacatcaatccagccctacactttctcctctcactgattgcgttcatccccaaagtatgtatgtcaccactcacagtttcctataaaacttattaaatttatgaaaaaattaaaaaaaaccccaatcttcaacacatcgtgacctgcaaatcaaccatttcttttctattatgaaataaaaaccctaacaatAAAAAAAAAAcacctcatcgtcacagaatcctcggcatccttaaccgaattcatcatataacaaccataaagaacctcatcgtaaaagcaaaaacgaat…	CGAATTGCACATCAATCCAG	TGAATTCGGTTAAGGATGCC	59.987	252	c10649.graph_c0
c10659.graph_c0	(TTC)5	ctctctTTCTTCTTCTTCTTCtctttttctttatatcaccaacaaagttcatacttttcagatacccattttctcataatgaccaacaaatctccagtttttccaatgccagaccctcaacatttcagtgactatggctttgaccctcaaataaactattttcaggtttctctttctctttctttttctttcccacccatttggaaaaatgttttttttttctttccattcacaaactttggctttctacaaaacaggtgttggaagaagccatgaagcacaagcgtgagacggcgagatccatagattccatccacttca	TCTCCAGTTTTTCCAATGCC	TGGAATCTATGGATCTCGCC	60.0245	222	c10659.graph_c0
c10659.graph_c0	(T)10	ctctctttcttcttcttcttctctttttctttatatcaccaacaaagttcatacttttcagatacccattttctcataatgaccaacaaatctccagtttttccaatgccagaccctcaacatttcagtgactatggctttgaccctcaaataaactattttcaggtttctctttctctttctttttctttcccacccatttggaaaaatgTTTTTTTTTTctttccattcacaaactttggctttctacaaaacaggtgttggaagaagccatgaagcacaagcgtgagacggcgagatccatagattccatccacttcaagctccaaaagcccatttccaaggacgaatcccgtagcaaagcccacaggcccaggaagaagcgctggtggagaagcg…	TCTCCAGTTTTTCCAATGCC	TGGAATCTATGGATCTCGCC	60.0245	222	c10659.graph_c0
c10662.graph_c0	(CAG)6	gctgattggggaagctcaaagagtacttctggacagagaaaaacgtattgtttttgacatgaagcgtagagttccgaagaacaaacctgctacatcacattttaatactactgcggggaggaatgttaggtctaactttacaagctcaacttctCAGCAGCAGCAGCAGCAGcaaaatggtgcacgagatacattttggacagtctgcccattttgttctgttaagtatcaatattacaaagaaattttaaagaaatctcttcgctgtcaacaatgtaacaggccctttgttgcatatgaagtggaaaaacaaggtacaccatctcctgcaactaattcaactcagcaagcttctgaccagcagaaaggtggtttgaatcatggtgctttcaaggtagg…	TACTACTGCGGGGAGGAATG	GGGCAGACTGTCCAAAATGT	60.0305	105	c10662.graph_c0
c10667.graph_c0	(TC)6	aacatgtctaataaggtatgtgtagagggtaaggtcgtagagaaagaggaaaaggagaagagtgtgatagagcatggaaagtcaaataacgcgtttagatggagaaagcgtatgggccgtttggtccatttcatccaatggaagaggtccaataagggtggtgtgggccatgttggtagcaaggttgaaggagtgaaggttagaaagggttggatgagatcattgacaaagaggaagaccgtggaataaaggggtaaaaggaaagtgacatgtaccaacaacaacacttgcttttctcttTCTCTCTCTCTCttttttgtggttacttcttactactactaagtgtggatgtgaagtttttaacaacatatatatagtacaataccactactaagaaga…	AAGACCGTGGAATAAAGGGG	CAAATCCTCAAAGCATGCAA	59.9945	269	c10667.graph_c0
c10667.graph_c0	(T)10ctagctgttgtggcatggacacatacgtagtacagactagctgtaaatgagaaaaacatttgagtgttcctttccatacggcactgc(A)10	aaggaaagtgacatgtaccaacaacaacacttgcttttctctttctctctctctcttttttgtggttacttcttactactactaagtgtggatgtgaagtttttaacaacatatatatagtacaataccactactaagaagaaggaggtagagtcaaagatagctttgttgattgatctcttcaaaatgtgctttagatacatcaaagttaaaaaaagtgagtgatttgcatgctttgaggatttgggaatgaagttcttgtaattccttttttctttctggttttttaatttttcattaTTTTTTTTTTctagctgttgtggcatggacacatacgtagtacagactagctgtaaatgagaaaaacatttgagtgttcctttccatacggcactgcAA…	AAGACCGTGGAATAAAGGGG	CAAATCCTCAAAGCATGCAA	59.9945	269	c10667.graph_c0
c10673.graph_c0	(TC)9	TCTCTCTCTCTCTCTCTCtttcctcttttcacaccaacaacaaaggatctcactcagaaatgctccttcgtcccttccacttctgttccaaccccatcatcaccaccctacccctattctcatagcttccctatttcacacgctcttcccttttcttctttttttcattttttctcaaacacacacacaaatggagttcggagggaacatcttctgcctctccaacagagaccaaaatgggaatactaacgccaacgctttcgcctgggattcatggcaaacaaccacttctaataataacaacaccccttccaggtt	AGGTTCCTCAACGCTTTCAA	CCAGTTCCACTAGCGTCCTC	59.86	260	c10673.graph_c0
c10673.graph_c0	(CAG)6	tttcttctttttttcattttttctcaaacacacacacaaatggagttcggagggaacatcttctgcctctccaacagagaccaaaatgggaatactaacgccaacgctttcgcctgggattcatggcaaacaaccacttctaataataacaacaccccttccaggttcctcaacgctttcaacgcccccgtcactgccctcaccgctccggagggctccgccgccaaccgctccgaggccgccgggctcgccagcgctctcatgttcctccctcaaaacggcggcgttttgcgacaccgcCAGCAGCAGCAGCAGCAGcaacatccgtacggaggtgatgggtcccacgtgcaccccgacccccacctcatgtgcttgaagcttgggaagaggcattac…	AGGTTCCTCAACGCTTTCAA	CCAGTTCCACTAGCGTCCTC	59.86	260	c10673.graph_c0
c10673.graph_c0	(CTG)5	ccacttctaataataacaacaccccttccaggttcctcaacgctttcaacgcccccgtcactgccctcaccgctccggagggctccgccgccaaccgctccgaggccgccgggctcgccagcgctctcatgttcctccctcaaaacggcggcgttttgcgacaccgccagcagcagcagcagcagcaacatccgtacggaggtgatgggtcccacgtgcaccccgacccccacctcatgtgcttgaagcttgggaagaggcattactttgaggacgctagtggaactggaaccgtctcctCTGCTGCTGCTGCTGctactttcggcggggggttggtgttgggggataagcgtgggaaaggagggtattccggtggcggggcggcggtgaaagctgtcg…	AGGTTCCTCAACGCTTTCAA	CCAGTTCCACTAGCGTCCTC	59.86	260	c10673.graph_c0
c10696.graph_c0	(AT)9	acaagtgaatggatgaagctcctcttcgatggtgattcatctttgaacagaaacggtcttgttattgaacgctatctggtttcctggttctcggtcattggacaagtagttggtctcaaaattcctttggaaatgctggatactgtagtttctaacgattcttagacgtttgttcatgcttgcacaaaagcaatataaatgaaaagaggacaaggaaagtttctgcccaccatttacgattactgctgcagttgccatttgtacatagcaatgtttctccagcataaaatgaatggtgaaATATATATATATATATAT	#N/A	#N/A	#N/A	#N/A	c10696.graph_c0
c10708.graph_c1	(A)12	gtgagcaattatgaaaccaacggcctttacagaaatatctgcacggatttggcatcaaaatttgtaaatagttatcagaacaagttatgttacttcagtctgttgtagaactttattttctcataggatggatgctactttttgttgaatgtttctcttcttaagtactgtgaaaacaatttgttaatcataccaggggctcattgtatactcgagttcttaacttgcgtatgtagttggtactggatagttgtctttgtaatcactatttcatcaatgacaatgacatgcattctcatcAAAAAAAAAAAA	#N/A	#N/A	#N/A	#N/A	c10708.graph_c1
c10715.graph_c0	(CTT)6	gcaaaaatcaatccatggctcttgaagaagcatggaggattgtgtgagagggtcctcacccttcacactgcacctcttacagtttgcttatgcttagccattggcttctctaatcattaaccacaaaggggtatatatggaggaacataattctctttgagtctcatgatgcagagaaacattctccataggtcagagaagctctggctgcagccaagcaaaccggcaagtcacagaaaggcaatggactctctctcattaaggggtccttatggctatgtaattgactctattatagtcCTTCTTCTTCTTCTTCTTctcctcccactaccctcttatttcttctctgtctctactctctaccactctcaaactcttctttctaagttccttttgata…	AACCGGCAAGTCACAGAAAG	AGGCAAGTTAGCAGCGTAGC	60.055	224	c10715.graph_c0
c10721.graph_c0	(AG)6	aggagcagaattagtttgttggcgacggaccttaactatccttctggttgccagaacatcatcactggctctcttgaaagtgccagtctcaagctcaggagaatcttcctcctcatcaacgggagtatctcgagtgagttcccttccagcagcccttttctttgaaggtggaagggcattatcagcatctcccattgtagaaataaaactacttgtcaactaagtcagaggacaacagcagaggcaaacacgaaagatatttcttacgatcctgctcgaacccctaaaacgatggagagcAGAGAGAGAGAGggaagatgagagtggcaccaaaacc	GACAACAGCAGAGGCAAACA	GGTTTTGGTGCCACTCTCAT	60.0025	107	c10721.graph_c0
c10735.graph_c0	(A)10	ggaaaaaagaaagatggacggaggaagagggaaacaaataatgcaaaaatctgagtatggttccactggtcataatttttcaggtcaacaaaaacgaccagtctcttgtacgcacgcacaggcacaacacaacacaacacaacccttcaagctttgtctataaataatataacttcacacttaaacacatcatcacccaacaacttgacaccaaaaaggaagcagaagaacAAAAAAAAAAtggcatcatcgtcttcctcgacactctcctcgccattcctgcgagtggagttcccctctgcgagaaaacaacgctcttccaatcacgtgcccttcatcagagcgtccgtttctgagaaaccaccaccggcagtgtcggtcacctcccccgagcccacc…	CGACCAGTCTCTTGTACGCA	GGAAGAGCGTTGTTTTCTCG	60.021	227	c10735.graph_c0
c10744.graph_c0	(A)19	tcattttaaatcaatgaacgcttcaatacgagaatagaacgactagagagcatgacaatgcagtgagtttggttaggattgaagaccaaatcaatagattctacggcgatgaacttattgtatttgcaattattattaatcaaaactcttgctgaacacaccgttgtcaataacttaaaaaccttgattaaatacattacattttaataatcttttgttggtaacaaaggacatcttttaatgagatgaacaattgttgattggcaagctgcaattaatgtgactttaacgtggcttttgAAAAAAAAAAAAAAAAAAA	#N/A	#N/A	#N/A	#N/A	c10744.graph_c0
c10747.graph_c0	(T)16	TTTTTTTTTTTTTTTTacagtaaatatatattttcacgtatcattacaaaataattctatttagcagttggtttttcctggtcaagtgcatgagtatcgaggtttagcaatgatgaaaacttaaaccttatgaagttttcatttttcattctgaagaagttatacatttcatgaaaaaaatgtgtaaaatgtttcattggacaatataactgtatgcacactcttacaatttcaacacactagaacaagatcaaagaaactgcgaaagcagaaaatctggtggaatgaatcttctcttctaatttgcacacctcct	#N/A	#N/A	#N/A	#N/A	c10747.graph_c0
c10750.graph_c0	(AG)7	cctctgtgccgccaggtgcagctccgtgtcgttatgccgccccgtcacttgcttcacgtacttcttcctccccgtctggtcgatgcgcttccccgagttcgaaagcaccagcgccggagctgtcgatgaggacggagacggcgacggtgacggcgatatctcagaaagtggattctgaaaggctgatgctgggatcggcgatggggggtccttttctccttgcccgtcagctcccgttcctgatacaagcaaaagggtgatcgaaaaatgaaaaatttagaagagtgaagaaatatagaaAGAGAGAGAGAGAGggagaacctgtttggtttgggtgagaggccattgagatggtggaagaaggaacagaggagagtgtggaagtgaagggagtaagag…	GCAAAAGGGTGATCGAAAAA	CCTTCCACCCATCTTCCTTT	60.1755	221	c10750.graph_c0
c10753.graph_c0	(T)10	accgatgaatacaaaagtaaacacatacacaaaagtacatacacatacacaatctatgaaatctttctatcttctattacgatcaaccatggtataataactttcagagactaagaaactatgccaaggtaagaaaaaaccagtaaaagacaaaaatccatatgggatatgaattttgtattgatgaaaagcacatgaactgtggtaaaatctggatcaccatccatttctccacacatctaacaaaaagttaaattcaaagcccaatctggaaaagtgggggctagcaaaatcacaagaTTTTTTTTTTcttttacaagaggaaaaacaaatcaaaaagcaccttgacaaaatcctaaactctaaaaacttctcgtgcctcaaccatgggtattaaca…	AAAGTGGGGGCTAGCAAAAT	GAGGCCAATCAGTGGACAAT	59.95	221	c10753.graph_c0
c10753.graph_c0	(CT)9	aaatctccctccttgttgtgacccttcagctcctcagaggtcatgtacttcttctcaccctccatgcttgtgttggaccaacaaaaacaacacaaatcaaacacaatgagagtgaaaataagaagatgatacagatagatgtgataacaacaataatggagtatccggttccgcaatgcaaacaaatctagaccaaagaatccccttttactgcaaaggggttgttattttcgttcaccaaaataaccccatgaaagggatttcaatttgatctggttgaggatctaatacccctttaccCTCTCTCTCTCTCTCTCTcccactaaagcttttcttctgtgtcgttgttttatttgatagtgctttggagtttgaatgttttaaggtgccaccagcacg…	AAAGTGGGGGCTAGCAAAAT	GAGGCCAATCAGTGGACAAT	59.95	221	c10753.graph_c0
c10755.graph_c0	(GAA)5	gagttgtggaagagagaggtagtaatcgtatgcagcacagagtgcaggtggagcggaagagatgtctgtggtgcggaagggtagttgcagagagggtaaggagttggcggggagggagagttttggagatttggaagacatgtcggaagcaggtatctttgatttccaatgtaaatcaaccattttgagagaaggttgtgatgtgaaactgaaagagggggagggaaagggtatttatatggatggagtgatgatggtgagaattttgaaagacgtgtggactgagaatgttgggggcatGAAGAAGAAGAAGAAggaggtatttgaaagttggaagtcgcggtggtttgaaaatgatttaaaaacacggaaagtggtttaggataaagaatactaatt…	GAAACTGAAAGAGGGGGAGG	AATCATTTTCAAACCACCGC	59.926	155	c10755.graph_c0
c10758.graph_c0	(AG)7tgagtttgttttgtgtgtgtgtttctctgtcgcgtaataa(TAT)6	cttgctcgtcctttatgcttccatttgagattagctccgaaattgtagagagaggaAGAGAGAGAGAGAGtgagtttgttttgtgtgtgtgtttctctgtcgcgtaataaTATTATTATTATTATTATtgagttcgggacataacaactcagagagttcttgcaatttgcaacctctctctaaggttggctttggtttccccctttctgccgacgatcttgtttgtacctgtggatcagttcgggccctcggtgctggtttgtagcctgtgctgaataccagctacaatgaagaaagctattggtcaaactgttagggaccttaaaagagaagtgaataagaaagtgctgaaagttcctgggattgaacagaaggttcttgatgccaccagcaacgagc…	GCTCGTCCTTTATGCTTCCA	ACAGGCTACAAACCAGCACC	60.2655	267	c10758.graph_c0
c10762.graph_c0	(AGA)5	catggccaattctgatccaacacgctgtagagcttccacttgtgttttaccgtcatctacttcaagggataaaattccagcaatgcgacccaaaccatgttggggactggtatgaagatacgtagatataaaaccgttggaggaagcaggcaagacataacctcttctaagcctcacattctcccccatcatggcagccacttcagtgattgcattttgaacggttgtttctccactgatctttggatgctcaagattcaacgtcgtgtcatgcaaagattgaggtccgacatgaaaggcAGAAGAAGAAGAAGAgttatcgagcgacaaagcttgctttgccaaacacaatgccaagtgtcggaaaatatcgtttcgggcaacaaaatcggtctcgca…	GATTCAACGTCGTGTCATGC	ACTCAACTGCGAGACCGATT	60.001	152	c10762.graph_c0
c10770.graph_c0	(A)21	tgtcatcttacacaagctctagtgtcatcctttacttcacgtaaaataatcaccattcaattttatgtagtaatcttgtagttaaacctaatcttaaaattacgttctcatggttgtcactaagacactttagcatctttagacataaattgtagtagtgctatgttttaagattaaccttctagaaaaaggtttttcctcattagatacaagatattagagcatggagtgaagtggaagattttaccgaaggatgttctattacaatattgaaatgaattggatggttttacaagggtgAAAAAAAAAAAAAAAAAAAAA	#N/A	#N/A	#N/A	#N/A	c10770.graph_c0
c10780.graph_c0	(A)10	gtcgttttgtcgttttgtcgttataattttaaaaatgatagattgatcatctatcatctataaataaaatagagaaacactgattaaaccaagAAAAAAAAAAcaaacgtaaccccgcattaaacatatattggctaggtgttgtccatctgaagctctcatatacttacaattatattttaattatgaacaaaggtggaataccctcaatcgtcgctaaaatggtgaagttcaatcccagccagatcacaaataaacgtcaagaaatctaatgtcactcaattccagtactgcaaatgctgtatcagggccgaataatacctgggactaacaatgaaaggcactactccacttttgctcccacaaagcattaaatgattccacgcccaactactacca…	TCGTTTTGTCGTTTTGTCGT	ATGTTTAATGCGGGGTTACG	59.47	126	c10780.graph_c0
c10787.graph_c0	(AG)8	gccaggagtccagaaccttcaccgtgttccagacgcggttgctatgcttctccactccaccctctctagtaacactccctcactttccttgcaattctaattttcaaagaccaaacacacatAGAGAGAGAGAGAGAGtcgaagctcaattccttacaaaagttcacccttctcactcagccccaaatcctatcgcaacttcaattttcttcttcctctctctcttctctcttcctcacatactcatccgagcttcgtcgctcgttcctctctcgaatcgatctattttccttttagggtttcaccgcgccgatgtctgtttacctcgaaattggagtgtcttcatccatcgtcggccaccgctcctgcttcactaaccgtgcaaggcttcgctgttcc…	GTCCAGAACCTTCACCGTGT	CGATTCGAGAGAGGAACGAG	60.0485	273	c10787.graph_c0
c10797.graph_c0	(A)10gagggtttaggttttgtttatttatgtttctctccgtaagaacgaagagaggaagagaag(A)10	gctcaaaccgaacgccgaaccgctcccccgacccggtctgaaccggttctccgcgtcactcttcccctgaatcagcaccagaatctcctgccgcgtccaccgcggcagcctcgccgccggccttccgtcgtcgcctccgtccgcggcggagcacggcgcggcgccgttacccgccccgtcaacggcgttggggttggaaggctggtccagagccatgaaaaagagaattgtgaaaaaacacgtgactggcacgtgagaatttgtgacggtgcctttgggaatgcccgttacggcgttaagAAAAAAAAAAgagggtttaggttttgtttatttatgtttctctccgtaagaacgaagagaggaagagaagAAAAAAAAAAttagagagaaagagagagt…	GAATTTGTGACGGTGCCTTT	ACTGGCAAAAGCCACAAAAC	60.066	186	c10797.graph_c0
c10804.graph_c0	(TAA)5	ggtcaataaatcaagttgatcttcccgtctcattctgagttttaatggaataactttagaattacattttcctcaattaagttactcctTAATAATAATAATAAtcattataatgaaaataacattgctcttaaaatgttaactgcataaaagaaaacatgtcaagcaaaatgtatttttgtatggcagaaaggcaagcaaacagcaaaacaccattggattttcacaccagaaagcacaataattaaaatttccaaaatgtgacccaaaaatgctttgtttctcattgtaaaattaattatgcgccaagccaaagaagtatgtaagcatttctttcactctagaattccccacttgattctttccatccaccatagctctcatctcctacactgtatt…	TGATCTTCCCGTCTCATTCTG	GTTTTGCTGTTTGCTTGCCT	60.3155	195	c10804.graph_c0
c10824.graph_c0	(TC)6	tcttaacgcgatttacaacacaactgtctcgtctcgtgttcccaccaccccatatataaccctttcttttctcttctttTCTCTCTCTCTCttcccgaagaaaaatccatcttttttctgtgtgatcagaggggtaacaacgattgcttcttcaattctttctagtatataactgggattcgatcaagtcacgaacttttcttcgatttgaatggagggtcatcatctccatcgccaccatgggcagcaacaacagcaacaaaggcttcagcctcagaatacgagtgccaacgttgatgcgactgataggtttccccaatggagtatccaagagactaaggagtttctcgtgattcgtgcagagctggatcagactttcatggagactaag	GTCTCGTCTCGTGTTCCCAC	TGAAGCCTTTGTTGCTGTTG	60.375	245	c10824.graph_c0
c10824.graph_c0	(A)10	agaagaagctagggctgagaaaagggatgctctaatcacagctttgctaaacaaactagagaggcaagaaatgtgatgaagatgaagatttcaagactttattcagttccatgatctccacacatttgaagaggttagtgttggattgttcacaagaaaatacaaatatagtggacaccaagaaaaaggcaagagatgtagtttagtagttaggaagccaagtaggcaaatagtgtattttctcttccatgaaacaagcttgatgatatatagagatttgttcttagtaaaaattcttagAAAAAAAAAAttaactttatg	GTCTCGTCTCGTGTTCCCAC	TGAAGCCTTTGTTGCTGTTG	60.375	245	c10824.graph_c0
c10829.graph_c0	(AG)10	agagtgagaagaaaagtcgaaggagtgaaagtttttgaggatgtttgaaggtgtgagctttttgtatggcgttgaaatggcaataaaaatctgcaatgcccttgttgggaatgacacttatgttgcagatctctctctcccaaacatggaaaaaagtttctctctgctttctcttctgtctctcacaatttgtgcctatcaatgcttctcttctctataacctttctatcacagtgttaccgacacaggagaatagaggcattctggacagagaaagtgagtgagagagaaacagagaaaAGAGAGAGAGAGAGAGAGAGa	#N/A	#N/A	#N/A	#N/A	c10829.graph_c0
c10838.graph_c0	(GTG)7	GTGGTGGTGGTGGTGGTGGTGtaaccgctggaatatatcttccggagggggacctctcagatctggaaccctgcgagggcatggaattcgagtctgaagaggctgccaaggccttctacaattcctacgcccgtcgtgttgggtttagtacacgtgtcagctcatcccgtcgttcgaggcgcgatggagctatcatacagaggcaatttgtttgcgcaaaggagggttttcgcaacttgaatgagaagcgcacgaaggatagagagatcaagcgtccccgaacaattaccagagtcggatgtaaggcgtctttgtctgtga	#N/A	#N/A	#N/A	#N/A	c10838.graph_c0
c10847.graph_c0	(T)16	cacttcatagctaacaaataccatagggttgagaataaggaagaaacaatgaatctccttgtgataaggaactaaactatctagggtttcagacgcacgccgagttctcaaaacccaacaaataccattaaactaacaaaactaagcttccagacctcccttttttattcaatgccacaagctatcttctttttcttcttcttctagagtcttctactgacacaggttatccagttttcgtttcgtgcggcttctcactggtaagtgtgaactaTTTTTTTTTTTTTTTTcaatctctcctgtctctctgttaatttagcctttagattcatggcaacgattattctagtctgtgttgatttgaatttgagtgaataatgacgcgtaggaaggacaata…	ATCCAGTTTTCGTTTCGTGC	CCGAATTATCAACCACACCC	60.0845	243	c10847.graph_c0
c10865.graph_c0	(TC)7	aatgagttgttacagtggtaatgataattaaaatctaaatattatctatgtgtatgtatatctaaatccccagttgtcaacgtcacccttccacttTCTCTCTCTCTCTCccacccttcattttgcttcccttgtcaatggatggtcatggtcttccttgctcccatgccaccccaactatctcttcttacattggttcttcacccccttatgtccccctcctcctcttctttctcatttccactctctcatgaccaaccatcacttcaaacactccattctctcagtttttctcatgccatcaccgtcttcatcttcctctgcatattccctttacaattcttacatggtttccaacttcatggtctctatcatagtccccttattcctcttctcctt…	AATCCCCAGTTGTCAACGTC	AGAGGAGGAGGGGGACATAA	59.8585	164	c10865.graph_c0
c10870.graph_c0	(CT)9	agagagtggggtttagagagagaaagagaagcagaaacaaaagtagttggtggctacggtgaagcatggttgttctggtattggctatggtgtgggataatgagagttattttgagacatggagaaagtcaaggaaggaggaaacgcagcaacatatcagttgaaaacgtagcatggctatggcatgagttgttattttgctgtattttcagtttggtgtgagtgaaagagcatggatttttggatctcctcttctgctctgttctttcttcgaaggttttgctccagtcaagatcaggaCTCTCTCTCTCTCTCTCTtgcatggatatttagcaccagaagatcctattcctgttggaactttttgttcaaacctgtagcaaacagaatctaataatt…	GGTATTGGCTATGGTGTGGG	CAGGAATAGGATCTTCTGGTGC	60.085	278	c10870.graph_c0
c10872.graph_c0	(T)10	agcaccttctcagcaacaggttccatctccggtggcagcacctcctcagcaagaggctgcttctccaccatctccaccctctaaccaaacaccagctccagctcctgtttctgatcagccttctcctccttctcctcctcacaatgatgcttcctcaatcctggtcagttttgctggttctgttggagcattattcatggcctcggttctgtttttttctttgtaagtggagtgtatgatgttgtatgagtggttgagtataatttttttagttgtactttttttttcttccacaaattcTTTTTTTTTTcttttatggattcctatatactttgagtccagtgttattaaactgaactttgttccaaagttgggatgctatttgatatttgtttgtga…	TCCTCCTTCTCCTCCTCACA	AGCATCCCAACTTTGGAACA	60.204	257	c10872.graph_c0
c10881.graph_c0	(TC)7	gtttggagggatttgaggattgggtcacataccagatagtccaatgactgcagatttctctggataacgcatatcacgtgtcgccttcttcttcactccacataacttcaaagcttccatttttctggtttgcaTCTCTCTCTCTCTCtttctctagagacaccatacaagatagttgtggtggcagcaatgggtgtctccttcctctcaacttgcccttctctgctttcactcgttgctaatgatacaccaccctccaccagataccacccgcgttcagtttccatttgttgtaataaaaccattagcgatgttgttggtgaagatccgttccattggagaagaagagaggttcttaaatgcgttggggcaaccgttggcttggaaataattggaagc…	CGCCTTCTTCTTCACTCCAC	AGCAGAGAAGGGCAAGTTGA	60.0615	146	c10881.graph_c0
c10916.graph_c0	(TAT)6	cacgaatcaaagtgtagtccggaccaggacaacatgcccttggccgttgataccctgcaatttgagacgaaccaggtttcatctaggccgttgaggatagtttggattatgctcctgatggttctggtttttttgtgattgaagggtccacttcttgattgcgagatgagagggtcctattagacctctctttgcccgattttgtttgtaatatgtatctgggtttcacgtgaagctattagacaaaattatgcaaccaatgttttgtcctttctcactgtaaattttgaactctcactcTATTATTATTATTATTATttgt	#N/A	#N/A	#N/A	#N/A	c10916.graph_c0
c10920.graph_c0	(TA)7	tcctcctccaccaaaggtacagaaagatgggataccactaccaccagacaggacaatttgtcccttgtgctcacagaagcgtgtaaatccatctgtagttacagtttctgggtttgccttctgctatgcttgcatatttaagtatattactcagtataagcgctgcccaattactttaatgcctgcaacagttgaccagattaggagactctttcatgatgtctaggtctcagttatctttttttgtgaatcttttcttttgttgaatacatggggcaactattcatgtactaatgtatgTATATATATATATAtcccaataattttttggcattgttttcttcatctttctctatgtactaagtttgtatatatacatcgtcatctctaagtagctgt…	AGCGCTGCCCAATTACTTTA	TGGCTACAATTCATAGGCAACA	60.1915	260	c10920.graph_c0
c10920.graph_c0	(T)10ctttttag(A)17	ttactcagtataagcgctgcccaattactttaatgcctgcaacagttgaccagattaggagactctttcatgatgtctaggtctcagttatctttttttgtgaatcttttcttttgttgaatacatggggcaactattcatgtactaatgtatgtatatatatatatatcccaataattttttggcattgttttcttcatctttctctatgtactaagtttgtatatatacatcgtcatctctaagtagctgttgcctatgaattgtagccaatacaaaaaaaaatggaaattgagacaaTTTTTTTTTTctttttagAAAAAAAAAAAAAAAAA	AGCGCTGCCCAATTACTTTA	TGGCTACAATTCATAGGCAACA	60.1915	260	c10920.graph_c0
c10924.graph_c0	(TC)6	cgaagcgaggtttgattttgatgatgggggcagacattaacgttagaacacagaaacccgagatgcactatgatgcgttgtgtagtgataataagaaaaagagagtcgaaaaagaaatcgaaagtggcttctattctcatctccccattctctcactcaccataatataatctcttctttttctccaaagacttccctcttcttTCTCTCTCTCTCaacctttaccaactaagcaaagcaaaacactcagctataactttctccaatggcagtagcaaagtttgtttatctgctattattaaccacgatggtgggagtccagaatgtggttggtcaaggtacagcgagttggtgtgtggccaggagtgatgctagcaatgatgcactgcaaacggcgtt…	TCCCCATTCTCTCACTCACC	TTGACCAACCACATTCTGGA	59.9915	196	c10924.graph_c0
c10930.graph_c0	(T)10	cgcgtgctgactatgactgccacattccggtcaaactccagctggccatggacctggaatggttttaatgcTTTTTTTTTTcttggctggtgatcctttgacctgtgggatgtaaaatgtaggacttttagttataaaataataacttcaacttgcagggagcagattcacattggaagaacaaaacgcatgaaatggaagcctttgagatcatcttccttttgatatttggttacaagagatgatatggaatagcattagcttctgcaaatgaagaaaaccccagttcacagtttgcatcaatctaatcaaagaaaaaggaatgttggtgtccaagatagaggtgcagggaatggcacacggaagcgcagtgatgagaac	ACATTCCGGTCAAACTCCAG	CCAATGTGAATCTGCTCCCT	60.0195	155	c10930.graph_c0
c10930.graph_c0	(A)10	ataacttcaacttgcagggagcagattcacattggaagaacaaaacgcatgaaatggaagcctttgagatcatcttccttttgatatttggttacaagagatgatatggaatagcattagcttctgcaaatgaagaaaaccccagttcacagtttgcatcaatctaatcaaagaaaaaggaatgttggtgtccaagatagaggtgcagggaatggcacacggaagcgcagtgatgagaaccattctgttctgacatatttcaattccgtcaagaattttttttcattttttctatctgggAAAAAAAAAAttccctcagaagcccctcagagtgatgacggaaagaccacacacaaggttggaggggtatcgtcttccgcagatgtatcgtctgatagt…	ACATTCCGGTCAAACTCCAG	CCAATGTGAATCTGCTCCCT	60.0195	155	c10930.graph_c0
c10935.graph_c0	(GCT)5	aaaccctcttcaaaacctcccctgcgccaaccgcttcaagacgaagctcagaaaggagcgatgccaccttctcttcctcatcctcggcccaaggtgccgcttccaggtactccaaacaagacaaaaccccagcatcaaacccaatggcagctgaaacctttaagataccgagaactctggagacatcctctctcatgagcttcttcctaagatccttacaatacatcaacctcaaggtctcgatgtaaacctccacatcgtcgcaatcggcgatttcaacttcgtagggaaccggcgagcGCTGCTGCTGCTGCTtggtccagcgatcggagagcttcaccgagaagaacctactgtgcgcgacgaggatttggcgatgcacgttcatggagacactga…	TTCAACTTCGTAGGGAACCG	CGATATCAAGCTCACGCTCA	60.111	160	c10935.graph_c0
c10935.graph_c0	(GCG)5	tccacatcgtcgcaatcggcgatttcaacttcgtagggaaccggcgagcgctgctgctgctgcttggtccagcgatcggagagcttcaccgagaagaacctactgtgcgcgacgaggatttggcgatgcacgttcatggagacactgattccgtctttggagctgagcgtgagcttgatatcgctggaagcggcatcgttgaactggttcccggggctgcgggaccccaagaggtccgaaatccgctgcatcatgagggcgtggcgatcgagaatctggggtttgtgcagcgacgacgcaGCGGCGGCGGCGGCGacggtggtgggcgggatgtgggtggtgggcctgtggtggacatcgggctcgctggccatcatttcgaagagcgtggggctggat…	TTCAACTTCGTAGGGAACCG	CGATATCAAGCTCACGCTCA	60.111	160	c10935.graph_c0
c10935.graph_c0	(AG)6	ttgggaacatataggggattgtggagtgcgacgatgaggaatcgtttgggtgtggtttggagaagcggcagcggagattgtcgtttctcgatacttgcgtcgtttgggcttggtgggctggttttgaagtttgaggaaagttgttgtagttgtcgctgccatccaatgttggcgttgttgttattgtattgttgttgtggtaatcactaatcacactgctactactgctactcctaacactactaatctgtgttgtgccctgtttttgttcttgtcctttagcgcatcgcagaagaaataAGAGAGAGAGAGtggcgcatggtttaataaatggcggtggaaacgagacgtgtgagatgggaatgggataaaaaagacacgccaacactggatggcag	TTCAACTTCGTAGGGAACCG	CGATATCAAGCTCACGCTCA	60.111	160	c10935.graph_c0
c10938.graph_c0	(TCT)5	ccacagttgatttcttcaaagcggctgaataggattatcccaggattttctccttccttcgctccttcgctccttcgcttttgttatgtaattgtatttcttcccttcaaactccctcatcttcgtttctagggtttcttcttcttcactgaaaacccttctccatcccacagcactgtgcagctaatcatggaaaacttcaccTCTTCTTCTTCTTCTctgtcacctatttcagctccatcttcttctgcacctttcgacgactctttcgaagactcctgcagtatatgcctagagtccttcaccattcacgaaccatctactgttactagttgcaaacatgaatatcatctgcattgcattcttgagtggtcacaaagaagccaagaatgcccaatt…	CTTCAAAGCGGCTGAATAGG	GGTGCAGAAGAAGATGGAGC	59.966	241	c10938.graph_c0
c10949.graph_c0	(TC)6	cttaatctccctcaaagtccgtttagcgtcaatgatgttgtcaaaggcgttagcaatcttctttatggcaacttcctcgtgcgtatcgcaattaacagcagcacaaacgatgccgtatgcgccccttccgatgggacgaagcggagggacatacttggagggtacctcgaacaagtgtccataaacgttgtactgcacgtatcgacctccgtgaatcataaccttcttaatcccttcttcctcttttcctttgctactcatcttcaaattaactttcaaccacgcactgcaaatgccaaaTCTCTCTCTCTCttatttcttttgaaaatccatcatgtgaactcgctcatttatttttcaattcaaacaccaactcctccatttcacattaattatt	TGGAGGGTACCTCGAACAAG	TGAGCGAGTTCACATGATGG	60.4715	194	c10949.graph_c0
c10969.graph_c0	(CT)8	gagtatccacaaattcaaattttattgtgatgtttctctagggttgaggattataacgacaacaaatggcatgccacttttaaaaacaacacttttgttttggtgctaacaaaagtactctctttgatccttttctttagcatcattaacgtttccctctcatcCTCTCTCTCTCTCTCTcgttactatacggttgtaccattcaaattaaaggattgtgcgaaactgcagagtgaactgcagtagagggggtaactaatcctcagatcgacggaaaaagaggtatcattgacatggagcctgattcacagcagagatcattttcaatcaaattatggcctcctagtcagaacactagacagacacttgtggagaggatgaccaacaatctgactacta…	GGCATGCCACTTTTAAAAACA	TTCACTCTGCAGTTTCGCAC	60.0875	170	c10969.graph_c0
c10969.graph_c0	(T)10	tttcatttccgaagaaggcattgaggagttgacggatatatttaagagttctcctgacgtgctgggtccattagacgaaaatgaccccgatggagaagacatcgacgaagaatctgaagaaggtgatgcagatgaactggaatccaaaatgaagaaccttgtggttgattgaactgaagcagttgaagtactttcatgttatgctgctcaagcaactcttatgtaacttcaagttcatcaattgccagcagacaatcatcgacgggacataaaatgtctgcaacatgtagcgaaaccttgTTTTTTTTTTagtttcatttcattaaggtagattttatcattttcagttgcttcccagcagtcattagtgtaatgacatcttgtattcttcgatgatgt…	GGCATGCCACTTTTAAAAACA	TTCACTCTGCAGTTTCGCAC	60.0875	170	c10969.graph_c0
c10988.graph_c0	(TCT)6	cttcaTCTTCTTCTTCTTCTTCTcaaaggcaatctcattctcattgcttctatctgtagcaaagaccttcaatgccacacttttcaacgctcccaattttcaaatccattttctaggtactgtattgtctcaatttcctcattcttctcaattcatcctccattctgcataatcattcccttttgaagacatcccaacttcgtgatgatatctttctgagcttaatctagctgtatcagatcttgggtttctcgttaaacttcgagtgaatcttgaactccaatgaaataatctttgttttttagttttttcattcataagcc	#N/A	#N/A	#N/A	#N/A	c10988.graph_c0
c10997.graph_c0	(A)21	ggtgggggtgctgattctgtcgcagtggtcgagactgggtttggagagggttgaactaggaatgggaaagcctctgcatgtgggacccatttgctgcgataggtactgtttgtttcttccggttaccggtgaacgccacagcgtgaaggtgatggtggccgtccccagcgccgccgttggcaatttccatcgcttcctccgggaatccaattcttgacccaaccacaacttcctgtgttacgttgacctctgtaattattatgttttacaaaaataaataaatttccacttttcctttctAAAAAAAAAAAAAAAAAAAAA	#N/A	#N/A	#N/A	#N/A	c10997.graph_c0
c11020.graph_c0	(ATA)7	aggcagcagagtctcctcctcgagttgcggaaaaggaagtagccgaacactgaatcagagacgccatagccataagcgtcaacacaaagacaacaaccgactttgtcgcaaaggatggaacgaggttgtgttgttctttatgcgttaaacgaattggcggaatctgtgcacgtaggctgaagaagatgccggaatggaaaatttgtcttgtagcagagaggattgaagattgtgaatggtgatcacacgcaaattacaagatgcatgaactagtattaatataaataattaataatggcgATAATAATAATAATAATAATAat	#N/A	#N/A	#N/A	#N/A	c11020.graph_c0
c11029.graph_c0	(T)18	TTTTTTTTTTTTTTTTTTaaagtacattgacgtgaaattttttgaaaaatacaaggacaatacacaaaaatctaaaattcaggtggagtgaaggatgtatttggcagcatttcaacttctacaatctcaggattctgcaggattctgcagcttaggcttacctatcacaagaactcaacaaggaagagttcaacatttgaatgtgtcatgctcatgacttgatcatttaaaacttgtgtgattccattagcagggataagcttctagaataagtgaagtttaagccatataaataaacttgtggaagttcatgtctac	#N/A	#N/A	#N/A	#N/A	c11029.graph_c0
c11042.graph_c0	(A)10	ttggaaatgtattttccatcttcattttttgagatcatgttccattcacgttcaactaaagtctagtttggagtgattggaaaaagcattagtcactgagaaatatcatacaaagttagaaaagaaataaaatcaccatgcacttgcaatagaaaacagtacagAAAAAAAAAAtctaacgtccctactatggaagctgttttatgaacaaaccaagtaatgatacaaaaacggcagcctatagttgcaccatatcttcctctggattatagtagcacctaactatgtatgtattagttatgacgcttggaaacttctgatgctatacatttttatttcagggcatggtctctcagaccatatttgtcaatttcacaaaccttgttaactacaaaatat…	TGGAGTGATTGGAAAAAGCA	GTGCAACTATAGGCTGCCGT	59.7735	182	c11042.graph_c0
c11050.graph_c0	(TGC)5	aatatggcaagagcagcagatctgcgatcaaagtaatgaataaatccataggatgacttctcctttctgataagtttacaaccttcaactgggccagtaccagcaaaaacttcttgcaaaagaggttcagttacctgtgtatggatgttcccaacatacacactgcggcaagtacttggatcaaaaccaggaggcagatttccacttggaattggttcaatctgaggaggagcaaggaggccagggtggtagagagactgttgttggagaagtgcttgctgcatcagagcctgttgttgtTGCTGCTGCTGCTGCttcagcctatgattctgcattttcctcttctctttttcttgtccggaaaattttcccagaaaatgggtttcggtggagattagg…	CAATCTGAGGAGGAGCAAGG	CATAGCTTGGGACCCTTTGA	60.0045	204	c11050.graph_c0
c11062.graph_c0	(CT)8	CTCTCTCTCTCTCTCTttctctgtctcactccgccgcttcattccgttgatcatggagagcctcccgcttgagacggcggagaagatcattctgcgatgggactccacggcgtcggaagatgcccgggacaagatgatattctccggcgaccgggacgaggcggatctctacctgcaggcggtggatgaaatccagaggtccctctcctccgtttccgtttcggagaaagtcaactcggccatccagatcgccatggcccgcttagaagacgagttccgcaacatcctcatctcccacaccaactccttcgacccc	GTGGGTGCTCCAACAAGATT	GCTACAAAAGAAACCGCCCT	60.2925	269	c11062.graph_c0
c11062.graph_c0	(T)11	agaagctaggacatattcttttaattttttccctggagcgttcaggtaattgagtgctggccaatctgaggttgctcaagctctcgggtgggtgctccaacaagatttactaccatgatccacgattatcggaaagaaagattaagattccctaatcttgtgttgaagcctgatgtggcttgtgacaagccaagtagctacctcaccctgaatgctgctgcctgtaagcacgttatttgatttctcaccacattctagattttgtttcatttgtttatattggaatttgttgtacgtgtgTTTTTTTTTTTattatttattttctaaggtcgaaagagggcggtttcttttgtagcttcaaatgacttctatacaatgtgataattttgcactatatgc…	GTGGGTGCTCCAACAAGATT	GCTACAAAAGAAACCGCCCT	60.2925	269	c11062.graph_c0
c11066.graph_c0	(A)10	cttgaaatggcgcagaagcaatctcccagacacaatcacggtaacacacacaagaactgagagagagaagagagaagAAAAAAAAAAgcattgaccgccattaaaaaccacttccctttatatatcactccccaacacattcccttcattatctttccattttctcttatctttctctttctgcttttttctttctcttcttcactgtccagaaaactcttcagaacttcaaaatcaagaagcccgtttccatttccctgcacttcctgtccggttcggtccggttcaattggatcatggaacaaaccatgcttgaagccattcagttcaacgacgaaatccaaggcatcatagctccggcgccggaaaccgccagttccttcactg	TCCCAGACACAATCACGGTA	GAAGTGCAGGGAAATGGAAA	60.0055	243	c11066.graph_c0
c11072.graph_c0	(TG)6	gggtggttcagaggaatgagaatgtgcttatgattcttcctccaccagatcctatcactactggttgccaatggatcaaatgtattttcccagctagtcttgagggtatagtgttaagatgtgaagacgcatccaagaatgatgtgataccggtttaacagtagggtatgtgaaatgagaatgcttgtagcatcttctaattggcctccttagatagtgttattgtattcttttcccctctgttattagtggcggtggaatatcatattgacaaatttttatagattaagatgccaaagtTGTGTGTGTGTGctctttatttttcaccttgaattgttgtatagttctggttgtcttcatgttcttctaggctttgtaaactttggtaatgtttggtgc…	CCCTCTGTTATTAGTGGCGG	TTTGCACTGCACCAAACATT	59.872	172	c11072.graph_c0
c11074.graph_c0	(A)10	tcagaatcggcaccgcgaaccacctgggcccacggagatggcagattttttcgcgggaagttataggtatcggcagcaccagaaggtgtgtgatgattagaggatgaatcaacggtggtggtaaccattgccgattagggtttgcagtttcagagagagagacagacagatgaatgatcagtgtataagcataaacgtagataagtaaatccacggataaattaacaacacagtgaagattatcgacgaaaattgattcaaaaaataaaaattaaagaacctagaaaatgagattaaaagAAAAAAAAAAtgagttagggtttgtgattatggaatgaggatagcagatagtagaaccctctcttcggccttccgttctgcgtgcggtttcgctttcgc…	AGAGGATGAATCAACGGTGG	GGCCGAAGAGAGGGTTCTAC	60.0695	272	c11074.graph_c0
c11079.graph_c0	(T)12	ggTTTTTTTTTTTTctgatactatatatcaataatagaacaaatcagaaaatgaaactaagaaaagaaagggtggattgagcggtggagacgttggcagcaaagaagcagcagttttgagctgtggaaaccaaaaacagaaacatgcgttgaagaataaagattgaagggagagaaggaaaacagagagagaatcattgtcccatccaaaaaaacgtagcggcatggttgcattctccctcttcatcttctgttccttaattctcctcgtccagccgtctttttcctccacgcagtcccccaatctcgatcctg	#N/A	#N/A	#N/A	#N/A	c11079.graph_c0
c11085.graph_c0	(CA)6	ggctcctattccttttttgtgccgccgggatcCACACACACACAtagcatccaatcacagctcaccaccttcatccactgctttttggttctctctcccttggtgcttcccctttaaggagagagtggcaaagtttgttttaagattcattctttcaagcttcatcactttgctttttcagcttccatataatttccatcttttccatttggggggctcctattccttttttgtgccaagtttcttttcagtatttctttctcttttctttctcttttctttcttgctcagcatcaagaaaaaagatttaaagaaaaaaaaaacagttttgttttgtgtttttt	TTCCATCTTTTCCATTTGGG	TATGAGGGAAGAGGGTGGTG	59.8265	199	c11085.graph_c0
c11085.graph_c0	(A)10	tttttgtgccgccgggatccacacacacacatagcatccaatcacagctcaccaccttcatccactgctttttggttctctctcccttggtgcttcccctttaaggagagagtggcaaagtttgttttaagattcattctttcaagcttcatcactttgctttttcagcttccatataatttccatcttttccatttggggggctcctattccttttttgtgccaagtttcttttcagtatttctttctcttttctttctcttttctttcttgctcagcatcaagaaaaaagatttaaagAAAAAAAAAAcagttttgttttgtgtttttttctaaacaagcttttcttctttttcttccaccaccctcttccctcataaattcggagtctttctgctc…	TTCCATCTTTTCCATTTGGG	TATGAGGGAAGAGGGTGGTG	59.8265	199	c11085.graph_c0
c11085.graph_c0	(A)10	aagacttgtcagatttttcctctctgaaagttgtcatttttattttgttgggatttgtttttttggctggaattttgctgtgtcttagttccagtttttggtatctgggaggaacttcattgggtttatagatctcatcataagtggttctagggttttcctttggaccaattaggtaataatcttgaacctcaatttggagcattccctttgatttttttacaaagtgggtcttttatagattcctcaagagcatgcctcctttcctacacataaaaaaaaggctattctgattcctttAAAAAAAAAAtgcttgttgatttatccttcatagtgttgtggtaaaacctccacctctgcttctcacatatctccctctctctcctgctctgaatcaac…	TTCCATCTTTTCCATTTGGG	TATGAGGGAAGAGGGTGGTG	59.8265	199	c11085.graph_c0
c11094.graph_c0	(A)10	gctttccacaaacttcctttgcgaaatgtttctgaaagttaagatacggagaagatcaaagtaacctgctttctcgggcttcaacaacatgtaactgtccgcgaagcccttgttgcagttgcaattggtttccatggcgtgggaagcaataagaagcaatagttcaaggattgagtttttctgttagctgtgttcttttctaacaagctctttcttatttatatagaaccaagggaagtttcgcagtaaaagaaataaataattaataggtagtagtagaacgtgaagactgcttctttgAAAAAAAAAAgtgattatattgaatcacatggggttttaaaaatcttgatgttagaacttttcttccctttttcttaaagtctaacgaggaatagaaga…	CCAAGGGAAGTTTCGCAGTA	CCATTATCGGTTTGATGGCT	60.0125	190	c11094.graph_c0
c11099.graph_c0	(T)11	TTTTTTTTTTTgttttttgaatatgttaaattttgttaaaatatcatttcccaatgacgaaaagaaaagacatgattggtatagttttataatagttctagatgttactgtctgctcttcttatccacactctttcgattacaacccaatttctcataacagtaacgatcacaaatcctttctgctaaaataaaaaacataaaaccagcaatgagatatctgaactgatgaaggtgaacgaacactactttacaagacccaaattaaggattccccatgaagtctgaggccaagatttctccttagccttc	#N/A	#N/A	#N/A	#N/A	c11099.graph_c0
c11104.graph_c0	(TCC)5	ggactccactcgcctccgcaagttccccctttcccgcccctccggccgtccccacggtaagatccacctcaaacttggcctccttggccgcccccaattccaatccctcgactatctcaaccctaaccctaaccctaaccccacccccaatcccagccccaaccataataaccctaatttcgtcttctacaggggatattcccattccccttcgccaccaccatctccatacccctcgtacccctcttaccccgattcctatagttcttcttactaccctggttactattctggtgctctTCCTCCTCCTCCTCCtagacccttcatcgaccgttacgctgggcccagtggtccttccgctccgctggattattccacctcctacgatcccaaacccag…	AGCCCCAACCATAATAACCC	GGGATCGTAGGAGGTGGAAT	60.0315	237	c11104.graph_c0
c11109.graph_c0	(A)10	gtgagaagcaacagcaaacagtgcatgacatatttaaaagcgctcaaaaacaagttagtaatatactcaaatgaacgtgaatagggttacacaagacattacatgtagaatgtgggaacccaacaaccaccagtgtagcaaaattatgtcttttggttatcataacaattttaaagctaaggtctaggctcaagaaagtacccgagggataattatggtacatgtcctagttctacatcgaaatatataaataatcaatcatcattttcaagccaatctaaaccacaaaactgaaaaaggAAAAAAAAAAcaaggctagaaggacacaaggttttctaacaacttatattgccaaaaagtatcatcagaaagagacttccttctttttccacaaatttc…	TCAAGAAAGTACCCGAGGGA	CCAAAAAGCCAGTGACAGAA	59.281	227	c11109.graph_c0
c11123.graph_c0	(GA)9	attggtgggtttttgtccctaagactcttctatctaatctatctattattctatccattgtttccttccatctcacaaaaaaaggaaaaacaaaaaacaaaatgaaaatttcacgttcctgaagGAGAGAGAGAGAGAGAGAaacagaagtgatccattgggttgtgatggagatacgagagaatgttattatcatagtagtagtagtatactaatgggtggagaagaagagaatggaaagtaagtggggaaagaggaaagtagtgtagcccacatacatatatatatatatgtatatatatgttattactggactaacatccatgtatggtaactggaatcactacattcccctcacaacccatataaattaggacagggctgcctcctgcttcaaca…	TGGTGGGTTTTTGTCCCTAA	CATCACAACCCAATGGATCA	60.1875	168	c11123.graph_c0
c11123.graph_c0	(AT)7	attggtgggtttttgtccctaagactcttctatctaatctatctattattctatccattgtttccttccatctcacaaaaaaaggaaaaacaaaaaacaaaatgaaaatttcacgttcctgaaggagagagagagagagagaaacagaagtgatccattgggttgtgatggagatacgagagaatgttattatcatagtagtagtagtatactaatgggtggagaagaagagaatggaaagtaagtggggaaagaggaaagtagtgtagcccacatacATATATATATATATgtatatatatgttattactggactaacatccatgtatggtaactggaatcactacattcccctcacaacccatataaattaggacagggctgcctcctgcttcaaca…	TGGTGGGTTTTTGTCCCTAA	CATCACAACCCAATGGATCA	60.1875	168	c11123.graph_c0
c11128.graph_c0	(GAA)5	cgccggaaaagagcgcggcgacgccctccgactggacgattcggacgccgactgatataggaccggaaggaggcggaggcggcattggagtggacgcgtgaaacgcaaacgcggggcggaggttgtgcgtttcttgaagctgcatgcgaactttgatgaggtcgagtgggtgggtggagcaacctgcaacgatggaagcaacgccaccttcaaaaaacccttttacagtcatgctgagttggatagaaagtagttatgtagggtatatgaggcgtatgatcgaaagtagcagagaaagtgGAAGAAGAAGAAGAAatgaaagtgtttttgattttggtgtggaatgaagaaagggtttgaagatgattatatagtagtcgggttatctgagcgcgtaag…	TTGTGCGTTTCTTGAAGCTG	CTTACGCGCTCAGATAACCC	60.0195	277	c11128.graph_c0
c11146.graph_c0	(T)10	ttcacactttggccggataagaggtacttgcttttcctgcaccattgcctctccacacaaaaccaatgcattttctcagccatactgggattatataaaataaaactgctggtaacaaacaagtataaaagaattactaacaaaaaaggtagaaatacTTTTTTTTTTaattttagggaattgtttgatgttctaaaatgtcttttatgttagaataaatagaaactacagtttcagagaagacacacacatgactcacactgcaccatttcctctcctaatttgctgcttaccaataaccccatatctttttgagaacttcagtcggttcaaaatcctaaagcttggaaggaccttgaatgtccatagaccatagggtttatatctttgggtcataaa…	ACCAATGCATTTTCTCAGCC	GGGGTTATTGGTAAGCAGCA	60.0205	242	c11146.graph_c0
c11146.graph_c0	(T)10	gagacaatgtaattgtaggagacaacatcaggggaacagtggtggaagtaccttttctttctcagcaacgccaaccatctgccacttgaagttcctgattattgagggtattgataccattattgtgcttgtgtcgtgacgatgattggtgttgtggaagaaattcatgcacaatactagaaaatttaataaactgtgtaaggttttttcttatctttgtcacatttgcgatgaatttgtgtatcttggcacaactggtcaatggcaccaatctatcataagaattcatcttttgcttcgTTTTTTTTTTcttggatgttgcctttttaacacggagcagactgagaccattcaaattaggggtctcaataacttttcgaatttgt	ACCAATGCATTTTCTCAGCC	GGGGTTATTGGTAAGCAGCA	60.0205	242	c11146.graph_c0
c11149.graph_c0	(A)10	tgaatatatcgtctaatttttatttatggacgtgtgattaaaatctgcaactataacttagtgtgatgatgtatcaaaattagtaggtcttgaccagtattggtgtaattaccctgacgtgtagggatgagaagatcggcagaataccgtgtaacaactattcagtttatatttcttcggctgctgtgcttaacccagcgccatctgcacaaatttttcttcactgctaccatttcccttccctttttttgtggcagtgcttatttatcaattcaaccgcgtttaatggatcatttgttcAAAAAAAAAA	#N/A	#N/A	#N/A	#N/A	c11149.graph_c0
c11155.graph_c0	(A)10	ctatgagctttgtgggatccacacggcttcgctccacttgcttccttgcgggacacccctttgaactgctgcatcggtaatatccccttgggtaaggagagcctttgatgggcttttggccgtactttctccaggcccacgaatcggacggtggatacgtctctcctttgctcttagatccatccacgtcaccgatcggtatcgtcaccaccctcttcttcatctccctcctacgtatggtgccatgaacgtaaacctttcaacgttcaactctcagttcccatgaaaaatagaaagaagAAAAAAAAAAccttttcttaggtgacggtgcttctgtcttagtgtcatcacaggaagaaggagaagcaggcccaggttctgaggtgggttcgggctcgg…	GGTGCCATGAACGTAAACCT	AGACAGAAGCACCGTCACCT	59.883	101	c11155.graph_c0
c11156.graph_c0	(T)13gaaagtaaaaatgtgtacgttt(TA)6	TTTTTTTTTTTTTgaaagtaaaaatgtgtacgtttTATATATATATAgtaaaatgtgtacgttttacataataaataaaacataagccagtctgaatttccttttattcgtaaacttaacatattgaactgtgaacctaacatatattgaactgttcctaatataataaaacgaaaaaagtcgctatatagtctagattcatatttctacaaagcagattggaagatcatctcggctagctcctgtttcgcagaagcaacctttggttctccccattccttgactttcttctccagatattcaaagtcagctttaccagcctctatttgagccccaatttcagtgtc	#N/A	#N/A	#N/A	#N/A	c11156.graph_c0
c11160.graph_c0	(T)10	tttgcattgaagattagatcaacgaagactgtcatagtgaaactccaatttaacgtgtttttggtgttgttatctaatcagaatggatgtttcatgggtggaataatggattgcatgaaggatgtcaaactcagattttgattggaggatgacatgagagcatttgaggaactgtgtttaggttttgtggtagttgttgcatatgtaggattctcaagtttaggcgtgtgaaggtgtttggagggtaaggttttgtggtgattcaaagcactctttgaattatttttttttctatgggtgTTTTTTTTTTgttatctgtcatgagctgatggtttctttgttcagctccttgaactgcattttgttcaagagtgatttttatcttccacacaggaaaaa…	TGGAGGGTAAGGTTTTGTGG	GCAGTTCAAGGAGCTGAACA	59.4945	120	c11160.graph_c0
c11161.graph_c0	(GA)11	GAGAGAGAGAGAGAGAGAGAGAattaatatccccagtggtctctattcatttgttgaggccacaatgattgatcggagaaatcttggtttttttctctgtgctttatcgatcttccctcttgtatgtttttctgccacctttgttccagttgataattatcttatagactgtggagcatctgcaaatactacagtaggtaggcgcaatttcacagcagataatttgttcaaggatctcctttctacacaagaagatattcttgccaattcctcctcaaaatcaagcacttcttcctctgatgattggcctctctatcaaact	#N/A	#N/A	#N/A	#N/A	c11161.graph_c0
c11172.graph_c0	(CT)7	aacctcttttgccacaattttgagattagatttttcagaaacaaaatctcacaaccttttgctgtgtaaaataataatattagcacccccttcccaacacccatgtctggcacccattcaaactcttccttatcaaaaagccaaacacacctgacaatttaacagtctccttccccacacacaCTCTCTCTCTCTCTtccacatcaaacacagttttcaaaatcctctttcttttgccattccataattacccagagagccgagagccgagccagaaataaatacaacactacaccagcaaaccctccctatttcagtttcccttcaaaatcaaaccacattcatcacaatgcatttccccattctctttctccttctcctaccttccctcttcaagct…	GTCTGGCACCCATTCAAACT	ATGGGGAAATGCATTGTGAT	59.997	259	c11172.graph_c0
c11176.graph_c0	(A)10	atgtcaacactgatattttgggaaacctatgtcccgtatttccctcaccccccacaacactaaaaaaagaaacatcagatgccatcaacataatcatcattcaaacgattcaacatgtacaattaaacagttatcctttcttcttttctttttttacttctccctttttttttcccttgtacagtttggtcacattacacctaatttctgcgtctaattaagtaatatacaatccaccttttgcaacttgcctctgcaccgccgttcttgtaccttcttcctttcatcagtcacaaaaagAAAAAAAAAAcaaaaacaaaacaaaaacgaagtttctaacgtaatgttacaaagcaccaataatcttaggtttcttgctacactccaacgaaaacagct…	CGCCGTTCTTGTACCTTCTT	AATGGAGCTGTTTTCGTTGG	59.744	145	c11176.graph_c0
c11191.graph_c0	(CTC)5	agaaaataatggacaaaaatgtgggaaaatcacacccaaagcagctgccaacatcccattcaacaaaagatgaccttcatttttgactttttacattgaacggatttccactggatatcatttttttcagggttagggaaagccagaaaaatgtgagcttcttcattgacaagaggtgaatctagaatgttgtccaaaggttccaagcatccagcatgctgcttcaagtaattttcctctcctgtgcttgaaaacaacttttgcagcgggttgacccgaacgggtagtggttttaacccgCTCCTCCTCCTCCTCttccgtcggaaacaaaaccccgtcaatcccctgaaccgagatccgaccatccgtgtaaatatccgggtcaaacaaatacgccga…	TGAAAACAACTTTTGCAGCG	CCGGATATTTACACGGATGG	60.03	133	c11191.graph_c0
c11201.graph_c0	(TC)11	TCTCTCTCTCTCTCTCTCTCTCtaacccgcacttcagaatgcagtccacactcttctctcccactcacacctttatccccacttcgccgcaatctctcagatcccattctcgttcatgttctctctccgttcgagcctccgtcgcggtggacaccaccaccgaagctgtcaagttgaacaagtacagttcccgaatcacggaaccgaagtcgcagggagcgtctcaggccgtgctctacggcgtaggactctccgaggaggacatggcgaagccgcaggtgggcgtctcctcggtctggtacgagggaaacacttgtaatat	#N/A	#N/A	#N/A	#N/A	c11201.graph_c0
c11204.graph_c0	(T)12	gcTTTTTTTTTTTTaatactggagagatacctgggaagttttattactttaaagaatatttaggagaattgataatgcttgacaacaatattcccacaactcctaccccaatgaaccaaaaaaagtgggaacactatacttgaacttatagccattaaacaaaactattgttacaagagtaggacaccgcgtttctggtaagattgtaaaaaagaatatacatatatttccttatccttcaaaggcgaagacaaaaaaatagcaatgaaaactgaacaggaacaggtattgaaatgaatcttgaatttcttcga	#N/A	#N/A	#N/A	#N/A	c11204.graph_c0
c11210.graph_c0	(T)10	ctgagttagtatgcgagtgttttttatttggtaagtgtgaaaatattatagacttttattcaatatatttaatttatattttaatataaatataaatattttgtaagataataaagTTTTTTTTTTgtataaagtctagtcaaatttaataagaaaatgacgctttaacaactttctaatacaacttattaatcctttgttataacaatataataattatcaaaagatgtgacatttgtctaactttcatgtcagcaaacctttatcgtttctataagtagaatagttggttacaaagaagttgcttttcatgtcagaaacagcgctgtggtgagttttcttccttttgtctgtgcagattgcattaccgaaatggcttggaatggaatttccgtgagg…	#N/A	#N/A	#N/A	#N/A	c11210.graph_c0
c11217.graph_c0	(T)15	gctcaTTTTTTTTTTTTTTTggaaggaagaagtttgagagcaatattgattaacttcagtaactacatgatgaaagcccaagccaagggcaaggtagttaatcccataggaggtcccaaagcctattggttgatgagcaagcaccaggttaccagaattggaatgaataaaaactgtaaagaaaaaatcaactatatgtggcttggagagttaaccaacaaaatgcctgaaaagccagtacagcacaatgcaaatttgttaacctaacaaatgttacctgactcttcttttgtgaagaacatgtatattctaatctgaat	#N/A	#N/A	#N/A	#N/A	c11217.graph_c0
c11221.graph_c0	(TC)7	tttgttgttggaggatgacaaggttgtgatcctgtggacaagacctttgattcgaaacctagtggctctgtcctcaaaattgaggtcatttattgttgtatgtgtgatgggtgaagggtaagtggcagagagcgagagggatatctttcgtgctcggatactacgggtggaaatgttgattttcgtagcaatatctgtgaaaagaggggtatttagaatacaagattgtaaaacatggtagcacgttggaattgaagaaggcatgaccattaactttgaaggaggaagcgttgttgtgtgTCTCTCTCTCTCTCtgtctttgatatttatcttctcttcctttcgggataaatgaaaccttttcttttct	CTCGGATACTACGGGTGGAA	GGTTTCATTTATCCCGAAAGG	59.807	207	c11221.graph_c0
c11223.graph_c0	(CA)6	cacgccacagacaaagttgcaacacctccacgcacacaatcttttctctagctctctacagtgtagtagtgtagtgagtcataaatagtctataatttaatacactgCACACACACACActctcacaactgatccatataatgaacagaaaaaccatttaaaacgcttcgtctgttctaaatccaaaatcctaatcctctttcttttcttttcttttctttctcataccactgtttttctcccaacacctctcgccgacagtgtaacggtctgcggtggccgttcccggcgccgtcgccgatctcttccatattccgcctccagatttacctctgctcctttcatttaggattccgactatcattttctttttttttctcgttctctttcttcaacgca…	ACCTCCACGCACACAATCTT	CGAGAGGTGTTGGGAGAAAA	60.4005	231	c11223.graph_c0
c11226.graph_c0	(GA)9	tgggagccaaaccctggcagaggctggcgagcttagcgcgcgcctctctcatgagctcgacctcagcgtcggagggcttcctccccgcacgcacggaggccatggtggagagaacgagaacaatctcggccactctcttcaattcggcgtcctcgtcaaccttgggcttcttggcgcagcgctggtcagagtccccgttctgaagcggcaaggtctgttcctccggtttgggatcgggaacgagctcctcctccgtctccatgggagggaaaccctagagagagaggggagagaggagagGAGAGAGAGAGAGAGAGAatagaatagaagaaaagagaagagaggtttgaattggagggggctaaggctaattaaaattttggcgggtaagtgtgttga…	AAGGTCTGTTCCTCCGGTTT	CCCCTCCAATTCAAACCTCT	60.135	151	c11226.graph_c0
c11227.graph_c0	(T)19	TTTTTTTTTTTTTTTTTTTaaaaacccccctttataacataatcagaaaatgcaaaacaacattttgaagaagttcaataactgaattctagcattatctaaaagcaaagattactataagaattcaaatacaagaagtttggggcaattggagcatgagacatctaacatacctagtaaaattccccaataaattaaaactatgtcctatataacgcatcgccaggacagaaaaaagtagcctgttttggtttgtttaagaaaaccataccaatacataagaagcaactgatgtaagactcattgatgctaagcagcc	#N/A	#N/A	#N/A	#N/A	c11227.graph_c0
c11241.graph_c0	(A)11	gcgaaatccgcacatgAAAAAAAAAAAtctaggcttttgtttatataaataaaaactgttaattcttatttctctcagaaactgggtttgttttaagtcatcgcagcaaggaggggctataggttcgggtcggagaactcgagatctgattcataatttggagacccttttgaaagaggaggacttcctttgctgtaattctcttcgttctccatttgggttccttggattttgtgaggctgtcttgcagttggaaccatggcggtcgaggttgcgggatttgagatggttcaaggaccagtggagaatggtgctgaaggaggaaaa	#N/A	#N/A	#N/A	#N/A	c11241.graph_c0
c11253.graph_c0	(A)10	acacgaaatcaaacttaatccgtttcgttttccattcacagctttatcagatacaaagaagtgaacaacaaaaccagaacacccacgttaactttcaccgagaaacgccttgcccgtttccatttcttcatgaataacatgatgctgctgatagagaaacttaccatggaacgcccatcacagttctatcgctcagcttagtctcctctttcttttcattttctttattcctttctcacaatttttcacattttctttgttcatatttgttattgctaaagaaaacctgtagcacacttgAAAAAAAAAAgtcgtattattaatagaaaacttaaaaaagtaactccccatcgagag	ACCCACGTTAACTTTCACCG	TCTCGATGGGGAGTTACTTTTT	59.512	276	c11253.graph_c0
c11261.graph_c0	(A)10	gaaaacaacaacaacaaaattatttctcagtctttgtagtttgaactccagcttcctctaattagactcagccatattctcctatctattatgaaacaaataaaagtagtcctgtaatactactcttgtgtgcctggaacaacattgtttaggacaactccaatattttaagtgattttttaaacagctttcattccaactcatttcttcggcgaaaaattacttcaaacaattttaagtacttcaataaacatctcatctctttgtctggagatgctcttagaggtattagaaaacaagAAAAAAAAAA	#N/A	#N/A	#N/A	#N/A	c11261.graph_c0
c11262.graph_c0	(T)18	TTTTTTTTTTTTTTTTTTaaatgtttgaacgggtaataaaatttgctgcgtgagtttgcgttgaacaaataagtttccgaatggaaaatcttaaaatattgactttgcaatgccaatgacagatatgcaggaggtaaatgaattacacaacaacgaagacactggataatatttttatagtatgactctcaaacccagttggcattaatacggaagttacagcaactacgaataccacgttggaatacgtttaagatatatatccatcatagtttaatcatacatttagacatgttgtgtccagacaactccgacttc	#N/A	#N/A	#N/A	#N/A	c11262.graph_c0
c11265.graph_c0	(TC)8	tgattgcttttcttgtctatgatgtttggtcatttttaacatctcacacagacagacagaaagacagacacagacacgttcacactaactgataattagccctcatcagttaaagttaagcagtggcaaaatacaacctcaaattcgacaaaagacgtggttcatgtcttcatgttatctgactttcctccatcacctcctTCTCTCTCTCTCTCTCttctttgctttcccataacataactctttttctttctctctttttctctgtctgtgatcttatctatctctccttttaattattcactcacccctttacactgcttgatgctaaaaaacatggtaccctctattgttggttgttgctgatactcctcatactcacaactaggtgcctagcaa…	TCGACAAAAGACGTGGTTCA	CTCACATGCTGTTGCTAGGC	59.9495	266	c11265.graph_c0
c11272.graph_c0	(AT)6	tggcatcatgctcttcccaaataagtaaaaagacccttcacttcatgtttgctaagttcaatgctaccgtcccacatgttgcctgggattttattagtaagataagaaaaagtatcaaaaattcttcattatattaatgtctttccctcacagttgtcaataatgctcctttcaaaaagggcctagaacacaaagtattagcttttctttatggaactttaggtctaccttctcattgctaagaaatatggtaaattatgattgttttttccaatttttgtgtatatgatgcactttccaATATATATATATtttttgttttcatttggtttagctagcag	CACATGTTGCCTGGGATTTT	TGCTAGCTAAACCAAATGAAAACA	60.466	268	c11272.graph_c0
c11273.graph_c0	(A)10	tcctgcagtcattttttaggacaactttatgcgtactttttaaaatttgagtggtgcttttctataataaatggaaaaccgttttctagggtttagaagggatggtttagtgtttaaatttgataattttttgtttgatggtgatatcaatttggtgaaatgctttttgagctattgttaatattgtcatgcctcattgttagctgggcaatgttttcttttgcttaattattggctactcctgtaatttttgcaggcctttctttttgggatttcataaatctcaaattgcaaattaagAAAAAAAAAAgtttaaactgaaaatttgtaatgtctgattattagttaaatagatgatcaaatagagatgtggttgtgtctttagtgctcagaaaggaa…	ATGCCTCATTGTTAGCTGGG	TGTTTGGCCTTTGATTCCTC	60.0735	261	c11273.graph_c0
c11275.graph_c0	(GAG)5	gcattgctttcaagaatacaacgattggagcaaagattgatggaattagaacctcgtgtacaagcccttcttgaggccttgccaaataggttaactggtgacatattggagcagcttcgtactagcaaacaaactttggttgagttaggttccaaggcaggagctctcagacagatgctgcttgaccttttggaggatcctcatgaaatacgccgtatgtgcatcatgggaagaaactgcacacttaataaaggaaacaataatatggaatgctcagtgccttttgaaaagcagaatgctGAGGAGGAGGAGGAGgaaattgaaatgcttttggaaaattatcttcaaagatgtgaatcctgtcatggtcaagctgaaaggcttcttgattctgcaagg…	CGTATGTGCATCATGGGAAG	TCCATTTCCCTTGCAGAATC	59.981	194	c11275.graph_c0
c11279.graph_c0	(T)10	tgaagtattttgaatatatggtcgttaatactatgTTTTTTTTTTgtctttcatgacatatggtactgaagacgttattattaggcttccaccacatagacaaaatgtgatcagacgtaaggaatgcgcttcgatttccgttaactccatccgcggtataagtttcactaattgaaccaccacccgtcgtcgatcaaatccatcgtctccctcagtctcactctccgcctcttcccgttctcgaaccgcaacctagggtttgcctcagattccaagggaacgtgatttttcttgcattctcctttcctgcgtcttcagaccgagattataaaaagccgatgggag	TGAAGTATTTTGAATATATGGTCGTT	GAGGGAGACGATGGATTTGA	58.694	213	c11279.graph_c0
c11286.graph_c0	(A)10	gaccaagttggctttggcaaggcacagtgccgataatgtgagcgtggtggtgcttgatctgaggaaggatccagaacaaacatccacttccacttccagctacgttaacgaatgaatgcaacaatggatgaagggagtgcctcttcaaagcagcataatgggcactttcactgcaccgcacaccctctgtttccggtcaatcttcaaggtctgccttttgcttaataataatgttgtttctttctttctttttttctttccaagtgtaatgttgttttttagtttcagaaaaggaggaggAAAAAAAAAAtgtagctttcgaaaatgaaacaaaatcatagggaaatttcgttgtaggggaaattcgtgtcgactaaggattcaatgaaaccgtcgata…	TCAAGGTCTGCCTTTTGCTT	TCGACACGAATTTCCCCTAC	59.963	170	c11286.graph_c0
c11295.graph_c0	(AGC)7	aattccagttgcgaaaagcatcagaaaatgatgcatttgcctttctgaagggtgacgacaactatgctgattctgtgacatattttagtttctccgaagcacttcggcaggtaaagttaattggtgtgccttatggactatgctttcaacaattacaagatctgtggaatcatgcagatgtggatggaaatggtgtcatcgacttcgaagagttcaagcagaagatttggaattcagcatgtccagatcatgtgttagaaaatgtgaaagggtgcatggaagatgttaacacagaattggAGCAGCAGCAGCAGCAGCAGCaagaagccattggttttatgataaagaatgcaatgctgtatccgcgtgaagtggagaaaggactatggccagaagatt…	TGGAATTCAGCATGTCCAGA	GTCCTTTCTCCACTTCACGC	60.026	157	c11295.graph_c0
c11310.graph_c0	(AAG)7	ttcaattcgaccaccagaggagccatcaccaccagacttcttgctacgaccagcgtaacacctcaggtcccttcttactggtttaggggtttgggagaatgagagaactgcaaagtgtctttgtgattggaattttaggtttggggttttgtaaaaacgcctaagaggagaaagttgaaggtaagttgaagatgggctgagtgttgtgggcaagaattcacttctaaaatgcctgagatccatctcaaaccaccacctccaccaacataatatataagattgttactcgcttcgttgcctAAGAAGAAGAAGAAGAAGAAGgaggaagagaagggaaagaagaagagagaagcttgcctagtttttcttggagacagaaggcacagatggcaccagggc…	CTGAGTGTTGTGGGCAAGAA	GTTGGTGATGGAATGCAATG	59.827	255	c11310.graph_c0
c11310.graph_c0	(GA)7	tccaccaacataatatataagattgttactcgcttcgttgcctaagaagaagaagaagaagaaggaggaagagaagggaaagaagaagagagaagcttgcctagtttttcttggagacagaaggcacagatggcaccagggctggtggtgttagtgtggtgagggtgatgaatgcattgcattccatcaccaacttcattgttgttgttgtggcatgcaccaagctttgctccttcttccatgtctgcagcactgttgcttgattctggagttggttttggtgacaggtggaaggtgtgtGAGAGAGAGAGAGAagaaaatggcactgaaatttggtgttggaagaagagaagagagagatatgtaacgaagctgtggaagtgaaagtggggagag	CTGAGTGTTGTGGGCAAGAA	GTTGGTGATGGAATGCAATG	59.827	255	c11310.graph_c0
c11312.graph_c0	(GA)7	ttttgtgtcagtaacaagagtgttgttagttgcaggagtaacagtgggcgcaaccagttcaattcccctctcctcatctgagtcattgcaccatgtcatctctttctcctatatgcccatatatccaaaaacagatccttgatttccttcacacctccttacaaatcacctccctcttgtttttggtagggagaaaatcaattctattggtatcacacttttgcttctcctacatgtattctctatgtataattgagctaggtttggttttccaaactgtttgcactgtaccaacttcttGAGAGAGAGAGAGA	#N/A	#N/A	#N/A	#N/A	c11312.graph_c0
c11319.graph_c0	(A)10	agtgaagtttaccgtctttgtagtgaaccattgacaagagattaactactaactgtcttacaaaagattaattaatatgaggttttcttcccaaccagagagaaacctcaaagtaatgaaaaaattttaacaacgacatacaacagttatggaatatatactataccaatcctgtggttgtataaatttacaacaaaacaaacaaaaaaatgcaataaatggaatgaaccttatttgtccactaaatcctagccccccttccaaaatttttaaactttcatgcctaccgaaagtAAAAAAAAAAtatcttcagcataggagagattcaaggaacaagtcatctctgggctcctccttggttctggaggagaaaacattgtcagataattgttggtggtt…	TCCACTAAATCCTAGCCCCC	TTCTCCTCCAGAACCAAGGA	60.0255	135	c11319.graph_c0
c11326.graph_c1	(TC)9	TCTCTCTCTCTCTCTCTCtgtctgtctttctgtctctgcactcaccaagatggttgcccagaaattcctcgtggatttgaacaagcctcttgtgttccaggttgggcatcttggcgaagactatgatgagtgggttcacgagcctatcgtaagcaaggaaggtcctcgctttttccaaagcgattttctggagttgttcacgcgcactgcgtggtgggtgattccgaccgtttgggtgcctgttgctagttggttcatttccaattctgtaaaatcaggcctcccttctcaacaagtggctcctttcgtccttctggg	#N/A	#N/A	#N/A	#N/A	c11326.graph_c1
c11341.graph_c0	(T)12	atatcaattttcatttttggctacaatccccttagatattcgtccttaaaaattttgcagtctacaacaagcaactcaatgtaatacacagaccaagccatgtgggaattgtaagcaataacaataaattggtagatgtaacgctcgatagctgtcaaggacaaagtaattgctatggtcatcgttactaagatccttgcccaaaacttttcctcaaatctgcaggttctaaatggaaaaacaaaaataccgaacccgagaccttgggattcagtttctcacattatttgctttctttaaTTTTTTTTTTTTccttctttcaactttcgttcattcctcttatgaaacatggactggctatggtggtcaatgctgatagctgaaaattgctgcctccag…	CAAAAATACCGAACCCGAGA	GACCACCATAGCCAGTCCAT	59.8705	127	c11341.graph_c0
c11355.graph_c0	(T)20	gtaaaaatcttgcaggtctcaagttgcccaaaagtcttgtttgtgtggctggtttggatcttctccaagattggcaattggaatatgtggaaggtctgaagaattgtgaccaagatgtcaaacttctttaccttaaggaggcaactatcggtttctacttcttgccaaataatgatcatttctatatcctcatggaggagataaagaacttcgtcaattctaactgttaatatactacttaaccttacttacaggatcccatacataactaaaagcctgacatttcagctgggtaatctcTTTTTTTTTTTTTTTTTTTT	#N/A	#N/A	#N/A	#N/A	c11355.graph_c0
c11360.graph_c0	(T)13	gataaaatatcTTTTTTTTTTTTTctttttcattattttgtcaagaaagaaacacaaaagtgaattaaagaaaattcactcaatctcttctgctttttctctccaaagtccgaattcaatttactgtaacatccatacggaattcttgaaaatgataactttcacaaatcaaaaactattcctttttcggtgagctcttgtctttaatcttcaccgagggatcatttacttctaattttcctgatattggaagcagacttttatatatagtaagtgcttgggccatcatgttagcaggattggatgcagagctaggaagcaaca	#N/A	#N/A	#N/A	#N/A	c11360.graph_c0
c11388.graph_c0	(T)12	cgtacaaagaagagagaaataaacaataattcatttcttgagttgtgagaagtgaaaatacatataaagtttaaactgcacgacaaaagcagtttattaacatattgttcattacgtagcgtcttttacgattcgcaggtgtattatttgcagttgagatacgcaaaaaacattattctccaaacagtttgTTTTTTTTTTTTcaaagaagcaatggctacaattgtccctctgctacctctcaaaccaaacttggatatgcacatcactaaattattaataccttcattttgtcgtattttaaatgctctctctggttatacttctcattgtaaacaatacagcgatcaaccatgtaagtaacaatttcagtaactgttcattcatatgatgaaattt…	CGTCTTTTACGATTCGCAGG	TGAGAGGTAGCAGAGGGACAA	60.3795	125	c11388.graph_c0
c11394.graph_c0	(T)16	gaagtcgcgcgtccccttgggaggattcacgtcgattttctgaacatcggccccaacggagggggcgggagttaacgctccagacctgccgccggtcggagaatcagtttccgccggtcgcgaaagcgaagagcggagtctaatgctggagaagtgcgcattgaacgggagaggtgaagagagttggaagctgagtgaacggaaaatagggttaacatatgaattgaagcgtggttgcagggtgaggaacgaacacgagaatgacgttggaggcatggcagtgaagcttagcttagcttcTTTTTTTTTTTTTTTTgtgtcaggtgttcctctcggttgtac	GCGAAGAGCGGAGTCTAATG	ACAACCGAGAGGAACACCTG	60.1345	215	c11394.graph_c0
c11418.graph_c0	(T)21	TTTTTTTTTTTTTTTTTTTTTacatcctcaacaaacatgattatcattcttcaatgatacaaaggcaaatgttccaaaaggtcattacattatacattacaagtaaggggcatttagaactgaaaaggagttagggaaatttaaaaacaaatagagtgaatgagtccccacagatatcagaagcacatgttgattactcaaggaatattttggagaagtaggaaacacaatgtgcatggaaactttatatgcatatgtagtgggacaatgaaaaataaataaaccaagctaaatctacggtttacacaatacagagacatg	ACAAACACCCACTTCCCAAA	CTTTCCACACACATGCTTGC	60.278	262	c11418.graph_c0
c11418.graph_c0	(AACA)5	aacttggcctcaaattcaccctccaagaaattgattcacaatgcagtttttttccatgcccttcctcaaaagagacaacctttatcagaatttccggcacccaaacaaacccaaaggccgaatccaccacaagattcaatcaatataacaccaccacctcaaaaaccctagaaccactccactattggtagggtacaacaaaacacaaacacccacttcccaaaaattaaaaatcgatcccagaaaccgaaattccttatcaccactcagtttaggtcaacaacccagttctctacccctAACAAACAAACAAACAAACAaaaggaaaaggcctaaaccaaactaacggagacagaaggggctaaacataaaccactcaaacccatcaaataaaaagta…	ACAAACACCCACTTCCCAAA	CTTTCCACACACATGCTTGC	60.278	262	c11418.graph_c0
c11431.graph_c0	(T)10	cTTTTTTTTTTgaatgaaaaagaaagaacattgtagttgcacgttgcagccacccatagtcgaacaacattggaataaacaaaccacaatctgtgaaacaatttagttaagaaaaagacatgtattattttcacacaaacaaaagaactaaacctagccaacaacattatgaagcagttcctccatgggaggagctagtaaagaatccgttgaagttcattcatggttcgcaacttgttgtacactgcatgccatccagcttgtgtagggtgcacaaaatcccaaaagaaagcagatttgggatcatcgca	#N/A	#N/A	#N/A	#N/A	c11431.graph_c0
c11494.graph_c0	(AT)7	tttcccaccaacgattactccttctccaccgatggtgtcttcaaaactgctgctgcacctcccagagacggtgagaggaactactctcttgtaggatgcacctgtgcacctgcgtttcagtaccaggacttcgagctcgctaaaccttcttacctcctcgctcgcttcccccatttcgagcctctcatcaccactctcacgttccccgagtgactccctcaccgcgccattctcactttctttcataccgtctctggtaatatgtattttatactgcttttcagaatccaataattatgaATATATATATATATgaatgtatatattctcactttcatgggaataatttggaaatggtaacttatgttcgtcctttctgaatctttcttctgcta	ATCACCACTCTCACGTTCCC	CCATTTCCAAATTATTCCCA	58.629	171	c11494.graph_c0
c11506.graph_c0	(T)20	tttcTTTTTTTTTTTTTTTTTTTTgagagaaactcaggcacatttttattacatcagaaagcgtaactgtacaccagaaaccagaaacatagtaaatcctatctaatgaacaaacaactactaccagtcgcacttttctcagttaccaaaaggtatttacatggtcccttgtgcatgccttacagtcatcactccattaacacatcacaccatactgtactccaagatgaatctagtactctgtggctgcaagaactgctgatccctccacctgatcattcatccaagttcatttatggagggagcaacagagtcaagacataa	GCTGCTGATGTCTTTGGTGA	CACTTCCGTGTACTTTTGCG	59.689	158	c11506.graph_c0
c11506.graph_c0	(A)10	agactgcccaaattgtcaagagctccctcaaacaagcagaatatttcatccttaaccgcaaatgatctaggatgccagggtgattcgctgtggtgtgtgtaagccaactgcacatgttcccccacctgcagcgacaccgccgatgctttgctttccacaaaacgtgtcagcagtttcgctgctgatgtctttggtgacggtgttcgactgcccgcggctaccagctcctcgggaggcgacaccacagagctgctgaagattgccaacatttttctctctctgaaatgaaaaaacaaaaatAAAAAAAAAAtatctcgcaaaagtacacggaagtgagaatggatcccccccacctgcg	GCTGCTGATGTCTTTGGTGA	CACTTCCGTGTACTTTTGCG	59.689	158	c11506.graph_c0
c11575.graph_c0	(GCC)5	gaatggagaggagagagaaaggtgtggagggagaggacaaaagaggaggattaatggtggaaaagttgagggaaggagtgttggtggggaaaaagggagggcctagtactcctccacccacatggagacttgagcttccatcgcagtacaatggcagtgacaacgttcaagagtttctaaattttcccacttgttcttccctttcggccagaaagctctgcgccaacctctgggaacttctgccccaccaacagcaacacaccccacctgtcaaaatgaacaagcttggcaccaacctcaGCCGCCGCCGCCGCCgtaaccgccgtcttctccgccaccccaaggacacgggttcggaagtgaacaacaaccaattggctgaggctccagacacccctt…	ACTTGAGCTTCCATCGCAGT	TGGTTGTTGTTCACTTCCGA	60.074	246	c11575.graph_c0
c11575.graph_c0	(ATG)5	gaggcacagaaatatcgctgtagagccagcaaaagcacttcttgaacaactagagaagttaataatgtggaaatgggaaatatgaaacagttaaaatgggtattacagtaggacctttcttataattccagtagccatcttgtaccttgaataatctttagctatgtacatggttgaatgaaaatcagtgttgtatccattatctgtaaaagatatttgatctcactgtgcctaccaagtgctggtgagtactaccatgttgaattgtccttattttccaaaactctgctacataagctcATGATGATGATGATGatattgaat	ACTTGAGCTTCCATCGCAGT	TGGTTGTTGTTCACTTCCGA	60.074	246	c11575.graph_c0
c11580.graph_c0	(CT)10	CTCTCTCTCTCTCTCTCTCTatatctatctatcttcgcgccatggcctcttcccacgttaccgagaaagaccccacctccagatacgcgcggtatgatgaagtgctggggaaaggagccttcaagactgtgtacaaagcgtttgacgaagtggatggaatcgaggttgcatggaacaggatcagcgcggaggacgttgtgcagacgccgcagcagttggagaagttgtactcggaggttcacttgctcaagaccttgaagcacgacaatgtcatcaagctgtacaattattggatcgatgataccacagccactgtcaac	#N/A	#N/A	#N/A	#N/A	c11580.graph_c0
c11580.graph_c0	(AT)10	taacatcattctatttctgattgcttgtacgttttgctttgatgttctgatttttttgcttgacgggatattgttttgttgggtatgggattaatggcttgcatatgataggccgtgttattttttagatacaatttggatggtgacgaaagaaatagagctagtttttgattaattactatgtgagtatataatatcattttttgattaattgtgtacaggcacgttacatactgactgatttgttgaccttgtggattgcctagccacgtgtaattctctcttctcatcttcaatgtaATATATATATATATATATATa	#N/A	#N/A	#N/A	#N/A	c11580.graph_c0
c11632.graph_c0	(A)11	aaatacaaaaatttgaattacagccacaacaccttcacaaaaaccaatgtacacaacatacacaaatccctagcctagtgtgcatcgcagcttcatctcaaaagtaaacaaaattacacaaacatcatattacaaagtgctggctgggtgctaccagtgcagcataactcttcaacttacttagaccaatgtggccattttacattacagatcttagcactatttttgcacaagatgactaaggggcaggcatttcaacctacctctcccttaatcttccacactagggacttttttcttAAAAAAAAAAAcagcttttcaatttatgaaatacaaatttacataatccaatctttcatattttatatatgtaataaactccgaaatatttgcctatca…	GCACAAGATGACTAAGGGGC	GCTGAGTCAAATGCTGGTGA	59.846	235	c11632.graph_c0
c11655.graph_c0	(T)10	ggctacacaaatctgaatgtacctctaaccaatctcctctcttatttcctttgaacaatctgtatctgtccctgtctccatcgtcgtttcgtgtttctacactcccatcctcctgttttcgtttttcttccTTTTTTTTTTcatttaatttattatcgttcttcttcgtttatctgcttcgcgcttccttcagatttgttctcccctcagatccctgtctggatcacagtgagacggcgttgttgagtttgaacagatgaagtaatgttgatggatggtggatgtatggggaagctggtgaggtgccttgaacttagatgaagaaggaacgtgcatggccgcaattcataaggaatcttttgatcatggttggatcaagaagccggccacagttgagga…	ATCTGTCCCTGTCTCCATCG	GAAGCGCGAAGCAGATAAAC	60.098	124	c11655.graph_c0
c11704.graph_c0	(AG)7	gacctttcctttgaagcttgaggcgtagatcttgagcgctaaccttgcgattagtgatccgtggttcatcatcatcaaagagatcatgttcccacttatcatcttgcctcgacctcttgccggtgatttgacgctgttggtggtgcctagtagggccactgataccattcccatttaagcgttccttcacggacctccgccctccattctccacgcgatcagcgtacattttccgcaattcactcggttcgaaatcggaagaagaatcagcaccaaacctatcaaccctaatttcggagcAGAGAGAGAGAGAGtaaaacacaatgggagtgatagacgcaagggtcggtaaggaaggtgcagggtaccgcaatgaggaaggcgtggcagataatgcaa…	TCATCTTGCCTCGACCTCTT	TACCGACCCTTGCGTCTATC	60.023	253	c11704.graph_c0
c11707.graph_c0	(CCA)5	agtcttccttccctctaattcatacacacttcaatctcagttaatttacttttatagtgctaccatcttagcatctcttttttctcatcacttctttcatttctgagtggatcacttacttctgagatgatgccccctgagcaagaaacctctatttcagcaaacattccacccatatcaacccgaccagagaccagctcggtccatcatgaaccagaaggttctgctactaacaaaatcaaaccaagtttggaattggatgataatggcattccctcgcaccatcagactcagccaactCCACCACCACCACCAagattatccgttcttcaccaatccttgcgccccattaccctcaaattcgaagacgtgtcatacactataacctacgagagccag…	TATCAACCCGACCAGAGACC	TCGAATTTGAGGGTAATGGG	59.8415	190	c11707.graph_c0
c11714.graph_c0	(AG)8	gaaagctaggggatcggagttgcgacacggagggtgtgggatccgagtcaatgggagagactcttcccggcgacaagatccggcgcgggtcgatccgacccacgatggggaacccagatttggcgctctgaggagagttagggaccgaaacgctgcttttgggaaagggttgcgctttgtgaggcgatttggagattgaagtgagttcgggactagagggagggattgcgaacgagcagcaccacgctcgccggcgaggcttccggcgtgaccaccctttcattgggcaagtcaccggttAGAGAGAGAGAGAGAGtaagagtaagagagaggatgaagttgtattgtgtttcttctcgacaatggcgatgctttattattggactgttattttagttt…	GGACTAGAGGGAGGGATTGC	CCTCGTTTTCTTCACCCAAA	60.059	213	c11714.graph_c0
c11726.graph_c0	(T)13	aagttttggagtgtattttttgtgaaggtgcagggtagttttggaattttgcggtggtttagttgggttgtggaccccgcaatgaacaacatggtaggaagccaggctggaaagacgtgaccgtggctttttaaacttcgaaatgtgtgctttgttgttttgttgtgaaaaaatgatgtgctttttgcaccgtttgatctatcccacggtgagaaactgacaactatgatttgggtgtagtaggtttgtcagcacttgataatcgcgattggcgaggagtatggggatgttgtagcagacTTTTTTTTTTTTTcagaatattacttttttcaaagaatatttaaaaatagattcttgccaacattattttaggaactagacccatttattgtagagt	CGTTTGATCTATCCCACGGT	TTCCTAAAATAATGTTGGCAAGAA	59.4655	185	c11726.graph_c0
c11943.graph_c0	(AG)7	agaaggttatcggtacatgttctcatagtcttctcaacagtggcaatcacatcctggctcaaagaatcttcagacgaactataggcagtagcaggaactatggatgtttttgccatccttgatgcatgaaagtccttggcgggatcgatgtaaatgccgttagaagagcagtcgtcggtattgttgtcctcgtaggaacaaaggatgtcaccagaagtaaaatgaaaaccgttggaagcaccgttggcgagacccgacggtaaagacgccatgaacggaggtgaaggcggcgggtgagttAGAGAGAGAGAGAGataagagagagagaaagaagctttgtgtgaaagatatagaaatctgtggagccgagatggagagagtgtg	ACGGTAAAGACGCCATGAAC	CACTCTCTCCATCTCGGCTC	60.048	126	c11943.graph_c0
c11990.graph_c0	(AG)9	gcaaccaatctctccgtaccagcgcgacggcgatgaaatttcaacgacgtcgtaccgtacgaaccacgcagcacgcaacagaatcgcaaccacgaaaacaataatattaataataattacaaaaataattctaatcaatgatcagtgatgtgatcggttgtatatacaatcaacgaagggaaacggaaaagtgaatttcgaaacgattcaaaagagaaccgcccccaacgagtggactcagctgcgtgagcttcgttttatttcttttagtttcttagagagataaagtgtgtgtgttttAGAGAGAGAGAGAGAGAGt	#N/A	#N/A	#N/A	#N/A	c11990.graph_c0
c11998.graph_c0	(T)13	atgttagcaacactcttttgaaatgaacaaactctcctattggttaatgttttgtaaactataaactttaaacaattagagagagtatgtttctacatgatgatgatatctaacttgggttagtatcagattgccatttgaatagagaagaaacaaagttagaaaaggctgagttacagtttcttcttctatttggaggtcagttaacatcactgttttagactccaaaaaagttcaagattcatatatagtgttgctaccactggccattaacattgttaaaagttgtagatactaaacTTTTTTTTTTTTTactgcttttgatgttattgttgtgatctcagttgtctaaatatatgagcaatgtatgtatcca	TTGGGTTAGTATCAGATTGCCA	CAACTGAGATCACAACAATAACATCA	59.9005	233	c11998.graph_c0
c12027.graph_c0	(GAG)5	tggatgaccaaaattgacaagttcgagcacaagcattttcgtctacgtccggaatatagggttatcggcgagctcatgaacctgctcaaggtggtgacggagcagaaggataggtttgttctgcagaataagcttaacagggcgttgaggttggtgcagtggaaggaggcctatgatcctgataaccctgccaattatggtgtgatacagcgtgagcagcaggatgctgctgccgcggcggatgcacgggaagacgctgagttggagaaggagaagttaattggggaaggggatgatggtGAGGAGGAGGAGGAGtttgatgacatgaaggagaaagataatgtactgctggctaaacttgaggctattgacaggaagcttgaggagaagctggcggag…	GATCCTGATAACCCTGCCAA	AGCCTCAAGTTTAGCCAGCA	60.024	192	c12027.graph_c0
c12135.graph_c0	(T)17	TTTTTTTTTTTTTTTTTaataaaatggtgaagtccttcgaagttacataaaatcacaacataaaactcgtaagttacataaaatcacaacatagaactcggatcggatgctttttacactgtggtatgtgggtcaaaagaattatacgcaagtacgattttcacttctcgtcgtaaccgtggactttttttctgttcgtgcttgattaaaaaatagtaaaagctacaaaatctataaggaatctcacaacatctgttgcaaactctgggatctcattatttccaagccaccgagtcaatgtcatccctagcttgctt	#N/A	#N/A	#N/A	#N/A	c12135.graph_c0
c12161.graph_c0	(T)13	gaaatttcatatggggatggtgatggaacggtgaacttggtgagcttgctggcgcttcaatcactatggaaagaggagaaaaatcaataccttaaagtggttaagatagatggtgtgtcgcatacttcaatactcaaagacgaagttgcgcttaatgaaattgttcatgagattactgcaattaactctcatgctgaccttcgtttgtccaatgtgttttcggggtaaatgatgtttgaaccacgactaaaatatccgctctctgccaattaaacttttgcatgggattcataaaatgcaTTTTTTTTTTTTTgttgatactaaggtaaaattcgtaggatactacgctggg	#N/A	#N/A	#N/A	#N/A	c12161.graph_c0
c12179.graph_c0	(T)10	cgtcgttttgtcgtgttgtcattggctcatgtaagagtatcatttcagcatcctcttgattattcgtttctttcgctgataatggttttctatttcgtttttcacctttaattacgaaaacatgtgattcgcgtaactgatctcacctggtaggataagtctttgttgtttgtgttttaattacaaaatgcattatattgttttaaatttgctttgtttttcaaagtttgtagaggaatcagtaaaaacaaccctttattgttttttgtgtttaatatacttgaaaatagaaaataattgTTTTTTTTTTcttacggaaagggaaaacatgataataatcataaattcataatgtgaaagcataaacacatgataataatcgtaatacaaaaacattaa…	CGCGTAACTGATCTCACCTG	TTATCATGTTTTCCCTTTCCG	59.1975	206	c12179.graph_c0
c12212.graph_c0	(A)15	tcaaccagaatcgtctagtacctcaatcaaggtgagaattattctgaaccctctgtctgcatttctctcatcaccagaccccttttccttcattcaatctgaatgcaagaatcccacaactgtttcgcataattcaacttcttcagcgttgtttatgaactccctcaacttaaagactctatctttctggccctgttctagtgcaatcgcttcaggaaggtttctgttccgtgatggggaatagctgcgcgatttttcatttggtgggtttcattaatttctgagatttcctggaaattgAAAAAAAAAAAAAAAcccttggatttgggagctttggattgagtaggctgtgttgtgttgtttgattgtggcactaaaagggattctgagaaatgggga…	AGGTTTCTGTTCCGTGATGG	ACAAAGGCTTCCCCATTTCT	59.953	191	c12212.graph_c0
c12216.graph_c0	(TCA)5	aaaaccgtgtcctttgcataaatccaaacatgttaattaccaatttacttcccatttccaaaatTCATCATCATCATCAtccatcgttgaccatttgatatttgaccctcaaagtgcttgcgataaccaaaggaagaaaccaaaacaaacaacctatccactacgctttcatttgagaacgaacgaacgtgtctcctgctgcttcatagtcataatatttataccgtccattcgtccataacaacaaaagcaatgaagcagtgacgcttcctcttcttcctcttcttatgccctttctctcccacccctctcatttctcactcccattttcccttcatctctccattctcttctattgttcttattattattactgttg	AAACCGTGTCCTTTGCATAAA	CACGTTCGTTCGTTCTCAAA	59.693	190	c12216.graph_c0
c12216.graph_c0	(A)10	gtgtggctgttctgttggtaggttggaagttccgggaccgaagaagaatcgaaagagcaagaagtagatcagaaaagggaaaacaaaaagtctaataggaaggagaggataattggatacagtatgtaagtcctaaattggcagaggagttggttatagttatctgatcatattctatttagatttaggttttcttttgaataagcccctccaccttggcaataagttgtaaggaactatggatcatacacagtttggttatttatacctgggaatataagaatcctttgattttaattgAAAAAAAAAA	AAACCGTGTCCTTTGCATAAA	CACGTTCGTTCGTTCTCAAA	59.693	190	c12216.graph_c0
c12259.graph_c0	(A)10	gcacacgaaaaccacgaaaatcaaatatccaattatccgttcacaccgagaagcaagggttttctgctacttcccttctacacaactttcaaaacactctcaacactacttcactcactctttccctgttccaaatttcaacagaatacaatattaataacaatAAAAAAAAAAgggaaaaaaattgaatattttcaaaatataaagttaaagattggaaaataattgcatcaaatggttcttcaaaatttccgcttaaacttaggtcgcattttctgcattcccctaaccgttacggttgttctctcctccgccgttccctttcctcccgccgccgccactaccactgcagcattctctcaccaccgcagtatcgccgcctccgcatcgccgatgaat…	CGAGAAGCAAGGGTTTTCTG	TAACGGTTAGGGGAATGCAG	59.9695	249	c12259.graph_c0
c12318.graph_c0	(GGA)5	cacctcgtcgttaaccttgaggtcctccttccaagccttcatcacgaaagcatcgttcaccgaaatgcatgcaatggtgtccacccccttcgccttcagctcccccgacttctccacgaagcccggcacgtgcttctgtgagcaggtgggagtgaacgcgcccggcaccgcgaacagcaccgccttcttccccttcgtcagctccgacaccgtcgtcgtcttcacctctccatccgaatccaggtaggagaaggtggcctccgggagcttgtcgccgacgccgatggcagcggtgatgggGGAGGAGGAGGAGGAgaatctgagaggcttggcgtggcggcgagccggaaggcgaatagagattttgggagtgagggttttgggagggaggagagagac…	TTCACCTCTCCATCCGAATC	CAAAACCCTCACTCCCAAAA	59.9765	162	c12318.graph_c0
c12341.graph_c0	(GA)11	cagcaatgtgacaaacaatgaaggttgtttcagtgtagccatgataattagggtgttcaatgtggaaggaattatataaagtgaatgagtgaaagagaagagtgatgatgagaagtgtagtaatgtatatatgaaaggaaagatcttatcttagcttgttcgacacacgagaaaattttggtgttttttgtaacgttcccttcgaatgtggtgaagaggattaagggaagaagagttttagcttgtaagttttttccttctcttttttcttttaggaaaaaacagaagagttacaagagtGAGAGAGAGAGAGAGAGAGAGA	#N/A	#N/A	#N/A	#N/A	c12341.graph_c0
c12342.graph_c0	(GAA)6	cgataggactgaagtttgaagggcttatctccgtcgaagacctgacaaccgtgcgagcctttggctggatacaccacagagccaacgatgaatcctccgtagtcaggaaggccaaagttaccgatggcgccgtcacgtttcgtccgcatcttgtgcggcgaaagaacagttatgctgctcttctccaccacaaaccgcgcgtcgacaagaatcagccacgccgcaaacagagtgacggccgcagccgcagcaacgcacagtttcatggttaatttgcgttggtgatgttagtgaagaagtGAAGAAGAAGAAGAAGAAga	#N/A	#N/A	#N/A	#N/A	c12342.graph_c0
c12371.graph_c0	(T)10	acgtggcggagggagatggagagcgcacggttccaggcccttgagacgtgagaagctgggacgagatggatgagtgggacgtgagagaatatggtctctaagatgtcttggtttatgggagcttctctttggtcttgaacgttggtgttggtgttgttgttcttgatttcactgcatgttgccatctctcagtgactctgttaaggttatccttctcactgaccatgaatcatgctttccggtctttatatagagtgcagagcaggatcattgacttctaagaggatcccaccatagcaaTTTTTTTTTTcagttaaaataataaggtcccactcaattcttgccagtttccaaa	CTTGAACGTTGGTGTTGGTG	ACTGGCAAGAATTGAGTGGG	60.076	215	c12371.graph_c0
c12372.graph_c0	(GTT)7	gtgtcaggaaggacatggcagccaccacacaattcgccgcaacaaaaaatctgtgatagggagagaaaagaaaacacagagggtaatcgaaaagaagaaaaagatgaaatctttgtgtgaaaaatgaaagaatgtgaagttactttaaggagggtgagtagtagaagtgggattcgaaacggagaccgaagatgaaaacggtttggctgttggtgacggtgattgcgacagatgctgcggagaggagagtgggtaggagtctgaggatgttctgagccattaagatttttgttgtcttacGTTGTTGTTGTTGTTGTTGTTgagagattgtggttgaggttggggaagatttggattttgagttgagaatggaggaatctttggcgtcagccatatggg…	GATGAAAACGGTTTGGCTGT	AATCCAAATCTTCCCCAACC	59.987	167	c12372.graph_c0
c12385.graph_c0	(CA)6	agttaacataaaaagataaacacaattttctttccaggaccaagagttcaacaatatcaggaagtttgatttgaaaacaggttttctaatgaaatcgggtatttcttctattaataatgaaaatgggcaatgcaatcttcctggagctaaaataatggaagcttttacattgttagccacCACACACACACAaaggcttggaaaagaactgggaagaactattcagccgttagaatgaagcttttgcaacagataaagcaaaaggataaactgtggtcattttctctctatcttcatccaaatctaaccatgtgtcaagtttgaagaaaagcacagactgaatatacaacaacacggcaacaaaaaccaaatagacacctccatctccacactttatca…	AAATGGGCAATGCAATCTTC	TTTTGTTGCCGTGTTGTTGT	59.9785	245	c12385.graph_c0
c12402.graph_c0	(A)10	ggatactgaagttttattctctaaccctctatgctataaaatgcaatagctacatggttatgtatataaaagaaaagtaactaacagtcagaagaaggcaggttcaatttcaagacattgaacaattctggctttagaagtcataataagaacatatacttgccttgttttggttactcttcaactacttttgaagtgcatcatcaaccactgctatttacacaatcaaatgactaatttaacaattataactattcaagcttaccccatatgttttaagagtgttttaatgatgtttttAAAAAAAAAAtatgtatttccagtgtgaactatgttactcctaaatggatgattgtaatactgtacgatgtttatattattgatgaaataattttgtgt…	GTGCATCATCAACCACTGCT	TGATGTAAAACATTCTTATCCCCA	59.669	263	c12402.graph_c0
c12448.graph_c0	(A)11	agcaacttattttctattgtacaccgtaaccgcagtgagttgggaacattatggtgcgtaaaaagcgtagttcttttcactgctctgcaatgagctccttggttcaagcagtgtccaccttccaaacatagtctaattttgaacaaatgaagttgaaacacatctaccaattcagtttgggttggattgggatagttttagtagttattgtagcgatcctttattgtttgttgttagatttgattatatgtaaaaagtgtatgagaaagtcgttttatgaaaatatattttgtttagattAAAAAAAAAAA	#N/A	#N/A	#N/A	#N/A	c12448.graph_c0
c12469.graph_c0	(T)19	TTTTTTTTTTTTTTTTTTTcaaatggctcattcgatcataagaaaatgcttaaaaccagctagtcccaatttcatggcggcactctccgttcccctgattgggcggcggctgacgacggtggcagcggcggatgaggagccaacacagtcgtcatcacagtcctcgttcacgttctcttcagatggggacaaggtgtacgtgaaggggccatcggggaagtggaagtcatcgtcgtcagttacgatgccgatgtcgttcatgacggggtcgatcgtggggaagcggttttacaaggacgtgaagactcgagaagccgat	#N/A	#N/A	#N/A	#N/A	c12469.graph_c0
c12474.graph_c0	(T)10	aaaaataTTTTTTTTTTaacaaaatagaggaaatgctcttccatgtggataattaaacttcttttacatttgtgctcaacctcaaaatcgttttagaatacttcgtttcatattaaaaatgaaaactaggtgttcatggtggactagcaaaaatcgtaaaacaaacaagaaacaaaatacgtggatgaatagaacaagatcattacaaaaatggcgttttaatctcctactttttcttccttctccttcgttagcagttcctcataccagaagatcataatggttcttgccgctgtacaatagcctcacagcttttc	#N/A	#N/A	#N/A	#N/A	c12474.graph_c0
c12482.graph_c0	(GA)6	gcaaaacctttccaggtatactgattttttgctttcctcgagagaaccccaatgctttcgagaacattaacaatgtcatagatccgtcttctctctactcctaaacgagtggcagcgtcatcaaggccaattaagtgcactgtgtctcggttatagagactcaagaaattggtacacaaaagtcctaaggacttctgttttctgttgtaagtgtagtgtttggaagagatgggatctgaagaagtcattgaagtgttgcagaaaagaaggaagagggagatgagagcgttaaataagaggGAGAGAGAGAGAggaaaagaagggtgtctgttggcggggcaaaaattt	ACTCCTAAACGAGTGGCAGC	CGCCAACAGACACCCTTC	59.8735	240	c12482.graph_c0
c12546.graph_c0	(T)10	gccttgccatcagtttgagccaaatccttaagttggtttgtgagaaagaagttgcctggccttgatcagtgagagtgtagtcaacaaagaatgcctaagcatgaaacaaggaaggcagggaggagccgctaagaaactgactttgcctaccaatcctgactatagtggttttttcctatgtataaacaaaactagttggtgggcgtttgtaaaactagttgactttgtaaaatcctctaaactatttgaaagttcctcttcagttcccctcagaactgtgcagttagagtgtggcgggcaTTTTTTTTTTgtcacaaatggccagctagaaaagtgcaaattcatattactccatattatatgttgtatggatggaatataacgtagtgccaagctgtc…	AACTAGTTGGTGGGCGTTTG	TCAGACAGACAGCTTGGCAC	60.1085	217	c12546.graph_c0
c12546.graph_c0	(TA)9	ttgcctaccaatcctgactatagtggttttttcctatgtataaacaaaactagttggtgggcgtttgtaaaactagttgactttgtaaaatcctctaaactatttgaaagttcctcttcagttcccctcagaactgtgcagttagagtgtggcgggcattttttttttgtcacaaatggccagctagaaaagtgcaaattcatattactccatattatatgttgtatggatggaatataacgtagtgccaagctgtctgtctgactttacacttgattcagtttaaccactactttggttTATATATATATATATATAtcatcctcttagccttttgatcgtgaagtgtaaattaatatggacgtgctttttgtgagatcggaatgttaatttcaatct…	AACTAGTTGGTGGGCGTTTG	TCAGACAGACAGCTTGGCAC	60.1085	217	c12546.graph_c0
c12562.graph_c0	(A)10	ttttattaatattaaatagatattgaatagaaaatgttacatggagAAAAAAAAAAgtggtattattaacttttgacctcatgcattattttttaatttgaattaaaaagaaaacaaataagagatgtgtgatttgaacttccttaattgtggcactaccctccaattcccacattcatgcagtgttcagaattcagagaaaagaaacactatgatcctctcttgttcccttcatcaaaaccactccctccttgactaaagaatccagaagaaccataatcaccctgagaagttgaagatgcaaatgtagaagaagatgaagaagacagaaaaaatggcgcaggtggtggctgaga	GGATCCACCTTGCCAAGTAA	ACACAAGGTGGTGGTGGAAT	60.034	122	c12562.graph_c0
c12562.graph_c0	(TTC)5	taactcctctatagtgccttttcctaagatcagcattaccttgatttgtagcttgagatggatcttgggtattgataaatttagaagtggttatttgaccatgtggagtggggaagaaggtggtgttttgatggttggtagtcataagaaagtttgaaaaggttgatgatgaagcttgttcttttggattttgagatggtgtgagaggaataggaaagttgaaagcttcttttttcacctcatcaagagggggagaactcttcccttgcattggatccaccttgccaagtaacttgtaatTTCTTCTTCTTCTTCttgttcttcttcttcaactctttctatttatatgtctctaatccaaagttggtgaagagattccaccaccaccttgtgttaaaa…	GGATCCACCTTGCCAAGTAA	ACACAAGGTGGTGGTGGAAT	60.034	122	c12562.graph_c0
c12569.graph_c0	(CCG)5	gaaaaggtgacgtggcgggcggaaaataaaaagggagacagtgtctgcccaataggtaagaagagagagcatgatggcaaagtctttggtgggccccagacccatttttttccgcccatacagtcacaccactaattcactaatcacacccctccacttttccttctccgcccgccacgtcaccttttccgccgcacccatgtctactcCCGCCGCCGCCGCCGccaccaccatccatccctccttcgaaattctcggcggcgcacaccaccgtttcctcccagccctccctcacttgtctcgcccctaccgccctttccccctcctcgccgcgaaccgtcaccttgaaacgatattcgccgccttcttccgttccgtcccggacgtcaggctccgccg…	CCCTCCACTTTTCCTTCTCC	ATTTCGAAGGAGGGATGGAT	59.8865	103	c12569.graph_c0
c12572.graph_c0	(AAT)5	gatatctggaaatgcctatgccttcctttccctgtaccgactcactagagagagtatttacgaagagagagcaaaatcattggcttccttcttgtatgacaatgcaaaatctcttgctcctgccaatggctattcactcttccaaggtcttgctgggacagcatgcctctggtttgatctgcttcaaccacaaaactctagcttcccaggttatgaattatagattgatgcagatagaacaagtttcatgtaaaaatatgactgatatgatatgataatagaagacagaattaaaataacAATAATAATAATAATacagtgtttgttgactcagaattatgtgatataactaatgaataaacatagtttaaccctctatctttatctacgtaaactgaa…	ATGCCTCTGGTTTGATCTGC	CGCCTTTTCCAGAACTTCA	59.605	268	c12572.graph_c0
c12679.graph_c0	(CT)10	tcccctcgcacctgaactcgcgctcgatgaagggacacgtggacggctgatagagcgggtacgatttgtccagcatccatgtgcccgtgaaaaaatcaccattcccatcataaactgaacctctcaccttcaacgcaagaagaagcaggaagaagaagaacaaacagaagaaaccacgttgtacacgctcgctcatttctcactttctttctctctgtatcgaaaacggtccgaggaaagaaaaaaccagacacaaaggtggtaatgcggaatgaactaaggagaggtttctctttctgcCTCTCTCTCTCTCTCTCTCT	#N/A	#N/A	#N/A	#N/A	c12679.graph_c0
c12682.graph_c0	(ACC)6	ctggaaagtgcaatggtgagaaagcaaaggaaaaggaaaaggaaattaaacagccctaaagagagagggaaagtgaaatcaatttagtactttttatataattttgtatacaataatattttaatttataaaatattattctttaaaacaaataaagacatgccacactcccagatctaacctacactcccaaatgtccaacattcccaccgccggctacggcaccatcgccggcgccaccactgccactccaccgACCACCACCACCACCACCtccttcgtcacccctcggccatggcgcgagttcctggacttctccgccctatcccgccccttctcctacgacgatgcgatgatccgactccgaagaaacctcagctacttccgctacaactacgc…	AAATGTCCAACATTCCCACC	CAGAGGAGGCTGAGGAACAC	59.747	247	c12682.graph_c0
c12748.graph_c0	(GGT)5	actgcgtccaggaggcgaaggatccgtgcggcgtcgccccgggaaccggagatgaggtaggcgacggcgggcggcggagggggagagggtttgtgggggtcaaagacgaggcggtgggcatgagtcgggtggagaaaggggtcgggtcctgagtgggtgtggatggtggaatgggagaggtagaggatgagggtgagggagagtagagagaggaaaaggaaggtgtaaaggaggatgagagtgggtttgggctttggatctcttaggttgaagaaggtggaggaaaatgatgacgatgacGGTGGTGGTGGTGGTggcggtgatgtcgggttttgcattttttggttcttcaatgtggggtgtgtaaaaatggttgctttttggtttcttcacctttga…	TGGTGGAATGGGAGAGGTAG	AAAATGCAAAACCCGACATC	59.8635	178	c12748.graph_c0
c12776.graph_c0	(GA)6aagagagagaagaggcaaggcaatgcggaacagaggtgtgtcaacgttgttactcctg(TTC)6	GAGAGAGAGAGAaagagagagaagaggcaaggcaatgcggaacagaggtgtgtcaacgttgttactcctgTTCTTCTTCTTCTTCTTCtcaatcaatttggttccttctgctcttgctatctggcttaccgtgcccgccactggtaccaagtgcgtctctgaagaaatccaacacaacgtcgtcgttttggccgactatgtcgttatacccagtgatcattccaagaatcccaccctcgctgtcaaggtaacatcaccatatggaaacaatcttcatcacagtgagaacacaactcatggtaatatcgcatttactactcaagaggctggaaactacctggcatgcttctgggtggatagccatagtcaaggaggtggtgaggttaat	#N/A	#N/A	#N/A	#N/A	c12776.graph_c0
c12791.graph_c0	(T)10	ttatttagctttgattgtgtcttgcagtttccatctttgggttgtataattagattttatccatgtcattataatttcttaatacatgaaattagtccatgatcatcttttatttttacatccatatactgcatcatcagagaacatgacatccatagactgcatctggaaacaagattgacatctatatattgtatcagaagaagaactacattagcatctggtctgggtctgatataactctagtgatgttaggtgtcacaatttatttttgtagaagttcgctcttgtctatgaataTTTTTTTTTTgaaacacttgattttgttgtaggactatgtatgattttaagagttgtaaaggcaatgtatgattttaaggaacatagtaataaatttgg…	GCATCTGGTCTGGGTCTGAT	ATGGAAGAAAACATCCCCAA	59.65	199	c12791.graph_c0
c12814.graph_c0	(T)10	acttaaagaataatctttcagacaatgctcaacgagaattgtttttatgcgtatctctaatctcacttatcaatagacactatccgaattaattatatcaaaatcaTTTTTTTTTTcctgaattttagaacaaacaagcctatgccagtatgggacaatgaacctataaaaccaatcatacaacatcaccaaaactagaaattggcgaaagaaatttgacaagcaatttgcccgcatttcatattgcgccaaatttctaatatgcataacctttctaactaatgaatcttttggaccgtgcctcgtcaaataaaacacgtacaccaatgcgggataaatagaaggcccaacaactatgaagtcttttcagctgttccatgaaatttcttcccagcctcc…	TTCAGACAATGCTCAACGAGA	GGGCAAATTGCTTGTCAAAT	59.763	217	c12814.graph_c0
c12820.graph_c0	(A)15	aacttgcccagattcaacgccagctccttcctggggaataaggatctctacggttacccgttgccgccttttaggaatagggggttgtccattttagccattgttgggattggcatggggagtggcctcgccagtttggttcttagcttcaccggagtttgtgtctggttaaaaatcaccgagcgcaagatggcgctggaggaaggcaaaatcagccaccttatgcccgattattgaaacattaatcacaaattacaatactttcaaatattccaacccatctctcattcaactgcatccAAAAAAAAAAAAAAAtagtgcccgtaccaggtacttattttttttgtgtttataaaagcgaggttgggtgtgggctacccctaatttcttcgtacttat…	CTGGAGGAAGGCAAAATCAG	CACACCCAACCTCGCTTTTA	60.428	177	c12820.graph_c0
c12820.graph_c0	(TC)7	atcaccgagcgcaagatggcgctggaggaaggcaaaatcagccaccttatgcccgattattgaaacattaatcacaaattacaatactttcaaatattccaacccatctctcattcaactgcatccaaaaaaaaaaaaaaatagtgcccgtaccaggtacttattttttttgtgtttataaaagcgaggttgggtgtgggctacccctaatttcttcgtacttatgggtggttcagatcattgtctcttatctatcacggggacatattttattttgtagtaatttataaatttataattTCTCTCTCTCTCTCtttttctttccatcataagtattgactgttttaaaattttgcgcttacccgatcccggttggctgtattattgttgtttccattt…	CTGGAGGAAGGCAAAATCAG	CACACCCAACCTCGCTTTTA	60.428	177	c12820.graph_c0
c12858.graph_c0	(CT)6	atttgatgtaacgagaaggaacgtttacgtataaatcagagtgttgagaagcattcctatcccccagtatgttgtaagaggccactgtgaatctttccggagaatctaaagattcatcagatgcttccacccaatggcgtttaatttcgggcgggtgacggaggtttctttgggtatacgactctgaatgccattggatttgtgaggcgatgggagcattgaatttgaagcagctgggtttgtgtttagcgttggtggatgagagcacgagccaagacgaagatgcacaagaggccattaCTCTCTCTCTCTtctctccctttgaaattgaatgaacgaccaaacgcccaagtttacaatagcgccacaattcgttcagagtcgtatacccaaag	TGTTTAGCGTTGGTGGATGA	CGAATTGTGGCGCTATTGTA	59.918	132	c12858.graph_c0
c12946.graph_c0	(ACA)5	ggcactgaggcacaaccaataacgagaatccaactcagcttcttcactctcctaaccttatccacaatccacaaccctctccttagttaacaaccaccaatctgcttctatcagaatctaaagacctttccttcttacttctcttaccaccctacactccattctcacacaccctttccaaacaaccaaccatgtcgctcacaattcccaccaatctatccaagcccgccgccctccgccccaaactaggctccaaactgcgtcccaccattgtctgcagtgccactcccaacaactccgACAACAACAACAACAtcatatcctccgatctgaaggccttctccgccgccctcgccctctcctccatcctgctctcggcgccgctccccgccgtcgcgg…	TCCCACCAATCTATCCAAGC	GCGATGACTCCAGCTTCTTT	59.7365	278	c12946.graph_c0
c12968.graph_c0	(T)10	cagtgaatattgggagtgcatgatctcctggtttcagatcggtcacaccctcacccacgctctccacaatccctgaagcttcatgacctaaaatacgaggaaacagcggattctgacccttaacatcccaccagtaaacatcagtacggcaaagggagttgaagaggattttcaaacgcacttcacctttcccaggtggtgccacttctatggtctctatcgataatggcttctctggttcccatgccaccgcagctctgcacctgatgactttaccagcagtagcagacatggcttcgaTTTTTTTTTTcgaagaggaattaattaagtattgaaaacttgaggatccccgccagactttgatttctcataaggtgc	AACATCAGTACGGCAAAGGG	GAGAAATCAAAGTCTGGCGG	59.903	233	c12968.graph_c0
c13067.graph_c0	(A)11	cagagatatacactatctatttgcattagggttctctttttgttgtttagtcagctatgtcagtataaagatgatgatgggaagaatttgaggaacttttgggagagagttgtgtttgtaaaggtaaggatcacctgtcactgtatgtcagcatttgttgagtaaacagcagatgttgttggtgtgcttgtaatttaatgtacagaacaattggttatggctaccgtgtcaacatgaaatatgttgtttttgtatgttatattgatattgattttgcatctaataaattcttttaatattAAAAAAAAAAAgag	#N/A	#N/A	#N/A	#N/A	c13067.graph_c0
c13087.graph_c0	(GA)7	ggtcagcaaagaagctgttgagggagggcataatctctggagatctgttgcgcacatacttcctcaggaaatgctcggtatacttctctccctcagcaaagttctccaacactccggccttccttccctccttgttcaccctgacttcagggttgatgcagatattacgaaccagttgaaacccacagatcccaatagcagcaccaacagcggcaaacaacggatacacctcgggtctgagccagcgattggccatggatagtttcggagttgaaacctgaaaaggggaagatagagaggGAGAGAGAGAGAGAgggcgctgagagagacagaaagaggagagtgaaagtgtgatagagagactttattatcaggattggcgtgcttaaaatatagagt…	ATCCCAATAGCAGCACCAAC	GCTCAGACCCACTCCTTTGA	60.174	234	c13087.graph_c0
c13156.graph_c0	(A)10	tatacagaaagaagtaaatgagtgaggttggcaatcatttggggtaatcttgggatggctgttgccaatgttcaaaaattgcctctctgattggttgtttcattcttaattcctatactttgtacctgttgttctaatatgagcgctgttccctgagtaaattctctatttgtgtccacagtagattcagttaccatcaaaatcactcttatcaactatctgttttgaactgttttagttgtcaaaatgaggtattatgatttcttatttcatgatattgtaatcatgaatttttataatAAAAAAAAAAttaagctctcactcagcatgttgttctactgcattttaacatcatgaaacatactttgtg	AGCGCTGTTCCCTGAGTAAA	GAACAACATGCTGAGTGAGAGC	60.0405	195	c13156.graph_c0
c13199.graph_c0	(C)10	ttcgcaaatcccagcatacccctggttgggatgggtaggcccaccacttcactttcacttaggcctgggccaagtaagtggggggaccctgtcgggctcctCCCCCCCCCCaaaaaaaacacaaactgtacgtgatagtttcccttcatacggctcgaatcattctcatatgccctgggaggcatcctttccttgtttgttgggttggttcacgcgcgcgcaaacgagcactggccgcaacagcagggaactatgaccaatagagtcagacacttagttagctacatccgcacgcaaaatgtggttctggttgaggctttctttcctttattagtaaagggggcgcgggacgttcgcggagtccgtgccttccgtaccaccacaggactggtcgttctt…	TAGGCCCACCACTTCACTTT	TGAACCAACCCAACAAACAA	59.713	177	c13199.graph_c0
c13218.graph_c0	(T)10	gcttgatgcagatatagatatagtgcttctgttcaacccaataaatatattaaggtttacagacattcacacatttaggtagaagaaaaaccaaaaggagtttacacttaacgtcagtgaggtggagagagaatttgtttcatattcacagttaaataatctcacagtttctctctcactttctctgtttttcttgtgttctctttacctcttcagaccaaaagggacactgcctgtgctgtggcctctgttttcaagggaaacccttgttcttgttcctgtccttgccTTTTTTTTTTctagcaccatcttccaacttccaacacataattaattttttttcagtattcttagtctctgctcttcccttgtgcaatctgcaaaaccagctattctgtt…	CAGACCAAAAGGGACACTGC	GCTTGGGCTTGGTTTGATAA	60.382	209	c13218.graph_c0
c13218.graph_c0	(GAT)5	ccaagcccaagctcaaatattattttttatacatataaataggcaccaaacatacatttatgatacaccaaagtgaagctcgtccactcaagacaagattatcaccggcccctttccattcacaaacctaagagcaagaagcacctgtcactgaacaactagccaaccaaccatgatgcctgttcatggcctcatcatctccctcatttttgtgtccattttagccaatgaggcaagcttggtccaagaggcaaatgggtcatttccaatggtgcccttgatggaggctgggaagatggaGATGATGATGATGATgaatgagagcagaagaaaactaggaagcttccagatatgtgccttgtgcacctgctgtggtggagcaaaaggggtttgcttgcc…	CAGACCAAAAGGGACACTGC	GCTTGGGCTTGGTTTGATAA	60.382	209	c13218.graph_c0
c13218.graph_c0	(A)10	caagcttggtccaagaggcaaatgggtcatttccaatggtgcccttgatggaggctgggaagatggagatgatgatgatgatgaatgagagcagaagaaaactaggaagcttccagatatgtgccttgtgcacctgctgtggtggagcaaaaggggtttgcttgccctctccttgttgctatgccatcaattgcaacattcctcatagaccttttggcttctgctcattcacacccaagacctgtaattgctttggatgccatctttagtccccctatatagtcttataataataatttgAAAAAAAAAAttgagggtatctttagttaattctgctgcaagtgtgaatgggaaagtgaagtgaagaagaatatctgttcttggttagtttgtttatta…	CAGACCAAAAGGGACACTGC	GCTTGGGCTTGGTTTGATAA	60.382	209	c13218.graph_c0
c13235.graph_c0	(GA)10	GAGAGAGAGAGAGAGAGAGAgggaaatggcatctgagaaggaggttatggtgctaccatgttttaatttttgcaagggaggggagacactagaagaagggagtgaagagtggaaagagatgagcatgaaagtgagagaagcatgtgagagttatggctgcttcatcatgaagtatgatgagatgagtactaagggtgcacgtgaagtcatatttcaaagtatgaaaccattgtttgatttacctgaagaaacaaagcggcagcacatcagtccaaagcctttcaatacttacaaccgcaagaacttcgagaatcttaact	AGGCATGGAGCAATGATAGG	ACCAATTCACGAGGCTCAAC	60.089	130	c13235.graph_c0
c13235.graph_c0	(GA)7	tcaggttacgaggttccctcacaccgacaaaaacagcttgacctttttgtgcgacaatggagtccaaggtttgcagctgttatccaaaacaggcaaatggactgaaataacgataccccaacatggctttgtggttttggttggtgatgtactgaaggtaaagagaaaattatattgtttgataattatcataatgaactgaattcttcttatgtaataattataagtatatgttactgaatgaataggcatggagcaatgataggcttcatgcagcgacgcatagagtggaggtgagtgGAGAGAGAGAGAGAtactcgtttggagtttttgcagaaccaaaggaggaggggattgttgagcctcgtgaattggtagatgacacacttcatcctcttc…	AGGCATGGAGCAATGATAGG	ACCAATTCACGAGGCTCAAC	60.089	130	c13235.graph_c0
c13238.graph_c0	(CTC)5	gtaccggaacgacaacacggcggcggtggtggaggaggaggtgcgccccacgggatcctcctggcggtggtagtggcaatcgtggtcttagtgccctttctggttggggatcagggcgaggccataaccgaagcaatctctgagcttctaagcccattgggcctcctccttcttcccatccttctccttctcaccattcagttcctctcctccgaccgcggctcctttgtctccgccctcttctccaccggcgagcccgacaccatccaccgggtcagcggttcccccgtcggtgtcgcaCTCCTCCTCCTCCTCattctcttcctcctctacaaccgcttttccatcttcggtggcgacgattccgatgactgaaaatcaaatcatttaaaagaaaag…	GGTAGTGGCAATCGTGGTCT	TGGAAAAGCGGTTGTAGAGG	60.119	278	c13238.graph_c0
c13238.graph_c0	(T)11gcgtaactttgttattgaagcgtgctatttgtggggatctgaatgaaaaaatgcattgggaaggtgaaaagtgacaaagtaagggccaa(AG)6	cctcctcattctcttcctcctctacaaccgcttttccatcttcggtggcgacgattccgatgactgaaaatcaaatcatttaaaagaaaaggttcccttcgaacattccggatctgcgatgatagtgttgtatatgtacgtacatgtatgtacctattctttttcaatcgaatctatggatttaattgggattatggaagttaattaaagtcatagttgcgagattattgcgctaattaccacctgctcatgttattacacctttgtttttgcctttaaatttcagttaagttaatgatgTTTTTTTTTTTgcgtaactttgttattgaagcgtgctatttgtggggatctgaatgaaaaaatgcattgggaaggtgaaaagtgacaaagtaagggcca…	GGTAGTGGCAATCGTGGTCT	TGGAAAAGCGGTTGTAGAGG	60.119	278	c13238.graph_c0
c13242.graph_c0	(T)15	TTTTTTTTTTTTTTTaaaaaaacacttcaaaacaattataaattactttaaaaagatatgaattgagagatataagtttattcattgttggagaatagcaaatgaaccaccgaagacaaggtggttaaaagcttatcttcgcatgaaacgatgctatgatttctttttggatgataaaataaagcaaagaaaatggcattgcttgtagcagcaatctgagattatccctttagaatgtggagaccgaaagcaagaaattggaatacataactattgccaattttgaaggcagcaaaagcgcactattcacaaatt	#N/A	#N/A	#N/A	#N/A	c13242.graph_c0
c13249.graph_c0	(TGAG)5	tgcagatagagatcaaaaaggagacccaggagagaagtaaagtacattaaaaacgacaagacgcatcacgcttcgaatggaatctggtttccttttccctcatttcgtgctataaactgaattttccgcttcgttttgctcataaagatcgttatcgttaccaccaatgccatcatcatcatcttcacgacgcttacacttacacTGAGTGAGTGAGTGAGTGAGggcgttgttctgtaaaaacactctgcagagccttcaatctagagagcatcgatcgaactccaagccctaggtgttactggttttcttccgatcgaatctgcgacttttcatttcgtattgaatctccgaatttccaatggcgttttggtggccattgctcgttttagcgttcgc…	TCCTTTTCCCTCATTTCGTG	TTCGATCGGAAGAAAACCAG	60.114	232	c13249.graph_c0
c13292.graph_c0	(AGG)5	agaccatcacgacaacccgatacgcgagggggaaggcggtgctgcaagacgagcggagggtgcatgcgacgaaccaatagacgttgaggaaaatagggatggcgatgaagaagggaatcgcagcgtagacaatttgtttggtgtaatgcttgagtaagagaagcaaagcccagcacagggggatgctaagaacgaaggtgatgacgagggtccatatgagacccttgaccaagtgcgaggaagaatcgagggaaagccacgaggaaagggaggaagaagtggaagaagggtttaggacgcAGGAGGAGGAGGAGGcgtcgtaggagaaagatgagagagaggggtagtcggtgttccggtggaagacggcgaagatgccgaaggcgaaggtggagatga…	TAAGAGAAGCAAAGCCCAGC	CCCTTTCCTCATCCTCTTCC	59.869	274	c13292.graph_c0
c13332.graph_c0	(TA)8	tgtacaagttatgaattgcgagaacgttgtggatggcttggctacttgctttctccagccataacagaatcacaatatgaacctgtaaagtctatagtacttaaaaaactgtggtaatgcaaaagttgtattgtatggtataggaactccatgcatgatcatcagctactctcttatgtggctgaagcttttaagtttttactttaatgggagaaaccctcttttactggtttcccctctactttgtatttcagatgttgtaagtgagaacagataatttatgtatatatatctacatatTATATATATATATATAtgcgcgtgtattgtag	#N/A	#N/A	#N/A	#N/A	c13332.graph_c0
c13383.graph_c0	(A)10gagataccccttaaaatactg(A)12	gcgatatttgttttctatgttttatatttaattcaaagaagattacttctcgtaaaaaaaatatgtAAAAAAAAAAgagataccccttaaaatactgAAAAAAAAAAAAgtattttgcacgtcattacaaacatctaactccccagacatcataaggggtgtcagattttgtctaagaacacataccatgaaatcacctaatgtgaaagaattactagagaatcctcaatttcttcaaagtgccctgaagggatcatccagagtgagtgcgatggaagattttgctaacagcttttgcggttggagttgggaggagaacaagttgttcgagctagctttggcagtggtagatgagcaacaccctgaacggtgggaagtggttgcagccatggttggagg…	TTCAAAGAAGATTACTTCTCGTAAAAA	CACCCCTTATGATGTCTGGG	59.2705	130	c13383.graph_c0
c13400.graph_c0	(CTT)6	gtccttatggctatgtaattgactttattatagtaCTTCTTCTTCTTCTTCTTctatgaatataatatgaatatatttatttatatattaatgtgagaaattgtttatttattaaattaaggaagcctaagatcagtactgcacacacagagggtgtcatccatgccaatgccatgtgttatttcgtctgcatgcacctaatttaattatttcctttcttcactcttccatttctcacccaccccaaccccgctttatttgcattccgtgagagagagaaaaacaaggaagatggagggtatcacggccaccgtgtgcaagggcgtcaaagagtattggaggaggaaaggcta	TCCTTATGGCTATGTAATTGACTTT	CATGGATGACACCCTCTGTG	58.745	164	c13400.graph_c0
c13400.graph_c0	(TTC)5	tcgggcccaacccaaagagtacgacgacaaagccatcatccagatctacaagtccatcctcatggcgcatggagcgttggtacctcgtgacgctgccgccgcagaaatcgcttgcccacgctgaccgtaacgctgacggtaaacggtggaagcgcttttctcgtaaactgttttatactactcaggcacaagccagtatcactcgtgttaattaacatcttttctgtcattctatcaaattttagatactctagtgtttaggttttcttttatcgtgattctatcgattagatagattcaTTCTTCTTCTTCTTCtcattgtcccagatctcaaattgcatgtcaatttctcaaaatcactgaaatatagacaaatacaaatttgtattctgaatagaa…	TCCTTATGGCTATGTAATTGACTTT	CATGGATGACACCCTCTGTG	58.745	164	c13400.graph_c0
c13412.graph_c0	(A)10	ttttagggttcttctacAAAAAAAAAAttctgaaataaatctcaatctatatcgcctttgtatttgtagggttccccagtctcttcctctttttcttttatcttcttcctcctattgttctccttggttttgatccaaattataatcctctttcatgcgctcaattgcttgcacggataatcttcttcttcgttctccccttttccttcggtttaagtttttactgagaaagatatagtgtttaaagtttgaatcttttctgtgttggattctcttttcgctttgaatatttttgtttttctttctgggttttggcctttcttttca	#N/A	#N/A	#N/A	#N/A	c13412.graph_c0
c13421.graph_c0	(T)19	TTTTTTTTTTTTTTTTTTTaggaggcaaataccactactttaaaacatgattggtgaggaaaatattttgtttgctgtgtctagtgacccaaatgttcataatttaaaacaatggttgacaaaaagtaacttgtgaggattctacaatttaaatctgggttttgggaattcataggttctttgaagagttcatccataaaagtcattgaaacacacaaattttgtatagtcagaggtagatttttgcaatgcttaaaggcagagagaagtttgaatttacaaaagggtaaaattgattccacctatgtctcactactaa	#N/A	#N/A	#N/A	#N/A	c13421.graph_c0
c13502.graph_c0	(TC)6	atttacgttttgtaaaaattgagaaaatgtgtttctcatcttcatcttttcggttaaacatgactaaagttcttgtacatgataaaaaaagttaaaaaaatctctcaacttttagaaaaataatgaattgtttagagtaaaacatagactaagataaaaaccatatatgaaaacacagatcttatctaaaaagaaaaataaagacaaaatctattctttttattTCTCTCTCTCTCttcagtcctgaggaatctactacctcagagaaaacaacagaagaagaaaacacgtgaacagaagtatggatcatgctacaaagtaaaatttgcaacagccttttatccaaatcaaatctggggtggccaaattacagatctaaatctggcctatattattaac…	TTTCTCATCTTCATCTTTTCGG	CATGATCCATACTTCTGTTCACG	58.975	280	c13502.graph_c0
c13503.graph_c0	(A)12	tacatcggagcttgagtatctggttcaccagctggagcaagagaacgcccggttagttaacgaagaggctgagatgagaaggcagaggaagaaacagctcttggagtacataattccagttgaagtgatgcctaaacctagaaagaaacttcggagagtaaattcagctcaatcattgtgatgtttcatcacccatctgatcaacaaactaggctgtgacttggtgtagatataaggagggaaagatttaagagattgaatgtcattgcatttgcaggttgtcggagttacattgtatagAAAAAAAAAAAAgctggagtcaattaatccaagtaatttaattcaactagaaagtattcttccactgatctacaaggaagatccatggttctgggtgag…	CATTGCATTTGCAGGTTGTC	CAAACCTCACCCAGAACCAT	59.9695	141	c13503.graph_c0
c13503.graph_c0	(A)14	tagaaagtattcttccactgatctacaaggaagatccatggttctgggtgaggtttgtcaggattaggccttgtaggaagagttcaaataaaagtttgtggtgtgataatttaggcaatttggatgtcatgattagtggatgagttacatgtcagaggattccatgaatagtgtttagcagatttcatgtaaacggaaagatcacctgaatgtcacatgattaagacaagttacttttgcaaaattatctatgtcattttacctctcatttaataattaagataagggctgagtttaaatAAAAAAAAAAAAAA	CATTGCATTTGCAGGTTGTC	CAAACCTCACCCAGAACCAT	59.9695	141	c13503.graph_c0
c13533.graph_c0	(TA)7	TATATATATATATAcacacacacaagctggttttcatgtccatggctggtagtactgagcaaggtgacagatgctcctccatcatcaccataccccttttggaagatgaaagagtgcaccgattgaacggctcagatgaggtgttggatgccaaaacttgggatctgcacacatctcatgagggtaacacctcctttttcaagacctgcttcaatctcattaatgccctctcaggggttggtattatctcgatgccttatgctctggcatctggtggatggttaagcatatcactactatttgtgatagccatt	#N/A	#N/A	#N/A	#N/A	c13533.graph_c0
c13603.graph_c0	(TTTTC)5	cgaatgtagttggttttgtgacgtcgtagacaagaagagctccgagggcaccacggtagtaggcactggtaatggctctgtatcgttcctgtccagccgtgtcccatatctgagctttcacgcttcgtccctccacctccagagtccgagtagcgaattccacgccaatcgtcgacttcgactccagacagaactcgttccgagtgaatcgggacagaagattcgattttccaacacccgaatccccgatcagcacaaccttgaacagataatcgtactcttcctctgctccacgacccaTTTTCTTTTCTTTTCTTTTCTTTTCttttttttggggtggataacattttgggagtagaaaacattagggaagttgtgggtctgtggttagtcagattg…	CTCTTCCTCTGCTCCACGAC	CACAGACCCACAACTTCCCT	60.0685	109	c13603.graph_c0
c13605.graph_c0	(AGT)5	cctgcaccttcacaattattaactgcactctgacactaacattaaaagattaaaatactctttttcattacacagaagatgaagaaaaaccaaacatatgtgaatataactttgaaaactcataaggagtcacatgcaaaaggtcgtacatagAGTAGTAGTAGTAGTaagaagaaacaaaaaaaatacaagagatattctgcaaactgaaaagagattctttctaaaccaaactcaaacaagaacaatctccacttattggcatttactgaagcacaagatcgaaaaccaactctctgatagaacacacgtatgattgattgatcttgcacacagtgttccatttgcaaatacttgcaaacttcttttctcctttctttatggatatatatgaagtga…	GAGTCACATGCAAAAGGTCG	GGAACACTGTGTGCAAGATCA	59.5175	216	c13605.graph_c0
c13612.graph_c0	(GT)6	ggaagagcgtacatccacatggagaggcatggcaacaacacccctcttcctgaccttcttcgaggtttactacggctcctgaggacgtagaagtcaccagccacagttcttttgttcactgttcttcttgcttactttcttcgatgaccttgaatcgtttccccaactcaaaagatattcatgtttagcgtgtgaGTGTGTGTGTGTttgtgtcttgctaggagccgcactttcatacttcacttctagtcacaaagtcttttattttctttcattattctaatcactgtccagatggcacattgaatcttgggagcggcgggccctccaggtggaagtctacggcggctacgattgctttgatacgcacataacaccgctcccgacttggcttttcac…	ACACCCCTCTTCCTGACCTT	TGTGCCATCTGGACAGTGAT	60.0445	265	c13612.graph_c0
c13612.graph_c0	(AGA)5	ttttgttcactgttcttcttgcttactttcttcgatgaccttgaatcgtttccccaactcaaaagatattcatgtttagcgtgtgagtgtgtgtgtgtttgtgtcttgctaggagccgcactttcatacttcacttctagtcacaaagtcttttattttctttcattattctaatcactgtccagatggcacattgaatcttgggagcggcgggccctccaggtggaagtctacggcggctacgattgctttgatacgcacataacaccgctcccgacttggcttttcaccttaagatctAGAAGAAGAAGAAGAaggcgatgatggtgaagatgagacacttcgtgttcggatggggctacacggtgcagaacgatcacctctgcttgagaacgatct…	ACACCCCTCTTCCTGACCTT	TGTGCCATCTGGACAGTGAT	60.0445	265	c13612.graph_c0
c13616.graph_c0	(A)10	gggattcaagtatctatcaaaaagAAAAAAAAAAttgttctttgtagcatgtccaacgaataccaaccttaagaaggatcattgccatttgcaacaatttcgtgattcaattgagatagctcgatcacgcgagcatggctttgaggcttttgatatcgcaggttgcaagacgacaatccaaatttggacaaattcaaagtgtatttgctgcaagctatttttctgtcaataagtttggacatcgtccagggtttagacttttgggtgcacaagagagatttcagtctagctaccttggcagtgtagctcgtcgagcgcgtgatgcagatgaagc	#N/A	#N/A	#N/A	#N/A	c13616.graph_c0
c13626.graph_c0	(T)16	agagttacacaagataaaaaatcgtcaatgggctattttcaaaacttctgcaataaaaggagaaggactttttgagggcctggactggttgagcaacacactcaaatctgggggtggctaaagctgtccaggttcagtgaaatgattgaattcagaagaaaggttgacatgcgtatttttgctatctctttcactgtgaattatgttacaataatagattaaagttcgcacatgcgtttgattccgctttgtatttacagttaaaggtgtgaatgatggtcatcggttgtcttttcgttaTTTTTTTTTTTTTTTTaagcaagtcgaaacacaaattatattaaatcaaaccacacgtggcagtagactaagtatcaacatgaaacacttggtgaaagc…	TGAATGATGGTCATCGGTTG	GCTGATCTATGATCCCGCAT	60.179	187	c13626.graph_c0
c13631.graph_c0	(A)10	gatttaccacccaaagaaacattaaaatgaaagtaaactcgaactccaatatttacatttaacactatataattggatctttccgaacatgtttgaatacttattcttctgaaggattgttaagtatctgttgcgctacttttgtactacccaacaagaattaaggtcgtgataggaagaaagagataacgtggggtagaacgagtacataccaaaaacgtcaaagaaacagagagaaaagagctacaagaaaagaaatcaaacagcttaacaagcagcctagtcactttacaaaataatAAAAAAAAAAtcccgtaaacctttggctttaaccaatgatgttaccaggaacaggaatccatccagcaagagaataacagctggaaatgatgtgaagaa…	CAAACAGCTTAACAAGCAGCC	ACTATTGGTGCCCTCGTCTG	60.101	176	c13631.graph_c0
c13669.graph_c0	(T)10	TTTTTTTTTTgaaagagagcaaaacaatttgataaaatattatagattacataagcaatttgcataacagattggggttggatcatcctacatattatacatttgtacatgaatgagattagtagtgaaaggagtaacattaaacgcacactagtgaagtaaaacatggtgatgataattgataattaaccataataataagctagctatacaaaaggttatggatactttctttcatcttccaaatcaatggcatatagaagtcttaaattcttgatttttcaagaaaactgccccaaaaaaacagacc	#N/A	#N/A	#N/A	#N/A	c13669.graph_c0
c13672.graph_c0	(GTC)5	cacgatggccgtgtcgctccactcctccctgtcctttctgtactccgcactgcctgcactcgactgcggagccttagatctcttgttgaatccgtacgacgtggctccctcgccgatctcctcccggtccttccgcttttcgctgccaccgtcgtcgtcgaaggggtttccatagtcgtcggcgtcgtcagcaacggatttgggtgggacaggagcgacggcgacggcggagggggagaagtggtggtgcggggcgtaaggctggtggaggtggtggttatcgtcacggaggagagagaaGTCGTCGTCGTCGTCgcaagaggccataacggtgagggaggacgttacggcgtcgtcggggacgttagggaaagagaatggagagttgagagaaggtgt…	GTGGAGGTGGTGGTTATCGT	TGTAATGCACTCGCTCTTGG	59.857	236	c13672.graph_c0
c13720.graph_c0	(T)11	cgctttcaatctgcggctgtaagTTTTTTTTTTTgtttattctctctctgtaaacactgaagaatttgtaatgatactattgggctcttgtttttgaggccactgttcttgcttctgctgcattagcaatctgggaccgtttttttttttcagtaccctctccaaccaaagttcaaaaaccttttttttttaaggaagccattgttgttttatagtcttgcttgtggtagatctgaagctgtgaggccaaactctgttctttcatttccttcttgtgcttaaattgcaagtctggaatagtttatgctctgctcgatttggttgctttcgacag	GCTTTCAATCTGCGGCTGTA	GAGTTTGGCCTCACAGCTTC	60.7175	253	c13720.graph_c0
c13720.graph_c0	(T)11cagtaccctctccaaccaaagttcaaaaacc(T)10	cgctttcaatctgcggctgtaagtttttttttttgtttattctctctctgtaaacactgaagaatttgtaatgatactattgggctcttgtttttgaggccactgttcttgcttctgctgcattagcaatctgggaccgTTTTTTTTTTTcagtaccctctccaaccaaagttcaaaaaccTTTTTTTTTTaaggaagccattgttgttttatagtcttgcttgtggtagatctgaagctgtgaggccaaactctgttctttcatttccttcttgtgcttaaattgcaagtctggaatagtttatgctctgctcgatttggttgctttcgacagttttcaggaattgaaacacttgcaagctttatttttttttctttccagttttcaatctgtatttg…	GCTTTCAATCTGCGGCTGTA	GAGTTTGGCCTCACAGCTTC	60.7175	253	c13720.graph_c0
c13726.graph_c0	(T)10	catgatgtgctaaactcttctgatcatgaaaatcagaatggtggcttgtggaacaagaccaatatgaatgaatgaatgcttgtgaaagagttggtggatgcaaaagggtggtggagttgtatatgaaagaatgctgctgtgtgttgcagagttttcagaaagcagaaaggaatgtccaaaagaaaaacaaaggcataggaaatgccagggtggttaacaactctttaaagctaaaggggaagaagtaagcaccccctcacctcaccttaccaccttttcttccctctcagtcccatgtacTTTTTTTTTTctccttccacgacagatgctgacttggcaccaacagaagccccagaaaaaaatgtgtcacaaaaaataattattcaaatattcaattca…	AAGTAAGCACCCCCTCACCT	TTCTGTTGGTGCCAAGTCAG	59.9335	106	c13726.graph_c0
c13737.graph_c0	(GAA)5	ggaatccagaaccttctctcttgattaaaggagcagccatggaagcttctcttggaggaagcttcttcttccttgacatggaaaatcatcttctcatcatcatcatctacaacctcatgatgccttttagcactgtcaggcaaaccaatgtgcaaagccacagtgacttgttcaagcttttcctctttcacctcaaaactttgatggtggtcttcatcttttgaggcctcaatgggcaagaattggatggtttcatgaacaaggtcatgctgggtgaaggaaaaagaagaaaaagatgatGAAGAAGAAGAAGAAgtagatattgtgttggaatttagatatgaaggagaagaacatggtttgagccactcaatgaaagtaggagcatgaaggtataga…	CATGAACAAGGTCATGCTGG	ACAAGGGTTTGATGGAGTGC	60.0425	186	c13737.graph_c0
c13737.graph_c0	(TG)6	aactttgatggtggtcttcatcttttgaggcctcaatgggcaagaattggatggtttcatgaacaaggtcatgctgggtgaaggaaaaagaagaaaaagatgatgaagaagaagaagaagtagatattgtgttggaatttagatatgaaggagaagaacatggtttgagccactcaatgaaagtaggagcatgaaggtatagattcttattgttctccacattgcactccatcaaacccttgttggatttagagaattatcttctctcttcctcagaaaagggttatgttatgttatgtaTGTGTGTGTGTGgagaacaataaga	CATGAACAAGGTCATGCTGG	ACAAGGGTTTGATGGAGTGC	60.0425	186	c13737.graph_c0
c13778.graph_c0	(AG)7	gactaaatgaatttattttattatatagaaataagaataataatgaatttaagcgtttttttttatcattaattaataaaataaataaaggtgggaatgttatatacatttgtgatgatttagaaaaagggagactaatagtcgctgaagaaatttccgaaagtgtgttgtgtggggtgagaagacgatgaggaaatattggtagcagaaattgaAGAGAGAGAGAGAGggttggattgattttcttcttccttttctccaaagagaatctaatctcaatcctcaacctccttattgcgcccatatcttcagatttcttcattcctatttcaatcttttctcttcccgttcacatcctcattttctccgaaacataaaagtaaaaaaataatattggtt…	GTGTGGGGTGAGAAGACGAT	GGATGTGAACGGGAAGAGAA	60.0095	188	c13778.graph_c0
c13778.graph_c0	(AT)7	atttgccactatgttactaatacgaacaatggacggcttccaatccctgtccatagacccaatgggacagccaatactggaacattaccttctacttcaacatcaatgcctcagtctcaaagtcaaacagtagtagtagaaaatccaatgtctgtggattcgagtgggaaattggtgagcaatgttgtggtcggcgtcacaacagataagaaatagcaccatcacacatacaaggtacagtacatgtcacgaggcatcaccacagctactgtcacatgaagatattgtttgtgtatatgaATATATATATATATgatattgcagcctgcagtggtttaattgaaatgaatatttttccattccaagagtgggatggatatgtatgtatgaatgtatatg…	GTGTGGGGTGAGAAGACGAT	GGATGTGAACGGGAAGAGAA	60.0095	188	c13778.graph_c0
c13778.graph_c0	(A)21	tactgtcacatgaagatattgtttgtgtatatgaatatatatatatatgatattgcagcctgcagtggtttaattgaaatgaatatttttccattccaagagtgggatggatatgtatgtatgaatgtatatgaggcggacaggttgtgaaaagggcataaaaacctattttgtgtgattgccagagcctgcttttgttgtttccttggtactcaatatccaaatcaattggttcattcagattatgctgaccttcaaatcctatactagtaaatgctacattttcttttatggcttctgAAAAAAAAAAAAAAAAAAAAA	GTGTGGGGTGAGAAGACGAT	GGATGTGAACGGGAAGAGAA	60.0095	188	c13778.graph_c0
c13783.graph_c0	(AC)8	tttcccattttcaactagcaatttaatctattatACACACACACACACACagatatagaattttaactgtttgaattgttctttcgagaatgaacctttcactatgctagttctaaaattatgacaaacaataaaatgtaaaagagtgtattacaaaaatattactaacacttctcaagttacaagacaaagaaatgacgagtcttcgggagaaaaacaaaataatttcatctactagacagggaaggatatcttgggagtgtcagtgatttgtcaaggtggtggaatgaagataaacaactatcacaagaaaaggaccaatttaatgacaagggaaaaggtcaaaatga	TTTCCCATTTTCAACTAGCAAT	TCCCGAAGACTCGTCATTTC	59.009	211	c13783.graph_c0
c13789.graph_c0	(A)11	gcaaacactattattgctcttaactactgttgtgctgtaaaatttcaccctcttcaattcttttctttcccaccacttttctcacaccatcatcatctttcttcaacttcttcagaaacacacacttcaacataaacaacattAAAAAAAAAAAtcccagttaatgatactcacgttccacattgttggggacacttttcttggatccaacaccagaaagacagcaacttgtctatcaaaaccgaacattttctttaattctggttaagggtcttctcttctcttccaagaaaaaaaagtgagtttttttttttatcctttttccttttcagtgtgagtcatgaccgaggtgcttcatttctcctcttcttcgtcgccaaccgcttcttcctctgacgg…	CCCACCACTTTTCTCACACC	CCAACAATGTGGAACGTGAG	60.2	121	c13789.graph_c0
c13789.graph_c0	(T)11	aacactattattgctcttaactactgttgtgctgtaaaatttcaccctcttcaattcttttctttcccaccacttttctcacaccatcatcatctttcttcaacttcttcagaaacacacacttcaacataaacaacattaaaaaaaaaaatcccagttaatgatactcacgttccacattgttggggacacttttcttggatccaacaccagaaagacagcaacttgtctatcaaaaccgaacattttctttaattctggttaagggtcttctcttctcttccaagaaaaaaaagtgagTTTTTTTTTTTatcctttttccttttcagtgtgagtcatgaccgaggtgcttcatttctcctcttcttcgtcgccaaccgcttcttcctctgacggcat…	CCCACCACTTTTCTCACACC	CCAACAATGTGGAACGTGAG	60.2	121	c13789.graph_c0
c13804.graph_c0	(TC)7	ttatgcagaaaaggtgaacaacagttgggtggacaattcttcaacaacacaaacacaaaacacaaactttcttTCTCTCTCTCTCTCtacaacttctctctctacgacacacttcgctccaattgcagaaatggcggcaatgtccacatctccaatgaacctcaacatgattgactctaacttccaagttgacaagctcacaaacgaaatcttctccattctcgagaataatttcctcttcggctacggcgacgccgagaaccgaaccaattctgttcaaaacgcgagagacgctaaaccggctaaacattccgccggcaaagtcaggatcctctgcattgacggtgccggtgccactgacggcatcctcgctgcaaagtcccttgc	GTGAACAACAGTTGGGTGGA	TGGAGCGAAGTGTGTCGTAG	59.732	108	c13804.graph_c0
c13853.graph_c0	(A)12	gttaaagagtgaaatatggcattactggtgaatgcaagtgcttaaattacataacacgatagtccacatggtttgcctagaaatttataacaagaatgcaacggtattctcttacaacatttttacagaatctcttcaatccaagggtcaattacagttgacagctcaagaacaagcaaaaaccattcacatgcaaaggttgaaaacccaaaagAAAAAAAAAAAActtttcccgacttttcttttcacattctgcacagataatagtacatttctttgctaataatatggtattaaagggcaatgcttacttatacttacaagctaaactacatatgaaaacataaagggttgtcagaagacttcaggtaaaggtacgcctttcaagaatgacttgaa…	CCATTCACATGCAAAGGTTG	GTTAGAGGTGCCTCCCATGA	60.0185	274	c13853.graph_c0
c13855.graph_c0	(GAGG)5	gaGAGGGAGGGAGGGAGGGAGGgcgggaggagagtgagaataaaaaagagaaaggaggtttttgataaagcaaaagaatattattgaaacataaattttggactttctttgtatttgacacccacccacaaggaaataaaacaaaacaagcacacaaccagagacacacacgcaaaagagagagagagagagtaagagagagggaggaaagaaggaagaaagaggaggaagaagaaggagatcttgtgagatcaggccacaacttaccatggggagagaagttacaggcatgcaagttgtggacaagaagccaaatggtgta	ACAACCAGAGACACACACGC	ACCTCATGGTCCTTTGCTTG	59.95	258	c13855.graph_c0
c13855.graph_c0	(AG)8	gagagggagggagggagggagggcgggaggagagtgagaataaaaaagagaaaggaggtttttgataaagcaaaagaatattattgaaacataaattttggactttctttgtatttgacacccacccacaaggaaataaaacaaaacaagcacacaaccagagacacacacgcaaaAGAGAGAGAGAGAGAGtaagagagagggaggaaagaaggaagaaagaggaggaagaagaaggagatcttgtgagatcaggccacaacttaccatggggagagaagttacaggcatgcaagttgtggacaagaagccaaatggtgtagtaccagcttcctatggtagttctaatgataatgtatgcatttctcctaaaatggcagcagctaaggctcaagcaaa…	ACAACCAGAGACACACACGC	ACCTCATGGTCCTTTGCTTG	59.95	258	c13855.graph_c0
c13855.graph_c0	(CAA)5	gctaaaggaagagcaagaagcagccatcaagcagttgagaaagaatttggtaatcaaagcaaatccagtaccaagtttctactatgaagggcctcctcctaagactgaattaaagaagctgccactgactcgaccgaagtcaccaaaactaagtcggagaaggagctttggggatactgtgaactcatctccagaagcctgtagtcgagcgcgtcacagcacaggaggtggaggtcacatcaagagtggttccaatgcccctttccctcacaaaaacaacattcgacgcaatagcaacagCAACAACAACAACAAcggcgtttgcaaaccgaaagaacgatcgaaaatggataaggaaacaaaaacggctcctcccaacatcacagaccgtgcaaatgc…	ACAACCAGAGACACACACGC	ACCTCATGGTCCTTTGCTTG	59.95	258	c13855.graph_c0
c13906.graph_c0	(AG)8	agactattcgtaaccAGAGAGAGAGAGAGAGttgatatccttgcattataaataaagcccgagtgagttatttgccttttcatctcaatcagagaaaagttagggttcgtgactttcccttttccttcgtttctttcgttcggaatcataatcatcatcgtcgacatatcatcatgtcatcggcgaggaagatcaccctgaagagttccgacggggaggcgttcgaggtggacgaggcggtggcgctggagtcgcagacgataaagcacatgattgaggacgactgcgccgacagcggcatccctctccccaacgttaccagcaagatcct	#N/A	#N/A	#N/A	#N/A	c13906.graph_c0
c13922.graph_c0	(A)10	aagacagtattatctatccacaaaccgtagtattgggcacgaatcaaggAAAAAAAAAAgtaacttcgcaaagaagcatttttagataactcataaaattggaactaaactgaaagtaggcttcaagcattaaaactaaatataattaaaaacaccttttaaagtttaaacacggaactatcagctctgtgactcagaactcaaaattattgacaaggtctttataccgacaattattctaactaacttattcatcacaactgaaaccgcaagatgaaatctcactgttcaaaactctgggtctccaggttttttccacttcaaaactctagtatggttcaacaggggtacggaagtta	AAACCGTAGTATTGGGCACG	TCATCTTGCGGTTTCAGTTG	59.8615	256	c13922.graph_c0
c13923.graph_c0	(T)11atacggcggtggcgctaccggaagcccttatctctttctttctctc(T)10	gacgattgtccaggaaaaattcccagtgaaggctcttcaaggaatttgaactgagcattccaatcttgctccgcaccatcatcagtttccacgtcttcaaaggggaaatcgaaaaactcgatgtccatgacatcatcgagtaggtcgtccgacaaaccattaaaattcttgtcgaaaaacaaccagtccttcatgcttgcaagacggtgacagagagaggacaggtgaaattggcactactcaaccgaaactgaacacaacagattgagtagattccttggaatctctgttttctttttcTTTTTTTTTTTatacggcggtggcgctaccggaagcccttatctctttctttctctcTTTTTTTTTTcc	#N/A	#N/A	#N/A	#N/A	c13923.graph_c0
c13949.graph_c0	(A)10	gctggctccaaaaaccttgtgcaccttggcaaacttcttgcactcatcagacctaaagtaaggtgcaaaaatacaattgggtacgcatcttctcttcaataacttgcaagctgcacatgaagagcttgaacggggctcataacccttcatgcctctcactttcttcctgtgttactctaaactctatactctatcctctatcctttgcgctcataaatatgtggtcctttgtgtgcctatttctatttcctctcttggaattttaatattttaaattaacataatcataattctatttagAAAAAAAAAAgcgatattttgtttaaaaatttgtatatatacagcattaatatctctttcccaatggtctattttgtgagcaattacgtgtcatcgcct…	TGTGGTCCTTTGTGTGCCTA	CCGAGCTAATAGGCGATGAC	59.9905	190	c13949.graph_c0
c13957.graph_c0	(CT)10	CTCTCTCTCTCTCTCTCTCTgcgttactctccacaacacaaacaaaaccaaacacgtaacagaaacacatcacatgccaccaatattgtccctcctcacaaactgcaacactcaatggcttcttccaattccgtttcttctcttaacgtcgtcggatacacacacactacttctccaccaaacaaccacctatcatcgccatcacacatcactctcctcgcgctaacgctcgtcatcctcgccgttaccgtttcgctggctgtttatttccttctccgttaccgtaaccgtttcctccgtcgtatctctccctcatccgc	#N/A	#N/A	#N/A	#N/A	c13957.graph_c0
c13958.graph_c0	(A)13	tttatttctaatggattgttggtttcctggtcgtaagagtttgatattgaagttcttgaacatgacctgggatatagtaatttaagcacgcatctgtaagcaccgttttgcaagtggcatgtctcggtgaatggtatatcggaagcacaagcatagattctctgaatttctcttattattaataattgtgttaataatctcaaaagataatattcggtctgcatgagaattggtctcgttagattctgacgttgtctctttttctgttgtttgaggattcaactttctttttcttgacttAAAAAAAAAAAAAccg	#N/A	#N/A	#N/A	#N/A	c13958.graph_c0
c13965.graph_c0	(A)10	agaatttatagagtaccgtgcagtactatcagaggaaaaagaatcagaatactctgtagtatcgcaactcctcctcctaccaccgacctcatcatcctgtcaataatattaagcaccataaacaaaatcaaacatggagccccaaactatatccagacccaaaggaaaaatcaatataattttaactataaagtaacatattaatttaatgtttgcagatgatccatgaataattcccttattcctctctctcttctggtctcactttcaaatgaaacatgaacacatcaacccccctccAAAAAAAAAAgatattaaaggtcagattccatacatacagagacaacaaaaaatacaaaatagcgcaggaatttccaattccctaaacaaaaacatatg…	ACATGAACACATCAACCCCC	GAGGGCAAAATCTTGGATCA	60.2555	273	c13965.graph_c0
c13977.graph_c0	(T)10	tgttcaacccagacataaataacaatgactgaataacacgggccttgtcaccatggttcccacccattgcaggaaccagcgtggttgcaatcagaacagttgttccaagcatcacaatgtagtgctgaaaacccagtagaagtgcctccggccaagaaggatttgagtggatgcaatagtgaagttgcaagagttgttcagctggattccacactggacctctagaaagtgcaagattcggcggtggaccagctggaggcgcctgaactggtggcggtgcatggtggtgctcctcacccaTTTTTTTTTTcaaagaaaagagagagtctttggagaatatttcggtttcagtctgtgggtaatgaaaagaaaagctgggaaatgaaagagtagcctttt…	CTGGATTCCACACTGGACCT	ACCCACAGACTGAAACCGAA	60.2535	159	c13977.graph_c0
c14018.graph_c0	(TA)6	TATATATATATAcacacacacatacatgtttttaagtatgtacgtatatctatgtatatgaatgtttttgtgtatactgtttgaacgtgttacatattttggggaatatctcctatttagggctccttttctctattagcaggattgatttgtattgtttcttattttccttcctaatattaacaattgaacacaatctatgcataactagttatgctaagcttttcctcgagcatctagccagtccttatgttgggccgcctatagatatatagttctaggtgtgaagggtgcgttaaaattcacatcaag	#N/A	#N/A	#N/A	#N/A	c14018.graph_c0
c14026.graph_c0	(A)10	tccaagttccgttatttcaaacgaagtaatccacgtccacgttccagtgctgcgcggaacatggtcggtctttctaggagtggttggaatcacgccagctaggacaaaccccatcaatcattggtctctatcaaacaaaacaataaaaaattcaacatattacgcttgcgggacccactcccactatcctcaccctcagttctattaactctaactcattaggattataaatccgcaccttcctccttagccgatcacactcactcactcaactcacaggaatccgaggcgagaacaaagAAAAAAAAAAcatggaggggaaggagcaggatgtgtcgttgggagcgaacaagttcccagagagacaaccgattggtacggcggcgcagagccaagacg…	ACATATTACGCTTGCGGGAC	CTCTGGGAACTTGTTCGCTC	59.9885	208	c14026.graph_c0
c14043.graph_c0	(A)19	caggacgtctgccttcaagttgtgttattcttcttgtcttctcaatagaaattccttctgatatgaacgctgcattaacattctcagtggatgtaatgtaaggaaaatgtgaatgtgagaggacataaaggctaacgtacatttaagttatgaggtcattttactgtagttgagcatgctgtgcgagaggtgttcttactcatacgtgtacagataatttatttgtttcggaaatagctgtgtaatcctttttattgaattctacaattttttggaagaaattggttttcgtttgcatttAAAAAAAAAAAAAAAAAAA	#N/A	#N/A	#N/A	#N/A	c14043.graph_c0
c14062.graph_c0	(TGG)5ttgatgtgtgaattttggatctggttggtggc(GGT)8	tgatgctggagcatgagagctgcggcggcgttttttgtagaggaagcgctgatctggtggttgcggaacttggaggccaaggtggagggttcgtcgtaggggaaagcgacattattatggtcagtattattggtattgtcgttgtcggagggagtggtttggtcggagagggtattggggtcccacaaggacttgtttgggttgaggtcgggccaggagcaggaggagaacatttggtcgagaaagtcatcctgagaggttgggtcgaagtgagggagttggtgatggtgttggagtggtTGGTGGTGGTGGTGGttgatgtgtgaattttggatctggttggtggcGGTGGTGGTGGTGGTGGTGGTGGT	#N/A	#N/A	#N/A	#N/A	c14062.graph_c0
c14073.graph_c0	(CTT)6	agcagggttcttttaccgcacaggctgttggttataatggttcttttcttttttcttcgcagcagcaagccttgcactccttgcagcagcctcctgagcagcagctcgtgcagcaccatccatttctttactagatttcttcttctttgtagaagcaactttcttaagacgctctttcacatcaacggtagatgtatcctcctccacattatcagtgcccgaggccaaatcaggcccattgtttgtgtctgaactgttgggttgatcttgagattctttcacttccttggaagatttatcCTTCTTCTTCTTCTTCTTggaagttttggactctacattggtttccttcttttctccatctccatcagtctcaacacctttcttatcctgaggaccacc…	ATCAGGCCCATTGTTTGTGT	GGAACTTGCAGAGCTTGAGG	60.187	253	c14073.graph_c0
c14073.graph_c0	(CTT)5	ttcttgttcatgatcatgctcttcctccacctcatcatccccttcatccaaaatatcttcctcactctcactgtcctcaaaattcccgtgtttatcatccttgctgtgatgagtttcagaaatgccccaccccgattggggcggcgctgtggtggcatagtaatcgtcatcgtcatcgacatcggcccaagatttggcgttcaagggtgcaggggcccaaaacacctgggcttccgttttggtggactggccctgcgatttggtcgacgagcccttgctcttcgtcttctccttatccgaCTTCTTCTTCTTCTTcagagtatccagcgccgcaaacacgttcgtgttgttcaacaccaacgacccctcatccctccggcttccacctcccaccattgt…	ATCAGGCCCATTGTTTGTGT	GGAACTTGCAGAGCTTGAGG	60.187	253	c14073.graph_c0
c14073.graph_c0	(TTC)6	agaatagtaacttaatcacaacaaaaaattaaaaaaaaatagcaacggaagaaactaagttctctctggaatgttaaaatcagcggaaaacgttagtagttgcttaggatatgaaaatgaaatttagccaaattttgttatttaatcgatgaaaagagagtgccagttagagatctggctgtgggcgaagaccgtgagaattgaaatcgggagattagggtttggagagaagaagaaaagatatagagagaaagagagaggatgagtgagacgcagacaaaggacgaagaaaaatgcgagTTCTTCTTCTTCTTCTTCcgagctagggttataacaatacaagaagataacgaaatcgcat	ATCAGGCCCATTGTTTGTGT	GGAACTTGCAGAGCTTGAGG	60.187	253	c14073.graph_c0
c14079.graph_c0	(A)10	tttactttgatttgaagattgagctttatattttgggatctagctggggtgagggaaacatgcattgggctgtgctttcaaagaaaatctgttgggggtgaacaacagttttattacaatccatggaacagttgggcggttaatctgggaaggaaacgatcggttgttctgttggggtagatttttggagatcattattttgagcatcatattctttttctgtaagtattttatcagtttcaacacttgtattgctgactgatggtttatatatttatatatatgaagggatctttgcctAAAAAAAAAA	#N/A	#N/A	#N/A	#N/A	c14079.graph_c0
c14094.graph_c0	(TAA)5	ccaacacgattccctttttctgaagttcagaaatctgacccatcatctgcttttcctttatctcaatcacacggtcgagtccactttcaagttttttctccagttgctgcaactcatttaggcttagtccttgaagatcatcgcctttcatccaacttagttcttgggttctctctgcaatttccttactcaatttggtggcagtctctagctgaaatcaacaattaaactcgtgcagttacttatcagcaattagtgttacttcagcctataattttgaacctctttcaaatgtagaagTAATAATAATAATAAcatagtatataagaataattagatcaattacataatatatatgctttgctctccaagaagttttgtggtgtaagtctctgcaca…	CATCGCCTTTCATCCAACTT	AACTTCTTGGAGAGCAAAGCA	59.663	239	c14094.graph_c0
c14132.graph_c0	(TA)8	gtttggattcagattatttggtttggtgctacctggcttacctgctcatgctacacaagattatattaattccactcttctcggatcaattgaaaagcactttaaagcagattgatggatgcgtccatggaagtcacttactacaactatttccttaataagctacccagccttaaagtctgtttcatttgctgcatggtttatcattaatgaggctaatgccaagttctcactttcaccttttttcttcttctggtaaatgcctgttccacttcttgaagacacaaaaatgtcactggtTATATATATATATATA	#N/A	#N/A	#N/A	#N/A	c14132.graph_c0
c14174.graph_c0	(TC)10	cgatggatatggaacgaacctcaatcccactagcaagagaggagatcaccttgttggtgcgctcctgaatggtagcatcaagggattgcaagtttggatcttcaacacatgccgcttcataagaacttaaatcatccgcatagagagaatgactacccatttttatgggcgttggaacatcactactactaggtatcttacttgattgacctcccatcatagacaattttagtcctaacaaagactaagcctaacccaacttcagaaaaattacaagggcaaatggactacaattaacttTCTCTCTCTCTCTCTCTCTCt	#N/A	#N/A	#N/A	#N/A	c14174.graph_c0
c14175.graph_c0	(T)10	tgttacactattggtatagctaacatggagaaagacgtccagagttattcatgatctaaaagcatctactaaacttaaacaagttttaccgtgttgctatactatgggtctgtttggacgtgtttattcataaacacttttagtagagaaaaataaaaaggaaaaaacaaaatgattttctctaaaatacaagtagtttatgcacaagttaaaaataagaatttagacaagctacacaaaagaactttcacaaattgggttacgtataactaattgtaacttacagaaaaactcttttcaTTTTTTTTTTctttcctaaaaaaatgtttaggaaaaagtttgcccaaacataccctatatgagagggaatggtagacttaaaatgaacagcatgagaga…	GGGTCTGTTTGGACGTGTTT	TGGGCAAACTTTTTCCTAAA	58.6505	241	c14175.graph_c0
c14208.graph_c0	(TAT)5	tcttggtcttgtgttagtttgttaccactataatatcatatgaagctacttggaagattagtatttgtggagtctgtaatcaatataggaatctgtttgtttggatgaatcgaatatctgttgcagccatcatacggttctaacactatgtttgtgatttgtgtctcactcgcctattcattttcttccattttcttcaatagcattctttcgtgtctcctattaccatgtgaaaatggatatgggtagagtttttaaaatctggtctgatatttgttgacacctcattggcatttatacTATTATTATTATTATtgttaaaaaaaaa	#N/A	#N/A	#N/A	#N/A	c14208.graph_c0
c14221.graph_c0	(A)10	aacaattcgaattacatgtggcaatattgttgaacatcttctgatatttacagaggaaattgataattaattggtttccataaactaaagaaactatctaagaaagatagacgcagagtcagagacattgatgtcttgaatcaggaatcacattcatgtgcttctggtttttcctatctattcataacataaagcatcctcacctacttataaacagAAAAAAAAAAtgttattattttacaacaataaaatagaagtaaaaagttataacacctccacagccttgatcctcaaaatatcgaaacggaaaacaataataaaaagaaaaagaaaaagtttcatacacttgagagtcattatcaaaaacttgagtgctgttagaggaagttaataatcaaa…	TCATGTGCTTCTGGTTTTTCC	GATCAAGGCTGTGGAGGTGT	60.1115	136	c14221.graph_c0
c14221.graph_c0	(CT)9	ctccttgactctcctgaccttgttcggcggttccaccggcgcacctctcgcagagggagacggtgttgccgagggcggcgccggaggccttccagggggtgggtgactggcaggtgtggcagaggagcgtgcgcgtgtgtctggcgacgaggaagttggcaccgtggaccttggcgtcgcagtcccagcataagctggcctggtcagactcgcagaaggtccgagccggaaccttgcagagctcgcagttcttcatctctaaacctatgagttatgatccacactcttcttcagcttttcCTCTCTCTCTCTCTCTCTcgttccactttgcttttctttttcctaaatttcctctctttagtctctctctcttctgctggtacgatatggttgaatggg…	TCATGTGCTTCTGGTTTTTCC	GATCAAGGCTGTGGAGGTGT	60.1115	136	c14221.graph_c0
c14238.graph_c0	(A)10	cactgattgctttattccttccaacttcagtatcggtaatgaagtgaatttcatacgttgattctggtgttggtgcaagtcacatggttcatacaaactgttgtattacagcttgagtctgaactgtcttcattctttggtagtactgtgatattgaaattgacctggttttgtggggatggtttattcacctgacagattacttttcttcttgcttgtgcttcttagatgtatgggtttgcaaacaaaacttatcactaggaaatagaagtaatgcatgaactgtagcctacaaaaggtAAAAAAAAAAtttttttgaggaaaagattatagcttctccatacatttttcaaaactgatctgctgaagcatctcccatgaagaagaaaatcagaagat…	AATTGACCTGGTTTTGTGGG	TCTTCATGGGAGATGCTTCA	59.505	227	c14238.graph_c0
c14269.graph_c0	(T)11	accaattcatgcataatgaaagagactaaatgcactgaactgcaacatcttaaactgataaagtttatgggttttccttgtccaaaagatgaaatctcattggctaaaggtttaattcatctgatcaagggaaaccctccaaagataaagtcttcgaatgggaatttcttggatgcaatctctgtgcagtgatttttacatcaatcacaacaaataaagatttgttgcaaataccaaagaaagcaagattgagaaaaagtcatgtactaattaagcatgtatcaaggtactatgaatgtgTTTTTTTTTTTctctcctattggctttatctgtagccttgaagcagggtatttgcagactaaggtaatttagttttgaagaataaaaactaactgataa…	TTCGAATGGGAATTTCTTGG	CAAATACCCTGCTTCAAGGC	59.79	202	c14269.graph_c0
c14270.graph_c0	(T)20ctttc(T)19	ttcTTTTTTTTTTTTTTTTTTTTctttcTTTTTTTTTTTTTTTTTTTcttttcttttctaccccactcattgattttaataatttacaaagttaattaaatcaatattttagataaaactgaattaacttacgaagacagatgaagaaagaaaaagaaaaaaaaatacataaatagaataaggtgacaccaaagagacgcactattttgaccacggtcccttcttcctaacgttctcaatctccttattatatatcaaaattagcaagacacaaacgtaagaccgttgcttctgacttcctacttcaaacacaacttcatcctcctcttcatccatggctaccacct	#N/A	#N/A	#N/A	#N/A	c14270.graph_c0
c14301.graph_c0	(GAA)5	cggcgagattgcgagattgcgagatcgcgagatcatctctttctataaatactcgtcctcatctctctgcagagtgacagacaggaggagGAAGAAGAAGAAGAAaccctaaggaagcagaacctgttgtgttcagagaagtcaaaaacaacgaaacagaacacaacaacaacgttaacacaacacaacacaacaacttaaacacaccacacaacaaaatgtcttcctccaaaactaattctcacactaaacctcaacctcaggaagggaacatggcattgcaaacccattctccgtctcacgcgcacaacagtaacaagcatgggcacggagtctttggagacgtctacaccatcaccaaggacatgcacgccgatcatcacaacccttcctttgatt…	AGATTGCGAGATTGCGAGAT	CCCTTCCTGAGGTTGAGGTT	60.213	264	c14301.graph_c0
c14308.graph_c0	(GA)7	gaaggtgaagaggaatacgaggatgagggcgacgaggagggtggcgcggaagaggagcttggaagaggcgttgagcagcttggtgctgttgactctcctgatgtagctgttgtatctctccagctttatgctcttgctggtgtccggcggagaaaccattcgatccatcgagagagaagagaagtaaggtaactccgaatgcttgttatctgtttgtgtttgtgtctgaccgagagagagccgatgcgaggtgagccctgaagcttgaaagataggaaaaaggttgatataaaggccaagGAGAGAGAGAGAGAaaatacaggttggtgttggttggatagcaccacttccttccttccttcttacttactatcacactctcatcaaaactattctatt…	TGGTGCTGTTGACTCTCCTG	TGCTATCCAACCAACACCAA	59.993	263	c14308.graph_c0
c14309.graph_c0	(T)20	TTTTTTTTTTTTTTTTTTTTataggcaaactagaaggattgaaagattaaaaatctagagacattttacacaacattatccatacggagttacatcaaaaggatcatacagaagtcttttgtactaaaacctgtgacaaataacatctagccagagaacaaagttacaacaaacagatatacatacagagtcatcacataaagatacacgacaacggtataaaagcaagtcacgcaaccatttcatcattattttcagcatcgcccatctcttcaaagtcactgtcaatatcagcttcaagaagccattgctcaaactca	#N/A	#N/A	#N/A	#N/A	c14309.graph_c0
c14320.graph_c0	(AGA)6	tgtggtagattgggagtaagtcgggtagggggttatagtttcggagtgaaacggcacggggtaagggagagcggtggtcgacaagatcgccagcgaaggggcggtggtcgacgagggtggagggagcggcagaaccgcagttgatgaggtagttgtcagggggagagaagaggtgggagaggctggggaaaggaaggagaaggagaaggaggaagaggaaagagaagagggtggaaggcatgttgtgatgtggtagagggaattagatggtgaaatttgggtgggaagaggaagaagaagAGAAGAAGAAGAAGAAGAaaagagacgaagaggttgggtggggaattcatcggagtgaatgtagatggaagcagaaagagaaagagaaagagaaaggtg…	TGGAAGGCATGTTGTGATGT	CAACACCCTACCCAGCTCAT	59.978	224	c14320.graph_c0
c14348.graph_c0	(T)10	acaaagcttctaaaattacaacaacaacttgcacaaacaaaatacaaattacaatttatagaatactaagatgaatataacaacaaatgaacaaaaacttaaatggaaagatgtacaacaccaatttagaagacaacaagaatccaagcatcatcctccatcccagcagtgatttgttttcttcatcctcccaccatgagctcacggcctctcctctccatccaccaactaaccccttcaaaatttttcttttctccttatatccgtgacattcttcttaagtcttctcctagtgcagcaTTTTTTTTTTcttagatgatgatgatgttgtccctttggtggttgaagcacttaagattaatgacccacctccactcctgacttagctgctggaccaag…	TCTCCTCTCCATCCACCAAC	AAGCCAAAGGAAGAAGCACA	60.0205	263	c14348.graph_c0
c14360.graph_c0	(T)10	gatagattggtattatctaagaaagagcaataatcggaaaaattggaggcatgcttggtgcagtttttatggtaactcaaattcagacaaaaatggaattgaatacatgcatatataaacaagagttacatcaccagagtagagtagaagggagcaacgacataaagatggagaaatagcaaggtgaaatgtctacaagaagcattaaccactaTTTTTTTTTTgtagaaccttgtcaactgaaaatgattaggtttatgctatacaaagagacaaggaaatttgttagtggtttcagcctcacccaaagtttacttttttctggctagacagtacatggtcagataaatgctcagcaacattgctaattctctatgccttgttcactcggattttttg…	ATCGGAAAAATTGGAGGCAT	GGGTGAGGCTGAAACCACTA	60.3765	274	c14360.graph_c0
c14362.graph_c0	(A)10	ctctactacaacttttctctattctagatgaaataacgtaattacctcctcaccagcaaagacgagggagattttcagaattagttttaattcaagtaaactacggaaggaagattgtgggggtatgaaaatctaacaagaacaggaaagctaaatgaactaaacaatatggtgatcttcataagccagaaaacaccctattacataacagattgtccacaaatataattcttcctccagtatgcccatgtcaatcatcggatagaaaataaacagactaaattaagacgaaaaacttgAAAAAAAAAAgcataaaaaccaactatatttcagtatttcccaccttgctttctacccctgttgaaagaaacaaagaaagctgctctgcaacaaagtaga…	TACGGAAGGAAGATTGTGGG	CAGGGGTAGAAAGCAAGGTG	59.827	259	c14362.graph_c0
c14432.graph_c0	(CAT)7	CATCATCATCATCATCATCATcttagttttctttcctaagctaatgtttctcattcattccacaaagcaaacatcggaacttgattaacaagtcccatgtttccaagcctgttgctgctcatgtggtcgttttcagtgttcccatcatcctcatcatcatattttggtccttccagggtgaagtacccatgtccataatctgctccactcactccaaactcgttcggtagccccacagaacacttgggaggactttcatggttcaaaccaaccttgttgttgcttggagaaacttgctgtgatgattcactcacgttgttc	#N/A	#N/A	#N/A	#N/A	c14432.graph_c0
c14440.graph_c0	(ACC)6	agggtaggtatagaaagtctttaggagtaagaaaaaagaggctttcatttgattgtggtcccattgtctgtcttgtggctctgtctcaccaaccccaacctctctcctccatcagatcatccttcactcttttcttttccatttctgcccttcaccaACCACCACCACCACCACCgtaaaaactcatcctttattattattattgctgttgcattacaaatacataaactatcacgaacccagggaagctccgagctcctcttatcctagccaaatacaaattttgtcttgtttttcctaggttggtgtaattcaggaatggccattgaaacagaacaggggaaggagttcattttcaggtccaagcttcctgatatatacatccccaaacaccttccc…	CTTGTGGCTCTGTCTCACCA	CCTTCCCCTGTTCTGTTTCA	60.0515	275	c14440.graph_c0
c14465.graph_c0	(T)10	gataactgcaaatgaaagacatatatcttgTTTTTTTTTTctaccttttatgcaattagggtgatattgctcaagaagctgagagaggaaggctgtataaagctgattacttggacaagcaaggaaggattgtttttgttattagacctggtattcagagtacaaacactccaattgcgcaaatcaagtatctaatttactgtttggagaatgccatatggaatctaggttccaatcaagagcagatggtttggctcattgattttcaagggtggaacacagcatgcttgtctatgaaggttgcacgagacactgctcaaatcctgcaggctcattaccc	#N/A	#N/A	#N/A	#N/A	c14465.graph_c0
c14502.graph_c0	(AG)8	catcaggactaaaacttattgaagttggtgacacgtatccgggcaatgggtattgtacaatctcttcaacggggaaaagaatgttatcatcaaaattctgcggttcatttgagtctgtcacaggcatgttgtaaggcagtgattttggacgcttcgaatttctcttctcattcatcaactgattgcatcagagatacaccaaagggtatgagattgaactgaatgaaagacgggtaggatctgccatgaaaaagaagaaatatttagttggaatattttgggttccgagaattcacagaaAGAGAGAGAGAGAGAGaaagatatagtttgacgggaaatgagaatctaaagcaaaacttgattgggttatgtggaagttttaaggtttggtggaaaagg…	TGGACGCTTCGAATTTCTCT	TGCTTCCTCTTCCTTTTCCA	59.9405	265	c14502.graph_c0
c14504.graph_c0	(A)10	atcaaattgtgacgcgctgactatttatgctgcgaaattcgctgcaaaggtttgggctttttgtcttctgaattcggaaaattgtctctctgccgagtgttgagtagcatgccagggttttctagatgtgttctctgtttctgtgttagaaaagggatattgataggtttgaaaagtatgccttgcaatattccgtttacatgtttatttcgttgcatttgtgaagttttggaagtttctgcaaggggttgcattcatatttgcagtttacctgcagtaaagattttatttattttttgtAAAAAAAAAAgattttatttatgtcgtagttacaagaaagtttccacttttatagctaatagtcgtgaccgaagaagtttgctgcccatgtagcactaa…	GGGGTTGCATTCATATTTGC	ACATGGGCAGCAAACTTCTT	59.9505	147	c14504.graph_c0
c14582.graph_c0	(A)10	tggataacaaaatgacaaaggagctcactgaggaggaactcatcactctcagggacgaagtctccaaatacatgattgaaggagacttgagacgattcaacgcgattaatataaagagactgaaggacattcagtgctacagaggaataaggcatattcaggggcttccgtgcagaggccagcgaaccaagaacaattgcaggaccttgaagggtaagaaggttgccattgccggtaaaaagaaaaagtaaacactttttgttttctgtgttgttgtgtttttactgttaatcttgtaagAAAAAAAAAAtaatgttcactgcaattcgattgttttgtttaagtcacgtgtaatttattggatttggaagttcaactagtgtttcttggcaatatatc…	CCATTGCCGGTAAAAAGAAA	CAGTGCAGAGTGATTCGTGG	60.2	194	c14582.graph_c0
c14582.graph_c0	(T)10	tcttgtaagaaaaaaaaaataatgttcactgcaattcgattgttttgtttaagtcacgtgtaatttattggatttggaagttcaactagtgtttcttggcaatatatcccacgaatcactctgcactgcttgagcaggttgaaaatctagttctggccagacagacttacatgtacaatcatagattagagatattacaaataagggtttctttgaataaatttcgttatatacacaattttttgtaacatttataaacacttttagtagaagaaaataagaaggaaaaatagaaaataaTTTTTTTTTTataaattaacattgacttataaataagttaaaataacagaagacataaaagagtttctagacattatttcatggataagttaattttaa…	CCATTGCCGGTAAAAAGAAA	CAGTGCAGAGTGATTCGTGG	60.2	194	c14582.graph_c0
c14643.graph_c0	(T)10	gtatgagtcagagcaaatgacaggttctaaatttagcaagactaagcagcctaactaatgattcggttcgtccatgagggcaaggtttggcagatcaagcatgtatcaaaagtcttcaaggtttttatggttattggctattttaaaatgttatttaaaaaaaattgtggaaaatagggcgatggcttcttttgccggtgcgacttccatatccacactgctcaagtttcttaagtttctaccaaatgtttcagtgtagagctaataaacctttgaagaaataacagtaatccgtattgcTTTTTTTTTTaaaaaaaaatttcaattttagtttttggttacattgtaaagggcttgtgcatgattgcaaagatggcaaagtcgaagtctataataagc…	ATAGGGCGATGGCTTCTTTT	CCATCTTTGCAATCATGCAC	60.0705	203	c14643.graph_c0
c14643.graph_c0	(T)10	tgcttttttttttaaaaaaaaatttcaattttagtttttggttacattgtaaagggcttgtgcatgattgcaaagatggcaaagtcgaagtctataataagcccagacgctggattaattaggtttcagatttgcacgcgtttctgaagttcctgggattgtcacttgtgagtttctgaagctgcattgttttgaagtttggtaaagaaaaattttctctgtggtgtaggttactcactttcatgctagatttttatgttctccattaacagtatttaattggttaaaaacagtagaataTTTTTTTTTTcttttgacaaaaaaaaaggagagagagattaaatccttttacagtcaaaccaagccaag	ATAGGGCGATGGCTTCTTTT	CCATCTTTGCAATCATGCAC	60.0705	203	c14643.graph_c0
c14693.graph_c0	(TC)7	tttccaattcgcgatcgaagtcgacagcgaatgagccgacggcaccggcgagttcgacggggaaggtgaaggcagagagttgtccatgaatttctgagacatcgaatagcacaattccagtgccggcagagtgttgcacaactccggaatctcgtcgtagctgaacccaaatcccagatccaaacaccccttcaactcctccagatcctcgtccgacagactcttgctccttgccagatcctcctccacgtacccttccaacagcacctgcttcttcttcttccccttcttctccaccctTCTCTCTCTCTCTCtttctccttctccttctctttccatcttcactctcttctcttctcttctctaacgctctctctatggcttcttctctttcccctt…	GTCCGACAGACTCTTGCTCC	AGGGGAAAGAGAAGAAGCCA	60.156	188	c14693.graph_c0
c14704.graph_c0	(T)19	TTTTTTTTTTTTTTTTTTTccataaatgatttgtaccatttatttttataattaacaaggaatgaactgctaccatttacataattcgtaactaacagtcgaagttctcagatattggatggatttatgctagtaaaacctcgaatttgtggaccagcaaagtatcgtcccacagaaattagttcttggttatcaagattaggctagtgcgtgaactttgcccaagaaaaatcatatacatttacagcacaaaagatcagcgcaaataaagaacctactaaagaacctactacagtttggactgtttcttggaacttcg	#N/A	#N/A	#N/A	#N/A	c14704.graph_c0
c14715.graph_c0	(A)11	cattgaacataataatataaactccttaaaaatgatatgaaccagataatttaagttcttctaaaacatccttattgaaaatggtacctggttcaacacacgttcaagtcaaaaatccgtctccagtgacattataaaatatacttttccttgtcagtcaaaccaaactagacattcagttctattttggttctatacataaccaagataagttctcatatggctcaaaaagcttcataactaagtgtaacatcaaaatctgaattacaagaaacacgaaaatgcgggggccaagcatacAAAAAAAAAAAcatcatattcaatgtccacctcttccaccacgcccgcctcttccaccacgcccacctcttccaccacgccaacctctgccaccctttc…	CCTGGTTCAACACACGTTCA	GTGGTGGAAGAGGTGGACAT	60.2115	256	c14715.graph_c0
c14769.graph_c0	(CT)6	gcacatttttagttgatgcccactttttcctttcgtcaataaacctttgtactccgtatactataccaggcagctacacgcgtttatacgatattttatccccccCTCTCTCTCTCTccttcgctttctccttctgtcagagtcaacagcacccatttctgaataattgagttcgtaattcataatcaccacttcttcctgcctacaattcaataatccgttgcgtctttttgttagcttcctattgatgctgttaatgaagagcctgtgatctccgctctcgttttgataatcttctgggcggtaagaatccgccctctttctctttctgttttgagcttttcttcgctggttcggatttacaccatttggaatttgttccgctttaagaaatattag…	CCCACTTTTTCCTTTCGTCA	GGGTGCTGTTGACTCTGACA	59.9765	136	c14769.graph_c0
c14780.graph_c0	(GA)7	atccccatgtccttcatcagttgtacatcttcttcgtatcggtggtactgatccacagcaacatcagcattgctgaaatcaagtatcttaccaaaagtatgtgaaaatgtatcccacactgatggtcccctcccatcttctttcactgctccttcatactgaaaagccgaagaagcagttccgaaaacgaagccgttggggaagttttgacggtttatctccgacgtgcatattcgcatctgaaccaatgccatcattgccaatatgaaaacagtggctcctcttgaggccatggttggtGAGAGAGAGAGAGAagattgagatttgcaagagaagagagaaagggaataagagattgagaatttaggggagaatatatagagaggggaaatttaggga…	GGTTTATCTCCGACGTGCAT	CTCTTCTCCCGCATTCACAC	60.3815	262	c14780.graph_c0
c14808.graph_c0	(T)10	aacttcatgactggttaccatatagtgtttgatcgcgacaacatgattcttggttggaaagaatctaattgttatgatgatgaactctctactttacctgttaaccgatcacattcctctgctattcctcctgccatagctgtgaatcctcaagcaacatcaaatcagcctaatgagctttcacctaatctctcatttaagataaaacccacttctgtcttgatggtggccctttttttgcttttggccatattttgagcataccttaggctatttagtgttatatcactaatattagaaTTTTTTTTTTagcaacgctagagttatattatttctatgcattttttggattcttggtatcattgatttgataatgagtctgtaaataatgtataaaca…	AACCGATCACATTCCTCTGC	CAAATCAATGATACCAAGAATCCA	60.0785	268	c14808.graph_c0
c14812.graph_c0	(T)10	gtcacaattttttagtatcattgtcactaacacatacaTTTTTTTTTTctacagaattactatttgatctgcactcaaaacacaaaaacaaaatatagtaaattttagacaagaaatttttggaaatttaaaaaactcatttctaaagaaatatctgaatggaggaagaagagaatgcaaactcggcataacaacagaaaaaatgacataatgtttggtgccaatgaagaaacaatacaagaatgagaagtaacaattgaattgcaaaaactaaagtttttaacttaggttttgctggccgaaactccaaaacgaaaaatttgtgcagttttgtatttctacttctgc	#N/A	#N/A	#N/A	#N/A	c14812.graph_c0
c14828.graph_c0	(T)12	ttttgggtttttaagattattacaccgtctgtccaagaactaagctatatcTTTTTTTTTTTTcattacaatattttcacgttacctcaatcattaagttttcttttcctcctttttcattcctaccaattcagaaacctcatctctcatatgcttcccccaattcttacacattgggaattcaaaaaattgaaccattgagtagcctccaagtattccgttccaattgcaattaccttgatgtaccttttggacaccgtgttcccgtcctgcgtgcaaagtggcagaaaccttattcctcaaattctccctcaatcataatacacgctagcgagatccgaattaataacgtgattaagaaac	CCGTCTGTCCAAGAACTAAGC	TTGGGGGAAGCATATGAGAG	59.5115	139	c14828.graph_c0
c14867.graph_c0	(T)11	aaatcctagattcatgggaatcattttaacaccctagacaaattagtgataatttccagagttagcaacacatcatcagaaacttaattctatggaaacagtaatgattactctcagtatatgtaccaaagagcaacgtcatcaacacactttttttaacatatacggttggaagatttcatgtggactccaataggaaaaactcaggtccacacgctttttcttaatgggacacacgtgacattaaccaagcaatttaaattttacacctatctctctgttctgtctttttctacctcaTTTTTTTTTTTatcacatctgttattttttagtcttgttcgtctccttcccagagtgtataaaaccttga	AAAAACTCAGGTCCACACGC	CTGGGAAGGAGACGAACAAG	59.9965	156	c14867.graph_c0
c14882.graph_c0	(A)11	cacatcatattcgcgtatttaattaaaggtactgccttagggcaggtgttgtagggtgctaataccttccctacacataaccgactcccgaacttagaatctcattttcgcagaccatgccttatcattttatggtttttccgtagttttccagaataaactatggtggcgactccaaatctctttttttcaacacccgcgttttatttttcgggtcgtcgtcccgtcgcgattccggttgcgacaattccttattcaaatactggccacactcggccaacaaaaacaaaacaaacaaatAAAAAAAAAAAcaatttaatgatagaaaaactctcgagctggttgtggtggtcgaagagatagttccgtcgagggaggtctggtttggaatccgcggaa…	CGGTTGCGACAATTCCTTAT	ACCTCCCTCGACGGAACTAT	59.9585	144	c14882.graph_c0
c14893.graph_c0	(AAT)5	gagcttctttggacattcagagtaccttccatctttccactgaaaatcacagactagtaatcttcatcgggtactgaaatttattgaggtaaaaaaaactgatttttcttcaaactctcaaataaagagttgatctctaccaacggatttacctttccaaactagaggatcaaactcttgactaaagagcttatctccgatctctctcaacagatgctcttccatgcatacagactctttttattttttatctcagttttccactaatgcagagagatttgtatagttcataccagttcaAATAATAATAATAATaaaaactcaaaatttaatgaccaatttaaacaacatatatattcttctatacactctcataagatcaaatttctatattttttt…	CCAACGGATTTACCTTTCCA	TGAGAAAAGGTTCGGGAAAA	59.726	276	c14893.graph_c0
c14922.graph_c0	(T)12	ttaagttctttgtcaattggagcagaaaaagtagacgtgttgtcctggttggttttctcttcagcgttcgtctcctctacaagttcctcagtcactatttgcatgtctacttcatcggaagtggcccgtgcagagagcttggcatgaacgagagagtgtgagaagacattggtagtaagtgtggaaccgaatcttgtaacgttaacaacgtttgtgttgttgtttcgaacctgagagagagaagagtagggaaccgcccaaaggtaacggtttgtagaaggtgagattaccgtgttcatgTTTTTTTTTTTTggttctgaaattaagttttcatcggaaactgaaactccacgacgatgagaaggaggaagataaggaatgtgaggtggaattggaaca…	TTGGCATGAACGAGAGAGTG	CTTCCTCCTTCTCATCGTCG	59.9635	233	c14922.graph_c0
c14924.graph_c0	(CAG)5	acgattaaccagtctattctgttctgtttcagctcttctcagctaaccccaaattcaattccattgccacattcattctttttcttctaattcaataatggacgagttcggtgttttgaccgaaaggttcggtctcaaaccacaaggaaaatccgctccaatggccagggcatcgacaaagcgacctccaactgtctcggattcccaaacacgctctaattccaaatccaccctaaacggatccccatctccccaaagtccctcttttgatttcaattttaattacggagttttcagcaaCAGCAGCAGCAGCAGggatagcaaaacgcagcatttcgatgatatcttcggcggtaacgccaaatccaatggcgcttcgttcgactacgattccatatt…	TCTCCCCAAAGTCCCTCTTT	ATAAGACGACGTGGAAACCG	60.019	189	c14924.graph_c0
c14940.graph_c0	(T)11	ctgaaaatgatcttagatttatggagtctgctgtccatggtgctttaagtctcaaaaagatacgtcagaactttgccaggaattttcagaaccctgaatcaagaggaatagttcaagcaggagaacatttattggctagcaaagttgaaaacaaagttttgaatggttcagccagcaatcttaaagaaggaagcaatgcatccacgcctgaatttagaagaagcagatctaccccacgtggaaagttttttggtttatcttgaggagttcatgttacacagtgagcatttttttatagtaTTTTTTTTTTTgtacaggaactacaatcaatgtttgagttcctcacacacacaattctatacaaactgaggttttgcggttaatatgtatgtgtcaccc…	ATGGTTCAGCCAGCAATCTT	AACCGCAAAACCTCAGTTTG	59.9235	219	c14940.graph_c0
c14946.graph_c0	(T)11	ggagaggacgttgtgcaggaaattgaagaagtggatacagatgaacattacaaacctaaaatatcaattgggattcttgatgttactcttaaacagaaggtctgaaggttctctctgctagataacgagctgtgatactttttacctgttttgggacactggtcaaatattttgtacagggatgaaccttgaggaattcgccttggttcatctaccaagtgtctgagccttcatgttgtttttcttattggatttttagttaacacagattatgcaattactttgtcttgcctcatgtcaTTTTTTTTTTTaaattgggagaatgagtgggttagatttgtaggcagagttttgaattttgcttgtgaaagcatcacatttttatttggcattactttt…	TGTTTTGGGACACTGGTCAA	TGTGATGCTTTCACAAGCAAA	60.203	232	c14946.graph_c0
c15000.graph_c0	(AG)6aaagagagagag(GA)6	AGAGAGAGAGAGaaagagagagagGAGAGAGAGAGAggaacggctcatagaaaacacaaaattttcacaatattaagagtcttggtttcatatcacttataatggtcgtgggttcctgcacactaacttctaatacgaagagaagggccacctacaaattttccaccgacatggacactgaagctgccaccaagatcaagcttgatgcattgaaagaaagagctgggcgagagatccgtgtttttgaaacatatgtttcctcatcatcaaattctgcattatccaatgaagaggtgactgatgacttctatgagtttactgctgaagattatcaca	#N/A	#N/A	#N/A	#N/A	c15000.graph_c0
c15023.graph_c0	(AAG)6	gagggaggtgggaagtggtgattttgacgggagagggatgggagagggggaggatgcgggattgacggatgaaggtgaggtcggtgaagcggaagggctcgtcccggcgggaaggccatggagtagagaggagggattcggaggaagcgtttcggaggttgtggagaggaagaggggtggagggtgtggaggagatgctctcttcaagggtttcagccagttccagaacgtaggggtctgaggtgaaggctctgttaagggctttgggtttcaccaatttcttctgaggaaacaacgaatAAGAAGAAGAAGAAGAAGatgatgatgaaaaagggatcaaagaactccatgccgccggagagaatcctacaccattcatcgtttcttcctcttactatc…	GGTCTGAGGTGAAGGCTCTG	GCATGGAGTTCTTTGATCCC	59.737	118	c15023.graph_c0
c15023.graph_c0	(AAG)6	gcgtttcggaggttgtggagaggaagaggggtggagggtgtggaggagatgctctcttcaagggtttcagccagttccagaacgtaggggtctgaggtgaaggctctgttaagggctttgggtttcaccaatttcttctgaggaaacaacgaataagaagaagaagaagaagatgatgatgaaaaagggatcaaagaactccatgccgccggagagaatcctacaccattcatcgtttcttcctcttactatcctctgctcaagctttcaactaagagagatacacactctacaatgaatAAGAAGAAGAAGAAGAAG	GGTCTGAGGTGAAGGCTCTG	GCATGGAGTTCTTTGATCCC	59.737	118	c15023.graph_c0
c15043.graph_c0	(T)10	ggggcacatcggtgtgaaaaccaacgctccatatgagttgacttacggattacatctgggaagtttagtcgaccaaaaattccatctcagaactgactcctccttccttttctttctttagttttcccttgtaggactgtaaattggacctgaatgaatatctctagcctaacacgaacatagtgaggaatttggtgtcgttgaaatggactaactattccgacctatagctacttctcaataaacatgtaaccttgccatagcagaaatgacaggtcctaggaaatgtatcacctcaagTTTTTTTTTT	#N/A	#N/A	#N/A	#N/A	c15043.graph_c0
c15062.graph_c0	(T)11	atgcataggttattctattgttactaatatataaccatgaaaacaggtaacgagccatgatacatggaaggtaaaaatatgtataaatttatttataaaacgaattaggtgacatggtattggtcaaaagaaaaaatgaattaactaactggaataaaatacacacgttgttatgtcgtatatgctgtatatcttctcccttttaacgtttcttttcagctgtctcttttttcttttccttttccgtccaagcttgcgtaagtacaaccgaccaaacccaaacaacaacctcaagaactgTTTTTTTTTTTgggtcaaaaaccaaagaccatgaaccaaaagagggaaacgaaaatggtgaaagagaccaacatggcaaccgtgtccattacactgtct…	TGCGTAAGTACAACCGACCA	AATTTTGCCGCTTGAAGAGA	60.066	191	c15062.graph_c0
c15075.graph_c0	(GTG)5	gtcaggaggcccgggatgcccatgagggccaggaggcccgggaggtccatgaaggccaggaggcccgggaggtccatgaaggccagaaggcccataaggtccgccgggaggtccgggaggatggtgatgcaggggtggcggtggaggataaaatggatccggatgggcatgatgacgcggtggtggtggaggagcaaaatgatcgggtggcggcggtgagtggtggacaggaggtggcggtggccctggcggtcctcgcagcggacccggtggccccggtggcccaggaggaggatgagaGTGGTGGTGGTGGTGattcatggtttccgatggagaggagattgatttggtgagattatgagagaagagttttgactaagaaataaatagcagcggaag…	TGGTGGAGGAGCAAAATGAT	CAATCTCCTCTCCATCGGAA	60.3055	161	c15075.graph_c0
c15107.graph_c0	(T)11	taatccctttgtttcctcacatacctcttttctttctctctctacaaagtgcctttctctttctctctctcccaacttccccactattcatatatagtttaggactgcagatcccgtgcagaagccaaatataatccctttgtttcctcacataagatttgggtttcttcaaagttttgTTTTTTTTTTTaaaaaaaaactttttttttaatttcttggaggtagaagaaagcaaaaggggttttaaagttttctctgaaatggttttcatgtctgagttattgttccctgaagaaaatattgaggaaggtgagtgggagaaagagagataagaagaggaggagaagaatacctacccagcaagcagaagtacagaaaagatatacaaaaaattgattg…	CTCTCTCTCCCAACTTCCCC	CTCCCACTCACCTTCCTCAA	60.2075	258	c15107.graph_c0
c15162.graph_c0	(A)19	tctgcggaaagcacaacataactgcaaatatcgagctgattaagatggaccaaatcaacactgccatggaaaggcttggaaaaggtgatgtgaaatatcgctttgtgattgatgtggccaactctttctcaagtttgtagaagaacatgcgcaagcgtgtcaccttacatgtctggcaccttagatttgtctcggtatcttaagaataattaacattggctttggtatcttaagaatagttaagattggccttgttccagaacatcctctcttcaataatattacctttttggggtttccAAAAAAAAAAAAAAAAAAAgaaaa	#N/A	#N/A	#N/A	#N/A	c15162.graph_c0
c15175.graph_c0	(TCA)5	aatacatacatgcatacagaacatacccctcacagacatcaacatagagatttttctccctttcaaaaaagagcaagaaaaataattaggagaaaggtttgacaagaatcgaagaaagtgagagagagagcaagaatcttcatctttctgcatgttgcgtacagaatctttaaagcgaaatcctgcttacgttaacccacgacgctgttccaagattttgttcttttctctggaacttcccaacattcttcttcctctccctcacccaccatcaccaccacaaccccacaatccaataacTCATCATCATCATCAgcatcatcgtacactacacacatgacatgcatgtatcttcattaattgctcagtgaaaccacacgtacaccgggtagtgtagct…	CATCTTTCTGCATGTTGCGT	CACTACCCGGTGTACGTGTG	59.905	254	c15175.graph_c0
c15175.graph_c0	(CAA)5	gcgtacagaatctttaaagcgaaatcctgcttacgttaacccacgacgctgttccaagattttgttcttttctctggaacttcccaacattcttcttcctctccctcacccaccatcaccaccacaaccccacaatccaataactcatcatcatcatcagcatcatcgtacactacacacatgacatgcatgtatcttcattaattgctcagtgaaaccacacgtacaccgggtagtgtagctacctagcctgtggggtacttttctaattaattattatcttcttcaattaatggccgtCAACAACAACAACAAgcttcttctcataacattcgccatatgccgtctgatagtaacggtgggattaacggtgctcccggagctgctcgatgtgggact…	CATCTTTCTGCATGTTGCGT	CACTACCCGGTGTACGTGTG	59.905	254	c15175.graph_c0
c15179.graph_c1	(GA)11	GAGAGAGAGAGAGAGAGAGAGAgtgcgcactcatatgagatcaggtccagagaggaagaggagagtgaggtttggagttggtggcgtgtgtgtgattcagacacttcccctgtgactcagcgtcttcctgacctctccctcttctcccttttatcttaattctcactcacccactctattccatttctattctccacacactcactctctcactctcatcactctttcaccatggcgctgcactccgtctcttccgttccacacgtgctgcgcctctctgagccatttccttccctccacaacgctcacctcctccttgacc	CGCCACTCTCTCATTCTTCC	TATCAGCTCCACAACCACCA	60.031	258	c15179.graph_c1
c15179.graph_c1	(CTT)5	tcacccactctattccatttctattctccacacactcactctctcactctcatcactctttcaccatggcgctgcactccgtctcttccgttccacacgtgctgcgcctctctgagccatttccttccctccacaacgctcacctcctccttgaccccgtccctttccgccgcaaacccaagcgtcgaactcgcaaattgagagcgtttcccgcaccgtcgccactctctcattcttccgtcaaagctgttctccatatcgaccgcaccgcggctgacaatagcctccaggcatcgcctgCTTCTTCTTCTTCTTcccaaccgcaggttgcaaacttggaggacatactatcagagagaggagcgtgtggggttggattcattgccaatttggaaaata…	CGCCACTCTCTCATTCTTCC	TATCAGCTCCACAACCACCA	60.031	258	c15179.graph_c1
c15186.graph_c0	(A)13	caaggtcaatgaccctgtcgagtatgtattataaaaactagcgaattcatgtgctagaaggttccttgtattggaaacttgaaaacgagcagaaagtatttttatcAAAAAAAAAAAAAtacaatccacccggagaatttattgtcagcaatataaataaaaatttgaatttacatcaaccattggaattttacacttgaacactagccatttcagccagcattctgtgtatgtgtttggttgtcaggtgatatgaacttattgaaaacacaagacagattgctacatcactgagctatgtagttatatgcattcatgtgaactctgatgagtaaattttaggtagaataagagaaaatgagaagtttaaattacatgatatcattatcccaatctcaa…	TGGAAACTTGAAAACGAGCA	ACACAGAATGCTGGCTGAAA	59.442	159	c15186.graph_c0
c15197.graph_c0	(GGT)5	cgcagaggaggtggcgccgtggaacccagcggcgttgcagagctgcgccaccgcgagacgtgctgcggctcggccgtagtcgtcctgcgcggctcttcctccgccgttggtcatggttggtcgggggcgcaattagggtttccacgcgcggcattgttcgcgttccatggggtttgaatctttgacacgctgcaattgaagaatgcctcgtttgggaaagcagtataaagagatgaaagagttaaagaaaaggaacaaaaacctagtgtgatttatagaccttgcaaagagaagggtgagGGTGGTGGTGGTGGTgattgagtgtgttggagcaatgaaactgaaggttagtccgataatggagtgaaaagatgattgggtcgaagattaagaagttgg…	TTGAATCTTTGACACGCTGC	TCGACCCAATCATCTTTTCA	59.522	211	c15197.graph_c0
c15202.graph_c1	(CT)9	CTCTCTCTCTCTCTCTCTatttctactaaaaagaaaagatcatagagcgagaatttcacacacatacttgttagtcttcaagacaacctcaactgtaataatggaaacacatcatcaaccccaaaagaacacagaaaacgatgtgcaaaagaaaactgaagaaggagtccccaaggcagcttcaccatcctcttccccttctcatgagttctcctttacaatctctctccattcttctaacgccacaatccttgacaaatccaaaaccccaccttctcttgctgttgatttatctcctgctgatgacattttcttcca	CTTCACCTCGCTCTTCAACC	CTTCCTTGCTATCTCGGCAC	59.9835	258	c15202.graph_c1
c15202.graph_c1	(A)10	tccattcttctaacgccacaatccttgacaaatccaaaaccccaccttctcttgctgttgatttatctcctgctgatgacattttcttccatggtcacttgctccctctgcacctcctttcacacctcccttcttcacctcgctcttcaaccaattccatggacagcttcaccctccccatcagagacttattagagcatgaaagccactccgtcgttaaggatactaccaccaacagcaccacctcctcagacagcaacagcagcagaagcaccataccagaccaacacgacaacatggAAAAAAAAAAggtacaaggtaagtccaagtttacattttcattatttggattggtcaaggggcacaaagggtgccgagatagcaaggaagataaagcga…	CTTCACCTCGCTCTTCAACC	CTTCCTTGCTATCTCGGCAC	59.9835	258	c15202.graph_c1
c15202.graph_c1	(GT)7	caagacatttcagacacagacacttctctcaatgaaccacgactcataacatggtgaaagaccagccactcaaattaccttagttaaaatatgagttgaatcattgatacgagagaatttttcttatttttctttcccaaaaaagtgttatttcctagcattggttttgtatgtgatatttaaataatagtgtacataaaaaaatgtagcataataatgcagtggggagaaaaccagtatctcaaattatttgattaagttatagaatatagatcaagctgtattatattataatatgtaGTGTGTGTGTGTGTatatatata	CTTCACCTCGCTCTTCAACC	CTTCCTTGCTATCTCGGCAC	59.9835	258	c15202.graph_c1
c15218.graph_c0	(AAG)5	gcttcgtttcagaccaaaacacacgtttgtttgataactgattattgtcctgggggagaattatttatgcttcttgaccagcaaccaactaaggttctaaaggaagacgccgtgagattttatgcagctgaggtagtgattgcattggagtatcttcactgccaagggataatatatcgagatttgaagcctgaaaatgtgttaatccagagcaatgggcatgtgtccctaacagactttgatttgtcatgtttaacttctagtaagccacagcttataattccagcttccaattcaaaaAAGAAGAAGAAGAAGaaacagaaaagtcaggaggttccaatgtttatggctgaaccaatgagagcatcaaattcttttgttggcacagaagagtacata…	CTAAAGGAAGACGCCGTGAG	ATGCTCTCATTGGTTCAGCC	60.117	271	c15218.graph_c0
c15218.graph_c0	(A)10	ggcattcaagaaatgatgagttctttgcgattttgaacaattaaaggaattcaatccctcctttcagtggtccaaagtttgatcatgatcattgagatttaccaatggaagatctaaaattaatgtaattttattagatttaagctgtttgaccttccatcaagggatggattaggatctgaaaccatcaagcaaattatattagtctagtctagtgtggaaatttgtgtatattttaagaataatttaaaacatgcattgtaacataataataaatatgtattgttgaattattttttgAAAAAAAAAAgtagtgtg	CTAAAGGAAGACGCCGTGAG	ATGCTCTCATTGGTTCAGCC	60.117	271	c15218.graph_c0
c15227.graph_c0	(TC)8	gggaccatggggatggcgtctttttgaaatggctttaatcaggttgtcgttctaggttgccttgcttgttggtTCTCTCTCTCTCTCTCgctctttctttctctctctttaatctctcatcgcttcaacggttcaatcaatcaagcctcactcactaacacacccactcagcccttacctttttttctttgattgagttcacacttcatactgcacccaactcgagccaagcaaacccggttgccactgaatcggatcgtccgaaatattatttatattattgtatacataggtaggcttctactactactactactactcccacccctgctacttcacttcactctcactctcaaacattcattccagtaaatgaaatgctgtgatgt	TCGTTCTAGGTTGCCTTGCT	AAGGTAAGGGCTGAGTGGGT	60.0045	135	c15227.graph_c0
c15227.graph_c0	(CTA)6	gggaccatggggatggcgtctttttgaaatggctttaatcaggttgtcgttctaggttgccttgcttgttggttctctctctctctctcgctctttctttctctctctttaatctctcatcgcttcaacggttcaatcaatcaagcctcactcactaacacacccactcagcccttacctttttttctttgattgagttcacacttcatactgcacccaactcgagccaagcaaacccggttgccactgaatcggatcgtccgaaatattatttatattattgtatacataggtaggcttCTACTACTACTACTACTActcccacccctgctacttcacttcactctcactctcaaacattcattccagtaaatgaaatgctgtgatgtgatttgcaga…	TCGTTCTAGGTTGCCTTGCT	AAGGTAAGGGCTGAGTGGGT	60.0045	135	c15227.graph_c0
c15227.graph_c0	(CAT)5	gccaagcaaacccggttgccactgaatcggatcgtccgaaatattatttatattattgtatacataggtaggcttctactactactactactactcccacccctgctacttcacttcactctcactctcaaacattcattccagtaaatgaaatgctgtgatgtgatttgcagaggagaagagggaatggcttacatgtgtgcagacagtggaaaccttatggccattgcgcagcaagtcatcaagcagaagcagcagcaagaacagcagcagcagaaacagcaccagcagcaccaccaaCATCATCATCATCATcaccatcaccaccatcaccaacaccatctcaaccctctctccttacatccaattccatggaacaacactcccactctcggctac…	TCGTTCTAGGTTGCCTTGCT	AAGGTAAGGGCTGAGTGGGT	60.0045	135	c15227.graph_c0
c15227.graph_c0	(CTT)5	ggactcaccggagaggtttcaggtggagagtcttctcctggggcggcgaatcgacgcggtgattgggcctgggccggtgagggagagcatggaggacagggagcagtggagggctctgatggaacgtgctgggtttgagtctgtgagtctgagtcattatgcagttagtcaggcgaagatacttctctggaattacggttacagctctctgttttcgctgcttgaatccacgccgcctggcttcttaactctcgcttggaaagatgttcctctcttgactctctcctcgtggcgctaatgCTTCTTCTTCTTCTTcctttcaaatcaaaatgggaaccctttccacctggtccttttttctctggtgtggaactgctaattattaattatttgtctata…	TCGTTCTAGGTTGCCTTGCT	AAGGTAAGGGCTGAGTGGGT	60.0045	135	c15227.graph_c0
c15227.graph_c0	(T)10	actctcgcttggaaagatgttcctctcttgactctctcctcgtggcgctaatgcttcttcttcttcttcctttcaaatcaaaatgggaaccctttccacctggtccttttttctctggtgtggaactgctaattattaattatttgtctatatgccatggaggatccctctgcactgctgcacattttcaatctcaactcgcagacgcggcgagaattctgccatttgggaggattgccacttttagcagtttggtcctctgctagttccacacccattacttctttcgttttcaattgaTTTTTTTTTTcctttttagtagctttttttcatctggcaatggtgttattagattgactaggcaaacagtgacaatgggaataggaagttatgggatgg…	TCGTTCTAGGTTGCCTTGCT	AAGGTAAGGGCTGAGTGGGT	60.0045	135	c15227.graph_c0
c15231.graph_c0	(TCT)5	cgtcttcaacccttgaagggttttgattgctactgtgagctataaaggtaagatatttgcttttccttcttctcccttttttgaacacgatattctctcccatctgcacccaacttcatccaccaacccaccaacccaccttatctctcTCTTCTTCTTCTTCTtcattatcgattccctctctcttgaattaccagattccattgctagttcttcaagagggagagggaatcacactcgcatcaatggccacctttgttcaaaccaggggccttctctctctccccaccaagcccaaatccagggcttctctttcccgtcatctgaacccttctcacggcctcaagaaccgttttatctctctgaaccccaaacccatctccgtcccttctctctccg…	ATCTGCACCCAACTTCATCC	GGTTCAGATGACGGGAAAGA	59.992	229	c15231.graph_c0
c15237.graph_c0	(GA)6	gaacctaataggaaaagaaagcaagtggtgaagaaggcgtgcccataagagaaaaaaagcgaaagggagtaactttttgagaaatatagaaaaaggagcgtgcttgggagggaataagtgaagaggggaattgagggtagtgattgattggtttggtgaaaaggagaaaaaggttagttagggttttgcatatagggattattttcactgctatttatttcctagctgctgagcctaggtagcttaggctttcagtgtgttgaatgaatgtttggttttgtgagtgtgtgggaaacattgGAGAGAGAGAGAaagaaattgaggaatttcatggcagtgcttcgcttcttttcatttttg	TGCTTGGGAGGGAATAAGTG	CACTGCCATGAAATTCCTCA	59.857	239	c15237.graph_c0
c15241.graph_c0	(A)10	ccaccttgtcaatagccatatgaaatacaacaggtcttgcaaggatatctcccaagttgtttcttaatttacctcccgccatcatcagtttgcaaatagtaaaagctaagccaaggttgcaattgtataattaatatatagtaccttcaaaaggacaattaattgctgttggttgggaaattacgtgcaagtagacttcattaatgtctgctgcccatcgtaggagtgttttatctgttttgttctcaagtgaacacacatcaataagacttagttcagttaatccttccttggcctttcAAAAAAAAAAtcaccctacgtatatgttgtcagtcttctaaagcaaatgtatgaaggatgtgatatttttagttctttgtattcttcttagccgtgtta…	CTGCCCATCGTAGGAGTGTT	TTTTTGGTTTCTCCCTGAAATC	59.7965	240	c15241.graph_c0
c15241.graph_c0	(A)11	ttcaaaaggacaattaattgctgttggttgggaaattacgtgcaagtagacttcattaatgtctgctgcccatcgtaggagtgttttatctgttttgttctcaagtgaacacacatcaataagacttagttcagttaatccttccttggcctttcaaaaaaaaaatcaccctacgtatatgttgtcagtcttctaaagcaaatgtatgaaggatgtgatatttttagttctttgtattcttcttagccgtgttattctcttcattattttgtgcttgacttaagatttcagggagaaaccAAAAAAAAAAA	CTGCCCATCGTAGGAGTGTT	TTTTTGGTTTCTCCCTGAAATC	59.7965	240	c15241.graph_c0
c15275.graph_c0	(A)11	gggattcctttagaaataactaactgtaatttgtatgattaatattgttaaaaaaatatacaattagcataatccttttgataacatcacttccAAAAAAAAAAAttatttaatcaacatggaagcattggctaaatgcaaatctaatgatggaacaacagcctggacgatgggaatttgattatgatctgaacaaaaatattgacacggaatggaaagcaaattatggagtgtgatttgattgtagaacgctaatggccaagcttacgcttcttggccaatagtcgtctctgctctctttcctcttcctcttgtatcaaccttagttgctcctcatcctcctctctggcgattttggcactcctcctttcctccttcatgatttcatcaaagccaacc…	GCATAATCCTTTTGATAACATCACTT	GCTTTCCATTCCGTGTCAAT	59.4545	154	c15275.graph_c0
c15278.graph_c0	(ATC)5	ctcaagcatcttggtaacttcttgagcactctcggaagccttcaaaaagtgatcatcaaggacactgagaatctgcatcagagtaacggaaggaaccacctttattgctctcctaaactcagctggagcagttttagaatgctcaatgtgcatctttgcctcacttatctcatcatgctcttcatgaatgttttcgtgtacatgatcctgcactttctctggagttttaggctcaacctcgtcttcaaccacattctccattttaccatcagcatcaccattatcatcattatcgttattATCATCATCATCATCttcaccgttgagagaagctccaggcatgttgtccaccgtgaagaagtaatcccaagccatgcccttagactccggcatcggagg…	AGGCTCAACCTCGTCTTCAA	ATGCCTGGAGCTTCTCTCAA	60.0425	114	c15278.graph_c0
c15278.graph_c0	(GAGT)5	aatggccggcggcgaaggcgttgcgagccacgacggcgtccttcatcaagttcttgcggtccttacagcgtgacacggattcctcgttgtctattcgggactgtgcgcaacccatttcggaaaagtcggaggttgttgttttggaaggcagaaatgtagtaagttgtcacaaagaagatgtgaatgattttggaatcgaaacggtgtcgtatagagatggaaacgagtttttgagatctcagagttggcagagcagagaagcgcacaggagagagtgcggtgtgaagcagagagagtgtgGAGTGAGTGAGTGAGTGAGTgcagagtcacacgggaaaggacacagattcggttattcgccg	AGGCTCAACCTCGTCTTCAA	ATGCCTGGAGCTTCTCTCAA	60.0425	114	c15278.graph_c0
c15285.graph_c0	(T)12	atcgattccatgcttcaatctgtcgtcaaatgggcccaatcctctctcacccagatacgcattcgccactgttccgatcgctctctcgccctcgtcgcccaaaggttccaactttctcccaaattcccttacccatttgtttgaatgtttgaatgttcgatgaaagtaatgaatgttttctttgtaaaatcaaattaggataattagtatttttcacgtaattttagatcatttaacgtgaattaaacatgtcataattcgttatggtagcatttaagatttcagtaatatgtactttacTTTTTTTTTTTTcttttaaattagggctttgattccgaaattccaatattttaatctgtgtgtttatatgttccttctattgtgaatagaacattaggt…	CCCAAATTCCCTTACCCATT	TGGAATTTCGGAATCAAAGC	59.949	228	c15285.graph_c0
c15290.graph_c0	(T)11	tatgtccaaaaaaattataagggtctctctcgtggcaagcaagcgatagaggggttagaattttggcctccatttgtaggtattccgccaatgctagagcgctccatgaaatgttacaggttggggctgtgtccaagttctgtttggtgcttcaagtgaattgcggcttcaagactaaagagagggccaaggagattagtcaaattgcactcctcagtttggaagaattcttcatgtattctgtacctttgttatcttcctttccgagatctaatttgatcatagtttgtaagcttttcaTTTTTTTTTTTgtgtgcatgcatctgatgaaagtgtctggtgccagaggttttgtttatacgggttgtaatggacttttatctttcgtgggcctgatga…	GGTATTCCGCCAATGCTAGA	AAACCTCTGGCACCAGACAC	60.1095	274	c15290.graph_c0
c15291.graph_c0	(A)11	ggcttgtgatctgcccccattacctctttgagatcactgtgttttatggaatcttcttcatttctcagacactatatgcattctctttcgctataggcactaatttgtacttgctgggtaggagttactccactaggaaatggtatgtttccaagtttgaagattttcctaagagtgttaaggctgtcataccctttgtcttctaaatgttgcaatcaacatgtaattttacctatgtgtgttttgatgaagattggataaagcagattattaataaaactggttttgatgttgtagtttAAAAAAAAAAA	#N/A	#N/A	#N/A	#N/A	c15291.graph_c0
c15304.graph_c0	(CTT)5	tttcaccagcccttcaaaaggtgttcgatcatgaactgggatatgcaagcaacgaacttcaaaaaccttcccaagagcttgatggtgcaaagtgagaccgaatcccgtgccatccatccctggtaaaaacagaagagtaggagaatccttcaaagggggcccacattcaactgggcaaaaccaccgaggtgggcctccatctgatctgcaaatctccttagctgcagcaaagtaatcctctacactgcttctcccatacccatcatcccaaagcgctgccaaaccttcttctgcttcacgCTTCTTCTTCTTCTTctccccctcaactcccaacaaccaccccttcgcttcctccttaaccaaggaaccaccattatgattcttcggcgtccccaccac…	CCATACCCATCATCCCAAAG	GTGAATGGATCTTCGTCGGT	59.97	167	c15304.graph_c0
c15314.graph_c0	(AT)10	ATATATATATATATATATATgaatggtaattattcttggcctaagtgcaagaatggtggtacttatgttcctatacttgtgtgaatattcattaagtggtaatgaacaaatttctaacttgttattggcatcgacttgttctgcaagaatgaactaaaaagaatgaatgcttgtcggggcctatgaagaggaacctcgtgtccagcacctcttactgtaaccattgtcaaccctttataaacttgactccaaccaccaaccttgccactgtcataccaagggtaccaattgatgatggtaggtagcttcaaggcatcaat	#N/A	#N/A	#N/A	#N/A	c15314.graph_c0
c15327.graph_c0	(ACA)6	tgcgcctacttttccctgcacttgtcacgcaacttccctcaaatcctcatgacctccttataaatcccccaccccattctccactctcacacttcacctccaaactcaaaatcaaccACAACAACAACAACAACActctctcttcttcaaatggctctccaagctcttcaatcacccaccgctgccaacccatcgttcactcccttcgaagaagacactctcacttacttagacacgccttgggctaagggaaagcgttctaagcgtccccggatggaccaacacccttcatgcaccgaggaggagtatctcgctctctgtctcatcatgctcgctcgcggcggctctcgtgctcccgctcccatccccaccgccgccaagccttctctctccgacaac…	TATAAATCCCCCACCCCATT	GCTTGGAGAGCCATTTGAAG	60.022	106	c15327.graph_c0
c15340.graph_c0	(T)11cat(A)20	atggaggaggttgggtggtggcaaagtggtgcggcggcagaggagtattaggacttctggagaatggttgaaggctgacgtggcatcatctgggtggtttgatcggttagtggttgactgccacgtggcaccatcttaggcaatctgacttaggagtggtacgataggtgtgtgtaggaaagtttaagttgtaggagaaaagacttactggattgggtttggtctttttgggtctgtttcatggaagtgtatatttgtgaaaacaagggtgcactcaatctcttttattgaataaactaaTTTTTTTTTTTcatAAAAAAAAAAAAAAAAAAAA	#N/A	#N/A	#N/A	#N/A	c15340.graph_c0
c15370.graph_c0	(A)10	gagagagagAAAAAAAAAAcattttattattattgttcgttttcttcgtctttgtcttcttgattctgagtctgaaaacaatgaaacgttgaaagggaggagagtgcgaaatttggaatgtttttgggtttgttcattgatttccgcaaatgaagtgcttctacttctccaacgcagaggacgaagattgcgtggcagcggcaccgagttcgcgcggttccacttcgcgtgtgtcgtgggcgcgttcgctcagtctcatggacacgcgcagccgctccaacttcgactccgactccacggaattctccgatacggtgga	#N/A	#N/A	#N/A	#N/A	c15370.graph_c0
c15372.graph_c0	(T)11	acagctgtgttccagaaatgaccatcaccaacagaccccatccattcacatcctccactctctctctgtctctgcgcgttacttttactttcttttgaaaccaaatcaTTTTTTTTTTTcatttcattccttcaaatatggtgccttcttccatatcagaaccaaacacaaccgaaagcaccttctttgtgtcaaagggttagtcatatatacagctataatgaacaagatccggaagctatcatcttttgaggggaatgctgcgtggtccaaggaaatcgataatatataactccaccttcacatcagatcattcagatgcaataattctatattacatctgcagattatgttttgtctcctcggaccaggcttcattcccctcagcaaccaaccaaa…	TCCAGAAATGACCATCACCA	GCATTCCCCTCAAAAGATGA	59.9535	251	c15372.graph_c0
c15372.graph_c0	(T)10	taaaagagacttcagaaggcacagataacaaactacatgcttctttggcacctgcaaagctggcatgcacatgccacagaaccaccaattacaccacctacacctaaacctccttttttctgcatatttcccaacaaccaaacattaacctccattctattatcatcactcactagagcagctaacacaaaaatgaaaacttccctttcatgctacacctgcaacacattgttacataatctaattcacacttttaacaaattctctaaaccactctcttatagataaagtttatggagaTTTTTTTTTTccaaatttagtttgctatttttttagtttttgataaatttttaaacaataatgaagcacttgttaaaagacatacgtttaaagataatg…	TCCAGAAATGACCATCACCA	GCATTCCCCTCAAAAGATGA	59.9535	251	c15372.graph_c0
c15376.graph_c0	(A)10	ccctttcttctttctgtaaacaataaaaataaattAAAAAAAAAAtaaatctgaacagagaaaaggttgttgcatcgaacaagcatctgagttcagttctgtccgtgaagccactcactaaaaaaagttctctaactacttaaagaggaagaatcctactcttcacaaaaaacccacctttctctcttgtgcttcgtttcttccatcaccatcaaaatcaaaatcaaaagcttcacaccagagtggaaagtgccaatgggatctctctgtgtccctctatctacgatcttctcaatttgttgtctagtattactgggtgccgaatcaaagacgcattgggaagat	CCCTTTCTTCTTTCTGTAAACAAT	CCATTGGCACTTTCCACTCT	58.6775	259	c15376.graph_c0
c15395.graph_c0	(AG)7	caaacccaaaccaaacagacacacatgtcagacacatcaaacacaactcaacacaacacaacacaaaacctcagcaacagaagcAGAGAGAGAGAGAGataaagtcactgttcactttccccattttcttcttcttggttatttggattcagagttttgttccatgaattccaacaagcgagaggaagaagacgacctattcctcccacacccttcggatctgtctcctccgccgccgcctctgacggacccttcctcctcgtccttctccctcctcttcccctcctcgccctcatcctcccactcctccccctctcctccctccaaacccctcttcatctcccccgaccctcacatctcctctcagttctacaccttcaccccatcctcccacgccc	ACCCAAACCAAACAGACACA	AGAGGAGGGAGAAGGACGAG	59.412	275	c15395.graph_c0
c15399.graph_c0	(T)11	ctttattgtttgtcttgtcatattatttcgaaaattaaacccaaacacaccaaaccaaatcaaatctgactttccaaatcgctctctttctctgttcaaatttcaatttcaatttcaaaattagaattacccccaaatctatattgttcttcaTTTTTTTTTTTaattctcacatttctttgttctcacactgttgttagggttttctttttccacttcccgaaaccatgcttagcgatgattctctctcgctctgtgttttatcgatagaacggcgttttggtgaattttagtttgtttcacagtgcgaattgcttttcccacgtggttgtggtggagttgtgtcggttttgttgactgatggggtgcaattagggtttctcgtgttggatttggttt…	AAACCCAAACACACCAAACC	GAGCGAGAGAGAATCATCGC	59.902	218	c15399.graph_c0
c15399.graph_c0	(TGA)6	gctagggcagttaaatgagaatcaaattgttgcttctgccatggagtgtgatgacaagggtgcaaggtctgacagcatatttatagaaaatgctaaagtagactgtttacaatctgaagctctcagtgtagatgaaaaagagagttctctgaaagatgaagaaaacctagtctttcaggaagctggactacaaaatacaatgtaccctgaaattaggagtccctatgttgaacagaatgatgaaaattacatgattgctaatgacacagggtttttgaatgttggggatgatgagataatTGATGATGATGATGATGAtaattttcaaccatctgctgaaggaactcaccttgaaaatagtggatggtcttccagaaccagggctgttgccaagtatct…	AAACCCAAACACACCAAACC	GAGCGAGAGAGAATCATCGC	59.902	218	c15399.graph_c0
c15421.graph_c0	(A)10cg(A)21	gatcgcctcatacttccgccgaatccctgccgtacacggcgtaccgttacggatgcaattaccggactccgccgctgccggctgcgtacgctatcggcgtgcgtaacggttcggcgaaggcctgctgctacacgcagttcgatggaaaccatagattttggcgtcgtggacctcactgttacaattactgccactgaggccagccgatttattcatatagtaaatacagtcacagaggaatcgggaacacgaagcggattccatacatgatatcatgatgacgaaaatatcaaaagcaccAAAAAAAAAAcgAAAAAAAAAAAAAAAAAAAAAgg	#N/A	#N/A	#N/A	#N/A	c15421.graph_c0
c15472.graph_c0	(GA)10	ctgtcaatctggaagtccagttcgtaaggagcaacaactaatcgatccccgttcaaaacttcaccaagatcttccttcttttctttcactttatctggtgagcaaaagggaagatcaaaatatctgtatgtctcactgggattgtgaaagggtcccaccttgttggcataaaagggaacggaatctcctttgttgtaacggtgatccgatgcatcagatgtgacatggcttatgcagcaccaaaggatcacaatggcaccaaacaaacacgccgttgactttcccatacagacagagattGAGAGAGAGAGAGAGAGAGA	#N/A	#N/A	#N/A	#N/A	c15472.graph_c0
c15492.graph_c0	(A)11	cagcctggccctcttggcaggaacatcatggtcagcaacagcatcactggcatcagaaagcgagttgtcgagtgcagcatgagctggagaaaactgtctgtgaagactgttctcagtttccccatttgttaaaccattcgtttcaagagctccaccacccattgcaaattattcgaaaacctagcagctttgctctggaagcggttggaagtgactatgaattgaaagagggagaacccaaaaataggggtttgtgaagagggtagaattgataacgagatccaaatgggtaaaaagattAAAAAAAAAAAgatcaa	#N/A	#N/A	#N/A	#N/A	c15492.graph_c0
c15501.graph_c0	(T)17	TTTTTTTTTTTTTTTTTctattttatcttttctttcttcttcctctccttcttcttctctgtccatatgaaaccacacgagaatacattttatctttttcttttcttcgcactctcaccattgaaaccgtacttccctctatccttcttacatcgtctcagccttctgtaagttctctctttcaatctttcgcttcttgtattatttctcatgtggattcatcattcatctttattttactttcatctctctctttctctctaaatgttgggtttcactgggaatatgcggttctctttaccctatcacacatttcc	#N/A	#N/A	#N/A	#N/A	c15501.graph_c0
c15502.graph_c0	(AGAA)5	gtctaaaataagaaatatataagagaccttttcatagtgtcccaacgtccacaaaagttgtaaattaacacgtgagggtctctctcgtagagtgacgatgtaatttgttgtaataattggattggatgataaaatgacattaattaagatataattaagaatagtaatacaaaagaagagtacaatagAGAAAGAAAGAAAGAAAGAAaagacagagagacagtggagagggcccttatttacctacgtcgttgtggttgaggtggtaggattgggcagacagcaaacaatactacgtacgtaggaactaagaatgatagttttagattacacgtttgggaagaatatgaagaggattcctcttgtgcactgtgagtcctggatctgtcaaaacatcca…	TAGTGTCCCAACGTCCACAA	TACCACCTCAACCACAACGA	60.001	234	c15502.graph_c0
c15503.graph_c0	(A)10taactacaatactcaacagggagttgatatgtgaatcaacagagcagccc(CAT)5	cattttgtgcaaagcttcaacaaatggagccataaacttctgagtgctgttttttaatattttagttttgtgttttggcaagtgggatgaatagaatcaatgcatagtccatttgtgctgcatcatggtgttgtatgaccagacctgatatcacaccatatcatatcaaccattaacaatcagcagcttaagaagggacagcatgagtggtcggtgtacggtggggaccacaagtggtccttgtggtcccaacttccagccatatctaccactgtggttgcaacctgaagggaatttgagAAAAAAAAAAtaactacaatactcaacagggagttgatatgtgaatcaacagagcagcccCATCATCATCATCATctgtgggagccggtggtggggtca…	TCCCAACTTCCAGCCATATC	GACTCAAAGCTCCTTCCACG	59.9415	270	c15503.graph_c0
c15507.graph_c0	(A)10	gaattttgggcacggcaataccttggccaacagttttacatgcgcgtttatacaacatcaacctcaatcagagatgaatatcctgttccaaagaatgcactgctgtgtggtagagcaagtgggagacacactcgacccctctgagctgccaatatcaaaagcagtttacttttctccttctcatttttcaatttatttgtttcggtaatttatgctattattgatggtatgattacgacggacgtgtttgatttgagccacaggtgaccccagctcgaggtcgcgttaattcttttccagAAAAAAAAAAcaatattttattctattgtaattttccgaaatttactgtttttattgcatattaatgttggtggcaagtgtaattcattcagcatcggt…	AGTGGGAGACACACTCGACC	GAATGAATTACACTTGCCACCA	60.014	273	c15507.graph_c0
c15507.graph_c1	(CCT)6	tatcacaaccaaaatagttgcttatacatagaatctatgttacaaaaggtgttttgtaattagaataatggaaaacgtgattgaatgaggaaaggattgggcatgtatgttgtcggaaggtgttggtatgtttgagagtgaaggaagatggtttcccagaagaggccttacactgtacccactctcttcttcctcgccttgttcctcatttctgtcattgtcttcttctccaccagaaccactcttcacaccgcttcccccattcacccagatctctacatccacgtccaacctatttccCCTCCTCCTCCTCCTCCTccaccaccatcatcgttctcaaggttctcgttgaactggttcagaatttcagcatcagggtttgtgctagtgtttgtggtt…	TCGCCTTGTTCCTCATTTCT	CCACCTAAACGACGACGAAT	59.903	257	c15507.graph_c1
c15507.graph_c1	(CCT)5	gggtttgttttgtctgattcgtcgtcgtttaggtggtttgctgtcggaagggtgggtttccagggagggagatgcgcgagttggtcgatggcgtccttggctttgttgatgagccagtccacggccttactgggccggtcgtagcccaaccgatcctgcacgtcgtagaattgaattgcggtgtgggccgatagcctcacccgccggtcgcgcggccctttggcagtgcacactttgctgtggcgatccttccgccccgtggaccgcacaatgtgtcccccttcaacttccactatctccCCTCCTCCTCCTCCTccacctcctctcaccatcccctgcctccacgacgtcgttcctgcatgctccaccgaaccagcaaaagcccgtttccgttgccgc…	TCGCCTTGTTCCTCATTTCT	CCACCTAAACGACGACGAAT	59.903	257	c15507.graph_c1
c15507.graph_c1	(TGA)5	cgatcctgcacgtcgtagaattgaattgcggtgtgggccgatagcctcacccgccggtcgcgcggccctttggcagtgcacactttgctgtggcgatccttccgccccgtggaccgcacaatgtgtcccccttcaacttccactatctcccctcctcctcctcctccacctcctctcaccatcccctgcctccacgacgtcgttcctgcatgctccaccgaaccagcaaaagcccgtttccgttgccgctgttgaaagtaaccccgttgttgctgctctgccgtggttgtcgtctttgtcTGATGATGATGATGAttcgtttgaggatccagagtcagacagttttgtttggtgttggcctgtgtgtctccctcttgcagactttaacagaggatagcg…	TCGCCTTGTTCCTCATTTCT	CCACCTAAACGACGACGAAT	59.903	257	c15507.graph_c1
c15513.graph_c0	(A)10	acttggctgctatgcaacaggcaaaacaaagtaatctgaccccaaataacctcgtaatacagagatacttgatccaaagatcaaacacagtccaaatccaatactatcgttgaaaggtagtgatcaatcagatcaaacatcttaacccaatgacttcacccaaaagtattccaaacatttcaagtacaaaattagaaacaagtaaaacgttgtcgagatggtacagaagcgtaaaaagagtactcacaataaattccagggcaaaaacattataactagaattagcaaacataacaaattAAAAAAAAAAgaaacaaaaaagacgccttattgatgctaaatcctttacaatcagttttcccttttccacaaaattgatatcgatccaatattcagttt…	ACCCAATGACTTCACCCAAA	AGAGGCAGGCTGAAAACTGA	60.172	268	c15513.graph_c0
c15540.graph_c0	(T)10	gtgggggtgagagcgggaagaatagagcaaatctggaaaacaaggattgtggagttctgtgacagagggtaatctcctagacggtgaagccagtggggtttgtaatttcctcacacttttttcttccttacttcttgcctttcacatttttcttaggtgatttatgtactttcctgccaaacatgccttagactgtatgTTTTTTTTTTcttaggtgatttaatcattcttgcatgtccctgagttgattccccaacactatagtcaacaatttttagtttttgttctttttctttggtgctttatatgacaattgaattctttggctaagtaagaacggtgtaacaattttgttatctggtaggtttagtgtattattttgcagtgaaaagaccaagt…	CTCCTAGACGGTGAAGCCAG	CAACTCAGGGACATGCAAGA	59.918	174	c15540.graph_c0
c15553.graph_c0	(CA)7	ttaaaatctccctgaccatatgcctccagtggcagttgggcctaaaaaatgtggtggtatttccaacattacttataaaacaaacttcgaaaagaaactgataaaaaaaagtctctcacattctagttcaccccgccccaaacaacccaatggtcagaaacacaatttaagtaatataaatattaacttttgacaaaccaaatcccagatataatctgtaaacataggctggattcttggaaagtgcccagccctgattgattgaagcttgtcccCACACACACACACAaagaaaaagttatccattactagcatgtcaaacagccataacaatgcaatagactgccaagataacggcttatcaattaatcataattttactagcaacaacccttacac…	GCTGGATTCTTGGAAAGTGC	AAGCCGTTATCTTGGCAGTC	59.58	133	c15553.graph_c0
c15557.graph_c0	(A)12	taaccttagaaaatgattcaaaaggaaagaatcggtgctcagctactataattcaacactcatcacactcatttgtaaagcctgtaaaaagctagagtatatatatacaaattacagaagggagtgaatgcaaaacaaattaaattcaaaagtgggatgctctattcttcttcctatcattttgatgttgtattagacagtgagcaagttggcgtccaatattatcatcgccaaaactgcaccaaggattgattcactcagttaaaacatgttatctagcccctttctctatggtctcttAAAAAAAAAAAAgaaccatgttaacatctaaacatcataaacaggcagacgctcggcaatagagtcacggcaaatcgggcacttcttacacttctctga…	CCAAAACTGCACCAAGGATT	CCGATTTGCCGTGACTCTAT	60.0335	148	c15557.graph_c0
c15562.graph_c0	(GA)6	agggaggagcgggtgacgtaaagatgagaggtttggggggcatagagcacattggagtgaatggggttggtgctcttagtgccaagaaagtcatggaacacggggttcacaagctgttgatgttgttcctgggtcacaacgttgttgtcggcattgttttgctgagccattctctcaatgaggccattgcatattcgtgttggtcttcttcatggctgcctctggttctactgtgcactgaagagagagaaagaaaaacagaacaaagagaagaacagaagaaaaggagaatgagcgtgtGAGAGAGAGAGAcagaaaggaag	#N/A	#N/A	#N/A	#N/A	c15562.graph_c0
c15567.graph_c0	(T)16	TTTTTTTTTTTTTTTTcttgattgaactcttttatttatattgtaacatgaggagcaacactacaagagaagtgtcagcaacactacatgtgagatcaggcatcaaacggagaaatataatcatgctttcttcaacatgcttgccacgcctgtttaaaaccatccacgcatgaacataacagtttacattatctcgatgacaggggcagttaaagcgtcacttaataaaccaaatgttttagttgtccacaaacgtcatgccctaccacagcaacaaaaaccagaccttttttgttatacaaaagctagacttaca	#N/A	#N/A	#N/A	#N/A	c15567.graph_c0
c15569.graph_c0	(A)14	attggcctccagctctagatccttttgcttactctgcaattccttttgtggaactgtacccttatattcaacccaaggcccatcagaaaaatggtaggctttgccaggctctaaatgacccaatcctattctttgcagacaaatatcaagcaaatgtcccgctgaatgcaatctggagttcagttttcgcctctgctcgtcaacaaacagtgaaacctcattccctttctcgtgtgtaggctcaaattcccctcccaaattctcaaagagcccatagtgaaaaacctacatcatcataatAAAAAAAAAAAAAAcgaggatgtctacaaaataattgatgaccactccagagacatgttcgacaacaaaaaagacctttcattcttgaaacttacaatt…	TGTGTAGGCTCAAATTCCCC	ACCGTACGATATTCCATCCG	59.8005	279	c15569.graph_c0
c15571.graph_c0	(TTC)6	cttgccgttgccgaatgagttccctttccccatgcactctctctcattctctcttattctctctcattctTTCTTCTTCTTCTTCTTCaatttcaattctcaccatttgacgtaatggctaaaggtggaaaactaatgaggctgaaatcggtgctgaagaaatggaactcattcggcaacggcaagcagagccgccacagcaccagcgccgtcgccgccgacgagtcctcctccagatcggacctccacgccgtctacgtcggaaaatcccgccgcctctaccgggtctcctccggcgtcctcgacaaccccgtcttccgggaactggtagagaggtcccgcgacgactccgaccaccaagacgacaccatcaatgtggcatgcgagg	CTTTCCCCATGCACTCTCTC	CCATTTCTTCAGCACCGATT	59.9385	142	c15571.graph_c0
c15586.graph_c0	(TA)7	gaaggagagattatatgTATATATATATATAttggttggagctaacgacagttacagtgagattgcgcgtttggggtgtcctgcagaggctattttgttgttgtcgttggtggtttgtgttgtgtgggtttatgagagagtggggttgacatgggaagggtttttcttgttgattaggatggcaaatcttaaggatgcacattctttccaaacattccaccatttcgaagcacccttgaaggtcgaaaccaccattaacatgggttttgaagttttccatcgttcgtttctctgcaaccaccatttggaagcaccgttatatccgaaaatc	#N/A	#N/A	#N/A	#N/A	c15586.graph_c0
c15594.graph_c0	(T)18	TTTTTTTTTTTTTTTTTTgttgaaatttgaaatatatttttgattcattattggtacataatcaaagtactcaagaatgttacaatggttttctcattcaagtacggtaacaccataatccgaatatgaggattgaatgaaattctgattcatgtgaaattttatctagtcaaacaacactacggtggattcatcaatgtccccatgcatttgaagcttgtctcgagatggtccaatccttatcctttccgatagcccaaaagaagtagcccttcaagctccatgccctagcaaaccgaaccttcttcgttatggatg	#N/A	#N/A	#N/A	#N/A	c15594.graph_c0
c15612.graph_c0	(A)10	tttggaatctagatttaccttgttttattattattaaactttgtcagtttataatataagacagtacatgatttaaacatcctcgcgtttgaatcaaataatttcaaaatgaaatcccctccagaaagcaagcatctggccgtcctctcAAAAAAAAAAggaatcggattaaacagtcagatcaacaaattattcacctgaggaatccccaataacttttggaacctattttcattttgtaaataaaccagaggtacattttgtgatgggagcttccagtgtccaagagaaccttgagttgtctgatgaacagcttttaagcataaaaataattatttttgatcggtataaacagcatcaacatcatcaagctcaagtaatttgctcataagttgcttg…	AACATCCTCGCGTTTGAATC	ACACTGGAAGCTCCCATCAC	60.1005	207	c15612.graph_c0
c15618.graph_c0	(TA)6	gctcaatcaatgtaaagagtatataattcacaaggtacaagtcaaataggttttacaacaaaacacagtaaaaccagcaaagttcaacaacatacatgtgttTATATATATATAgaagatatctacgaaagtcgtaatgactgagtcgaagctaagaaaagtagggtggaaaatgtgtttctgtacaatcaaagaccgaggaaggatcaatggcaaactgaacgacagatctgagatcatcccaattttcattggcaaatgcatagtcttcaacattgtgattccaaaaagttgggtaaggggttgatggtggttgaagatggggtagttgcccaaactgcccaagaaacaagtgtttcttttcatcaacctgtccaaatactggctttagttgttgca…	AAACCAGCAAAGTTCAACAACA	GGCAACTACCCCATCTTCAA	59.813	263	c15618.graph_c0
c15620.graph_c0	(TC)10	TCTCTCTCTCTCTCTCTCTCtactgttcactgaaattgaagtgatccctgcgcgcaattgcgattactgtttcgtttgtttctctgtattcgaattgaatgctgtggtgttagggtttaggattgaaatgcgagtgtttgtgattggagattcgggcagtgtagtgtggaacgtaccgagatcttgctgttttgttttgtattttctttttctcttggagatttttggcggatttggctgcgcgccgtcaattttgcattgaatctgttggtttatggcttttatctgcgttgtattctgattttgactgaagctgtcag	#N/A	#N/A	#N/A	#N/A	c15620.graph_c0
c15628.graph_c0	(A)10	ctcaagagtgtaactaaaacttaaaaataggaaatggcattataaacgttaaacgaatatgatgtataggctcacgaatggctacaaataacctaacgtcgatacatatacagaacaagtgaatgAAAAAAAAAAtggaaacgagaaaggtagggttttcccttttcacgataggctttcttgaatatggatttctcatgattgagtattgatgacacgacatcgaggtaccgttttatgaagcattatagtccccttaaatgccatgatctgatggcagttcattctatagttggtaagctcatcgggtttcatcttgctaaatccgaatttttctgtccatatagattctgcttcttcagcagccggtagcacaagatttttcactttcaagaaagc…	TAGGCTCACGAATGGCTACA	GAAACCCGATGAGCTTACCA	59.759	247	c15628.graph_c0
c15644.graph_c0	(CT)8	gcctttagattttcctgtgttcttatcagtgataatgacagcttcaagaatctcaccaaactgctcaaaatatttgcgcatttcttcggttggagtctcccaagctaggcctccaacgaagaccttggtgaacgttgtgtctccgaactgtgatcggtaatgtgggtaagccatggtgtcaagggaagaaaaaggtgtccttgtttatgcatgaaagctagttaagctcaaaagggtgtcttgtttcttctgatctctacttattgacttgtcactgccattttctcttctggttttctgCTCTCTCTCTCTCTCTatctctatctctatctttctctgtgtgtggtcttgtatttgtcctacttcaccattcaacaacgccccttcacgacacaagaa…	GTCTCCGAACTGTGATCGGT	ATTCTTGTGTCGTGAAGGGG	60.043	262	c15644.graph_c0
c15671.graph_c0	(TTC)5	atacacttctctgtatctgaatacccaagcagaatggcctctcgtccctgctaactctccaagcgcgcaaaagatacagccatcgttgacaggccatgacattcgcgcatacacttctctgtatctgaataaccaagcagaatggcttcacatttttgcatctctcactcttttcttttccataatcatcaatcttttccctctgcattctctgtTTCTTCTTCTTCTTCattttctctgcacaattttgtattctcaaacgtcacccacgaacgcttcacgcttatctccaaagcctctctccaccaccctcacgcccacgcgccaaaccaagacgctgtttctcgcgacccagatacaaattcctcgtctttatccaaaagccgcgtttgggttaat…	ACCAAGCAGAATGGCTTCAC	CGGCTTTTGGATAAAGACGA	60.2325	255	c15671.graph_c0
c15673.graph_c0	(AC)6	ggagacaagaattaaaactgcaagagagaattttaaaaactaaagacaaaaaattataagaaatagaattacaaaaactagaaatatatctagattaaacttgttattttggaaataaacaatacaaagagtcatgatatttcttcaactatACACACACACACataaatgaagttactaaaagcatcacttgtttatctaaggctatgaattcctacatcttcagtgtcctatgaagtcaccaatgtgactgttgtatgagcatatgtacaagaaaatacattcacaaaaacgcctcctactatgatatgcatggatacggaagaaggtctaaaggtccacacacacataggaaatgactgaaccagctcggcgctttgtacgttggctaaccttcca…	TTTGGAAATAAACAATACAAAGAGTCA	AGGAGGCGTTTTTGTGAATG	59.778	193	c15673.graph_c0
c15683.graph_c0	(TCT)5	tcttcatcaTCTTCTTCTTCTTCTtggttccctcgaagaagcaaagaaaatggctactatcatcgactctcatttcttagcgttcaccgcacttgtcactattggctatcagtttctgtttttcgtcatcactgcgcttctcaaattcgacaaagtcactgattttgcgggaagcacgaatttcatcataattgctgtattgaccctggtgatcaaaggctcctggtattttcggcagataatcctgactttgtttgttgtgatatggggaattcgcctggcgtttttcctgttattcagaattttgcagtggggagaagaccg	#N/A	#N/A	#N/A	#N/A	c15683.graph_c0
c15691.graph_c0	(A)10	aatcttctttgattgattccttcaaagttcaaacggagtgttatataataagaaaatcttagaaggcataaaaacccgtaaaatccgctaaatatatttagtacccgcggtgttttaatatccgttagttaacgggtcgggttcgggttcgtatttgcagatatttcgtttgcaaaataaaattataattttatcttttttacattaaattgttttccaagcgtttgtgccgaaccctaaatctcacttcttcttctcctacactgttctttcattctcattgccctcacagaaggagagAAAAAAAAAAtgaagttcaatgggtttcctctagccggcgcaacagccgcaagagccatttcacggcgtcggtccttcgcgtgctgatgagtgtgccgc…	TTTGTGCCGAACCCTAAATC	TAAGGGTCGTTCTCGCTTTG	60.158	269	c15691.graph_c0
c15697.graph_c0	(GAA)5	acccattcagcaccatttgtgggataattttgtccagtaaccgggtcctcagaagctgaaacttctgcatcatattgcccttcacctatttgcgattgaagagtagcatcagatgcagtaggagtggaacgaagagaaggaggtgttgatgctcctaagcgaagctggtttaagcttctgatagcggagtcgatgtcgttgccgcaatcttcgagggctttctcgaggaggtggttgtccatgtcagggaagaaggcggcgaggtggtggaggagggaagagggagagaggcgaaccgggGAAGAAGAAGAAGAAcaacggatcctctttggaggaagctcttggaacagcgctgatctcttcccgcacactatgatcgcagacatgtttcgatcctct…	AGGAGGTGGTTGTCCATGTC	TTCCAAGAGCTTCCTCCAAA	59.8715	122	c15697.graph_c0
c15699.graph_c0	(AAT)5	tctccttctgtgctcttgcaggtccttcgttctcttattttatataactttcttataatcaaaatttttacttcatttaatattattcacgtgtcattctgtcattgatccaaaattactccataatcaataataatgattataaacacAATAATAATAATAATcataaacaccaatcacataataacacatagatgatattaaaatattgtcaaaatatcgttactaaaaccatgaataatctaacttttcaaaaatgatgtccccactttgttattcacgacagagcaccatgagtgtgatgaggttgtgtggggtcctcagaagttgttggcacatgagacataactccccgaaggtggcacaggccctacagcaatgaagacaagtgatcacatg…	TGCAGGTCCTTCGTTCTCTT	CATGGTGCTCTGTCGTGAAT	59.848	279	c15699.graph_c0
c15705.graph_c0	(A)10	ttttatatgaatttctgaatgaatattattaattattaaaattgcagAAAAAAAAAAttaaaacagacttttaaaattagcaatactcatcataacaaagaatatcatctatatatgatatatgtataaaataataatgaaaataataaaaaatttcaaacaattatcaacctaagtgggacgtgacaataaaattgatttatgagaaacaagtcacctattccaagaacatacacacatacattcattttttaccatttccaatggaaattgttaaggatttttcatctttattctcaactttcgagcaacttgtgctgctttaggatgacttggtcgcttgttactatggtgctg	#N/A	#N/A	#N/A	#N/A	c15705.graph_c0
c15708.graph_c0	(A)10	attagttagtctgttcagaaatttgtcagaatatcattagttagtctgttcagaaatttgttacgtattagtctatattaataagctcaataaataggacttctgttatgtttaagcagtatgataccatctgctatttttttttcctatttgattctttaactcattataatgccaacaatattcttggtgtgcttaatctggtgtatctaccatggttgtatggactcgtttgcagattttgcaaacctgccaccacagtttgtgttagtattcgtggaacaactatgattttgttgtAAAAAAAAAA	#N/A	#N/A	#N/A	#N/A	c15708.graph_c0
c15727.graph_c0	(AAG)5	acaacaacaacagccccgccactgcccgcaaacctccatccaccgccgccgccgctcttaaagccctcttccgcccacccgccctcccggagctacgccgcacaaagtccttttccgcctccaaaaacgaacctttctctacctccttcgaaccccagcgcaaatcctgcgacgtccgcgtccgcagcaccctctccaaccttttccaccaggacctcaagccccaaaacgacaaacccccagaactaaacgacattcgcccacgtgttctcgaccagcccgttgataaacaagaggcccAAGAAGAAGAAGAAGacgagaaagacgagatcagggttgtggaggagcccaaggtcaatgtgaacgaaatagttgaagtcattgaagaacttgaagttg…	ACTAAACGACATTCGCCCAC	TCGCTTGTGATGAGTCAAGG	59.992	278	c15727.graph_c0
c15738.graph_c0	(GA)7	aacatagttccttacactttttttttcaagtggcacgatagtggtgagataatttactcatctatctattcattctaaaacttttagggcaaggcttggcacagtcccagctgagggcagaacacgaaataggaatggtttcagttttgctggtcttctgcctttatactattagaagcacaccaattgtttattgtaccaatgagttggagcgtacagacagaggagacatttttgtcctactccaaaaattcttgacttgctttaataaacaggaactggtctttccattcctcagcgGAGAGAGAGAGAGAaaggataagagtttaagattaattccagtgtgcttctctctaactgttacgagtctgtgacgctcgctgggataaggaagcagag…	TTTGCTGGTCTTCTGCCTTT	ACATGCTTGCTCTGCTTCCT	60.0785	263	c15738.graph_c0
c15745.graph_c0	(ATC)5	tatgtcaatagatcgccttggggttaaaatacgaacaagtgcatcttccattgctgtatgcactgttgaagatatccttgtaaatgaaccaagttttttgccttcaagacttgctgccacagactcacatagtttctcagctatttcctcggccacattcttggtcatgagtctgtccttcagagctttcaaagccggttccaaatccgacttctccaaattggcctttccagcaatactctggaacatagatgaaaaccaaccctttttcttagcctcaggcttgctatccttcccagtATCATCATCATCATCttcatcctcgctatcactgctaagaacctcttctttatccatcatactctccccttgttctttagccagaaagtcaaccttttt…	CCAAATCCGACTTCTCCAAA	GGAGGGAGATGGGGATAAAA	60.0665	215	c15745.graph_c0
c15745.graph_c0	(A)10	gtggaggatgcgctggtagacggcgacgaagacgaggccgaggtcattgtggaaggtccatttgaggcagtaggaagctccaggtgcgtcgtaggtgaagctcgccgcaccggatcgctcctccaggaggcacgatcggatcaacgtgtcgatcggagaccccttgagggcattggtgaaatggttgcaggtccagaggatcaagcctccgcgcgtgaatatcagtaattgctccaacatctttgatcactgcaatgccacaaacagtctgagataggttttttctgatttgggaaattgAAAAAAAAAAtggaaaagatgggttaggtttgtggaggatacgggaaatgcagaagatgatggaacacgcactgacacgtgctagattgattgattcca…	CCAAATCCGACTTCTCCAAA	GGAGGGAGATGGGGATAAAA	60.0665	215	c15745.graph_c0
c15758.graph_c0	(T)10	tctaagtccaagaaagttaaagtggtccctcctttcaggcgcttgctttcaaagctgccaacatggtctctgatcgttgctaatgccatgcacagttgggtaatgtttcatactccggcatttgtttagttgttactggtgctctaaattggagttgttaattgtcatgtttgatggcaaattgtcatttatcatgttgcaattcggatcacatatcttgttgcaatttccatgtggcaatctaaccttcagttcccagtctagccacatcatgtggcttcttatttgtttcccattttgTTTTTTTTTTcctattcacagggtttttttattgttctttcatggatgcccatatacttcagctcggtgtatcgtgtggatctcagacatgcagcatgg…	TGTTGCAATTCGGATCACAT	ATATCCGACCACAAACCAGC	59.8755	270	c15758.graph_c0
c15759.graph_c0	(CTC)5	aaccgagatagagaaagaagagaaaagtagtacgaatctgcaacaaatagtcatggctgcgcttggggaccaatcagaagCTCCTCCTCCTCCTCctgaccagcaagccatggcttcccagaacaaacccatttctaacatcgtcatcatcattgctatgcagacggaggcacttcccatcgtcaacaggttccagctcaccgaggaacctaattctccgtttccacaaggagttccctgggtccgttatcgtgggacatacaaaaatctcaatgtaagcttgatctggcctggaaaagatcctgttttaggggttgatagcgtaggcacaatatcatctgctcttgtaacatatgccgctatacaaacgttacaaccagacttgatcatcaatg	AAATAGTCATGGCTGCGCTT	AACCTGTTGACGATGGGAAG	59.9195	148	c15759.graph_c0
c15760.graph_c0	(AG)11	AGAGAGAGAGAGAGAGAGAGAGtgaggacactcatcatcgttctttcgttattatcgttatcatatttcacttcactccctcatcccttttatttcttacaaagaagagcaactacaacaacaagaagattacgccaaacgatgtcgtatgtgcctccgcacctccgaaataacggctccgcgaccgtcgccaccgccagaaccccctccgtaaccctagacaacaacaaccaccaccacaaccataacaaccaccacaagcttgcattcacctccaacaacaacaacaacaccaacgccaatggctctccctcgctcccct	CCACCACCACAACCATAACA	CATCAAGATTAAGCCGGGAA	60.0795	251	c15760.graph_c0
c15760.graph_c0	(CAA)5	agagagagagagagagagagagtgaggacactcatcatcgttctttcgttattatcgttatcatatttcacttcactccctcatcccttttatttcttacaaagaagagcaactacaacaacaagaagattacgccaaacgatgtcgtatgtgcctccgcacctccgaaataacggctccgcgaccgtcgccaccgccagaaccccctccgtaaccctagacaacaacaaccaccaccacaaccataacaaccaccacaagcttgcattcacctcCAACAACAACAACAAcaccaacgccaatggctctccctcgctcccctccttccacaatgcctctcgccggagctccgccgcacctccgtcgccgaggattttcgccacacctgaccccgtcttc…	CCACCACCACAACCATAACA	CATCAAGATTAAGCCGGGAA	60.0795	251	c15760.graph_c0
c15761.graph_c0	(TC)11	TCTCTCTCTCTCTCTCTCTCTCccattcattgcgagtttgctacacacaacctctcttttttcagacacaagacaccaatgttattgtaactctgatatttcattgctgtcacaaagtgaaagagcttgaagggggaaaggagaacaaaatttgttgatttaagataatctgaaagcaagatgatcactgatgtgcccccatctatggttcaaaatggtaggtcaagtagatattcctttggctctagcaatggcaatgatgataccccttcacacaacggtgctgctgttgtcaatgttgatgactatgatagtgatagct	#N/A	#N/A	#N/A	#N/A	c15761.graph_c0
c15782.graph_c0	(T)10	caagaaaatgggaaattgaagaagaaaccgagcaagaagctggaaaaattgtgctcctcggagttccagagttgaaggatcactgcaggagcttgtcccaggttgctcgttcttacacgactctacactccccggattattcacttcactcccagaatagtgagtcattcattttaataattaaaaaggactaattattagaaatacacacagcaaatattaaaataaaataaagacaaacatacattccttcctgcttcttatcgtctcaaagtgtgaagcttttctattgaattaccaTTTTTTTTTTgggctttgtttgttacgcagaggtgaggaaggagagtaataagatacatgagaaagaatagaaaaaggatgaagatgcgaggatggatc…	ACACGACTCTACACTCCCCG	TCCTCGCATCTTCATCCTTT	59.9735	279	c15782.graph_c0
c15784.graph_c0	(GGA)5	aaggacatgacaaaatcaccttgtgtttctacgtcagctttcacagctaggaggaatgatgatctattctcaatttccccaatcatgttgctcctagcatcagatgcattacttgttgtagaaactaaaagtgttgaagtatctttctttgcctccctcttcatcaatgactgataaaattcaactagctctggagctctgtggactttgtcaccatccattccccctcttgataggcttcctgggggaggaggaggtggaggtggtccacctggcggtggtggtggccgtggagcccctGGAGGAGGAGGAGGAattggtggagcagatggcactccattggcaggatttccatttgtggtagcagcagcagcaccagatggcttaggaggaggccta…	TTCCCCCTCTTGATAGGCTT	CTGCTGCTACCACAAATGGA	59.948	150	c15784.graph_c0
c15793.graph_c0	(AG)6	ggagttaacgtgtgaagcagaagaggaagagaaagaagaagaagcaagagaagcagaaggagagggatcctgatctggattactgttggccactatggtgatggttcttgaggctgagcaacccatgatttcacaacgaacaaggtgatgtgccttccttgcctttgcttaattggtttgcttcctctctcaaaaaaacactttctattttttccttccctcctcactccaaactttttggcttgtaaaagtcttttttggaagacctttgtgaaataatgattgtcctatagtagagatAGAGAGAGAGAGtgtgtcttttggaggcttagattagatgcaaaggaagtacataggggaggtatactgtggtgagaggtggtagaacggtgctttcaa…	AACAAGGTGATGTGCCTTCC	GCACCGTTCTACCACCTCTC	59.85	255	c15793.graph_c0
c15794.graph_c0	(T)15	TTTTTTTTTTTTTTTctcttcttcaagttttgctctctgtgaattagttcaacagtgacttgctttgctggtttggttttcttctgttatttagagatctttattgaatttcggtttttctagttgaatcatgaggcgtaatgaatgatgggttgatttaaaaatttcaaacttttgttgctgcattgggatgttggattcatttctgcatttcgtgtgttcaattgaagttgacgttatttctggcgttttgcatctttgggatctgtctatcacagaaggggcatttttgttttttccactaaccaaaggttt	#N/A	#N/A	#N/A	#N/A	c15794.graph_c0
c15803.graph_c0	(T)12	TTTTTTTTTTTTgaaaaataagaagcccgttcatacccataaatagaatttacttttgaatgaaaaaaaaatacacaggtagagatgttgtcaagctgtcaatagttcatcttacaaccttataagacgcatgaacataaaggcaaatagtttttccctgaacaggagaaaaatgagtgctatacgaagtttgtcttcaaatcatggtctgcaacatcgcaatacaatctagatttgcgatgaaatctaaaactgaatcaaatactaatgtatatccacattgacgttcaaagccctgctttagcatgtctt	#N/A	#N/A	#N/A	#N/A	c15803.graph_c0
c15823.graph_c0	(TGT)5	ggggtattcataaattcacattcaggccaaaagaaccagcgtccagatacattccccttcgtcctcagttctcaattctcaattccaaattccagattagggttagggcttccaatgaccgtctgctctaccctttcttcacaatctctattccatcatcgcttctgttttctcTGTTGTTGTTGTTGTggttcttagggattattagttactaaatttacgtatctcattgttttactatcttcttcgatggacctgtctcactcccaatccaacctgtccctcggattttcatcctctcacgcttcgccgcttcgtcgttccgacccgccggtgccgctgcagctgcttgaaccgccgcagccgctggagaatggaagtttggatgtcgaatcggat…	ATTCCCCTTCGTCCTCAGTT	GAAAATCCGAGGGACAGGTT	60.1205	243	c15823.graph_c0
c15823.graph_c0	(T)10	aagttaaagctattataggtttggaacaggggttcttgatcaaccaacctgagtacagagttcttctggtgaatctacagaaaataatttctctgatagaggttagacaccttgaattcttttcgctgctgtttgatgcttaaagcaatgttattaatcatatttttggccatctatagattcattccctcttttgagatcatatttgtatttattttcttcaataccttaccgtgttatttgttaaaatacacagggtgacgtggtaaatatttcattgctttgtatttgcaaaatgtaTTTTTTTTTTgtcgaaaagaaaggttgattattctttctgataagttggtaatgaaagatatttcagaagcgcctgagttcatac	ATTCCCCTTCGTCCTCAGTT	GAAAATCCGAGGGACAGGTT	60.1205	243	c15823.graph_c0
c15830.graph_c0	(A)10	tatgttaagttgtttcaattcagaagtaattcttcaacataaaatcgattatgtgaaaaattacataaggttataatattcggtatttcaacatgatttAAAAAAAAAAttccaccgaaaagctaaaactacaagcttactagttgtatttggaaacacgggtaattgatccacctctttagatttactttccagagggatatgtataagaaataaagttgcacgtaatggtactattaccggctccttgcaaccatacactgatacaatatcaaaattacactaatctaccatcactgtagagaaaagcgttggaagaaagttcagtagtctctgtagagagcggtattcctgttcagttaaaaagaaaaaccttgccagcatggcaattacgaagag…	CAGAAGTAATTCTTCAACATAAAATCG	GTTGCAAGGAGCCGGTAATA	59.467	234	c15830.graph_c0
c15860.graph_c0	(AG)6	cccgcataaaaaaggtggcatttgagagcaaaagaataacacccagaagtcgaaatcgaaagaccgcaaggaaacacaaactgggtaggagggaaaaaaagtcagttgcaggcaagacaaggaaaataacgaaagggagtaacaatggaagaatggaaaggcgtgcttgtgaagagatgggtggaaattaccttgaatgaagaatgaaagagagatctaaagagaaagaaagaagaattaagagatgaaggagggaatgagtggaatgaagaggtgtgagaatttatatagagaaaaggaAGAGAGAGAGAGaaaatggcagtaaaagttcaagatctaaccccgtcccgttccgtagaccatagtttttccgtgacaaaagcattacattacca	AGGCGTGCTTGTGAAGAGAT	CTATGGTCTACGGAACGGGA	59.984	207	c15860.graph_c0
c15862.graph_c0	(TC)6	tgattggcaatacttattggtgaaattttagaatataaagaagcttcaatggcaaagaaaccaggacaaagatccagtaaattatctgtgtacctttacattcctaatataataggatacatacgggttcttttaaactgttttgccttctcccaatgtttaacaaacaaagccttgttcgcttttctctattttttgagctttgtttgtgatgctgtcgatggatggtgtgcccgcaaattcaatcaagtgtcaacctttggggctgtgctggacatggtaacagacaggttattctctTCTCTCTCTCTCtatgcatgcatacaaaagatgtctgatgatcggtgctgttataacttctttatgttgttcaattcttgtgtgctttgaaataatgtg…	CAAAGCCTTGTTCGCTTTTC	ACAGCACCGATCATCAGACA	60.1375	184	c15862.graph_c0
c15863.graph_c0	(A)23	AAAAAAAAAAAAAAAAAAAAAAAtctaagcctacaaagttggaaaagtgctctgaggatgtccaccagaaataagcaaccaagtagctctcacataaaagcagttcgtccaccccttctggtatgcctatcataagcggtattaaatttgtccaccagctcattcattccacttgagcagttggtaagcattgccaggtaactaatcaataaggtatcattgtactccattaagaaatcatcttgaaatttctcggattcaatagcaggcaatcttctcaggagacttgacacttgtcttaatagtgaattttcacaaggaac	ATGTCTGATTCCTCCGCATC	CAACTTCTCCGTAAGCCCTG	59.9555	259	c15863.graph_c0
c15863.graph_c0	(A)10	tggcttaagatgagcaacatgatcaactgatatccgttctgcttcaacagtctcaatagtatagcttgagagaacaaagataagttgtggaatcccatctatgacatgcagttcactttcataaatactgactgggagatccttctgagagtgattgatagaaggattgagaagaacataaactgggctttcattgatatccatcagagctttgtgaatatgcatgtctgattcctccgcatcacttccagtcgaataccatcccagtatgtagaagtgtgggaacaccttcttatctggAAAAAAAAAAtcatcaaataaatagatcacaaatttgagacaaaaaaaaattatgagatccattaggataaacttcttcgtatctaagcaagtttccac…	ATGTCTGATTCCTCCGCATC	CAACTTCTCCGTAAGCCCTG	59.9555	259	c15863.graph_c0
c15863.graph_c0	(A)15gactgaactaaacttcataaaattaaaaaatttgaaagggagagagcc(AG)8	cacaaattagctaattttaacttgcagaagctcgtttcattttgccttcttattttcttgtccagtcagggcttacggagaagttgttccaaatagacccagctcattgtaaaaaacgaagctgagaaattaacgccacgccaaaattgtaagccacacaacgccaatgttaggtcaaggtcgttaaaggttttaaactgcgctcatgatttcattaagataatgtacaataaaattggggaaaaagtgccaccacaattgcgatcataacagaatcaaaaatgttgacacgcgaaccatAAAAAAAAAAAAAAAgactgaactaaacttcataaaattaaaaaatttgaaagggagagagccAGAGAGAGAGAGAGAGaaaggaatactaaacagagt…	ATGTCTGATTCCTCCGCATC	CAACTTCTCCGTAAGCCCTG	59.9555	259	c15863.graph_c0
c15870.graph_c0	(GCG)5	tcaaattcaagtggggttggaggaggtggagggagtgtgattggagggggaaagaagaaggggaagctttctgggggtgcaattgcagggattgttgttgggtgcgtggtggcacttttgttggttctctttgctttgattattttgtgtagaagcgggaacaagactaggagtgttgataatgttagcaacgtggtgggcttgaaggaggaacctcaacagcatggggaggtgggaattgagggtggtaatgtggagagtggtggtggtgctggtggtggtggggattcggtggccgcaGCGGCGGCGGCGGCGgcagtggcggcagtgggtgggaatggagttggcggtggaagtggtggagataagaagttggtgttttatgggaataaagtgaag…	AAGGAGGAACCTCAACAGCA	TGCAGAAGCCCTTAGCAAAT	59.913	231	c15870.graph_c0
c15871.graph_c0	(GCG)6	gtgagaaatgaaggcgcatgtcggaggtggcgtggtttacgttgggccagttcgtatcagaaaatcagaaaaaataatgagaaaacggcgttgagttgagttgtgagaggaagagtgaagaaggtgagaagcgtcaacgctgaattgtgaagatgaagagcataaacgacgacggttccacgcaagatctcgaccctcagagcgaccacagctccgattacttaactcacccaaactctaacccccaacctcaccctcacccgcgccgtccgcggggtttcGCGGCGGCGGCGGCGGCGgtcactaccaattccgtcgccaagggaaagaaggagagagagaaggagaaggagcgaaccaagctccgggagcgacatcgccgggccatcaccagtcgca…	GGCGTTGAGTTGAGTTGTGA	GGTTCGCTCCTTCTCCTTCT	59.9185	273	c15871.graph_c0
c15872.graph_c0	(TTA)6	TTATTATTATTATTATTAacatttatgattcacgtttcacaatctacagctgttttggttcctcaatccactttgatcttagcaacttgagcagcattcttgcttttgttttagttttggggccacactgactctggagaagaaacagcaactgagtcaaaactccagcaccgattgcttcatctcttgcacgaccaaaatctcggcaaacaattgcaagtatcccaacagcactctcactacactcttgattacacaccctgaaaaccatcttcaccaaagttgcaaccccataagggtgattcaccagtgcctctt	#N/A	#N/A	#N/A	#N/A	c15872.graph_c0
c15873.graph_c0	(ATT)7	ctctgctacttgtgtttccaccaacataaacatcagaaaccatatttgtagtccttgctaccattctagtggatagagtgtgaaaggggaaaaatttgctgaacaaaccatttgggttagtgtgtctcagtgcaccaaacccagacatggttttagtgttcctataagagagtacgcatttcaaatctgtacctaagatgaaggatgaggaagccatttccattaactgttagatagcaattgaatatgggaaagacttctctccaaaccacaaagtgcactggaaaataaggttctaaaATTATTATTATTATTATTATTa	#N/A	#N/A	#N/A	#N/A	c15873.graph_c0
c15879.graph_c0	(GA)10	ctgggttgtgggatgagagttgttacggctgcagcggaatagaagaagagaaaatagaaggtggtgaaggctttcaaccagtggaagtgatggtggtggcgcattacgcctatgggcgaggtgggggtgcgcaggttaggaaagagatgtgagttacgagttgaagagcgagaaggaggatgacgatgttgaagggaggatatgtatgatttgttgtattattgttgcagaagtgaagaaaagattattgcgtgagagagttggtgtgggagagaaagtccaagtcaaaaagaagacagtGAGAGAGAGAGAGAGAGAGA	#N/A	#N/A	#N/A	#N/A	c15879.graph_c0
c15888.graph_c0	(T)10	ttttgagaagaaataaggaagtatttttaaaaatgattattgtgtggatagtgtttggatggaggtgataatttgcatagatgagatttggggttatcgaaaatgaaaaggggaagtaagagaggacagaagagaagaaacacaggcacagtggtgaaagaactaaagtgggttcactttgccatcgctatcatcctttcttacccagaaagcctccacccgtctgcacccgcttgtccctattatcattgcctgggtcaggatcgtttcaatttttaacaaacaattctctatttaataTTTTTTTTTTatctatgcacaatattatatttaaaaaaattaaaatcaaaattacaactaaaatctcgcattctcaaatccatgcaagtcgctaactct…	AGTGGGTTCACTTTGCCATC	TAGCGACTTGCATGGATTTG	59.903	228	c15888.graph_c0
c15891.graph_c0	(ATG)5	ttgattcagagatgggcatggaggaacaagactcggagaagaaggtggagatcgtcctcaaaactattggtcctgcacgcccctctcgcctcctacttccttcttccatcaaggtgcgtgatttgaggaggttagttgctgagaatgttaatttaccaattgagaacttgagtcttattctgcgtggatgtgctttgtgtgacatgaaaaatggagatgaattatctgtacaactcaatgatggagatagcttgattgttgctgtcaaaccaaagccacccgtgaaggatgaatatgacaATGATGATGATGATGaagatctgaagtttcggcttcctcactcatcaagtcggtggaagaagtggctttacacttttctacacgataacttgaagcttc…	CCTCTCGCCTCCTACTTCCT	TGAGTGAGGAAGCCGAAACT	59.9805	263	c15891.graph_c0
c15897.graph_c1	(ATA)5	aggaagaggtgtaatctgagatcccaagtcgcagaccaaaccaaagacttcagatctcagattacacctcttccttacttttctcatcctgtcctaacgcggacaacaaaaattcaatcaaacgctgccgttcttttcttctccctgttctgattttagggtttttgtaatgggtcttggtaacgacgaagaggaagATAATAATAATAATAccaatagtaacaaggtccatgatgaaagagatgatggatgtgggaagtctttcgcctcagtttattgttccatttgtctggagcctgttgccgataatggggatagatcctgggctaagcttcaatgtggtcatcaatttcatctcgattgcattggttcggcattcaacgtaaaaggagcaatgca…	AACGCGGACAACAAAAATTC	AACAGGCTCCAGACAAATGG	60.0465	206	c15897.graph_c1
c15907.graph_c0	(A)12gt(A)10	AAAAAAAAAAAAgtAAAAAAAAAAcacagctgcaccaatattatgacacccaatacaacaacagccttgctacaagtaactcctcttcccaattcgtgttcaggacttcctttatgacaaaaatagggtgcccaaagtaattcttcctttgttttttttaataaaagacccgacaatctgaaaaatataaaataataaaaataaaatctaatcaaacaaacctagacctaattttcctctcacaaaagtgattaactgaaaacacaatgccaaatatactttccccaaagtaaaagtgctagtaacaccttcttttcaacttac	#N/A	#N/A	#N/A	#N/A	c15907.graph_c0
c15909.graph_c0	(A)11	cgttctgattatatcaggtttaagtcagagaacagaattgtgccggatggtgttaatgcaaagcttcttggatgccatggaccattggccaaccgccaacctggaagagcttttctgaacagtgctactgcttaagtctgtgtctgttacattaagtgttagagattgaattatagtagttttgcaagatttaatcggttattttgtcagtacactcccttaaactaagttgagttcatttgtttttgcagaacctcttgtattggttattttaattttaatgctatattttgttatgatAAAAAAAAAAAgagtgt	#N/A	#N/A	#N/A	#N/A	c15909.graph_c0
c15919.graph_c0	(TAT)7	TATTATTATTATTATTATTATtaacattattaatactattgcctacaccagctcccaaatttctctccacgggaattaccgctgcaatattccaaacttctttcagggccctcgctttcaatgtggcagccccacgcaaagctgcaataaaaattcacaccaccaataaattaaaatgaggacaaacaaatcattaatcagaacgcatattttccgatttccatcaaaattcacacatttttcgttagcagaatgttcttcgatatgtcattcacacttcattctcacaacccgtacctgtcgcagcccccgcagttagag	#N/A	#N/A	#N/A	#N/A	c15919.graph_c0
c15919.graph_c0	(GA)9	ggagaacgggttcccggcaaccgtggcggacgcttcctcactctcaccggcaacgtcctcgggtatggcatcggcagcgccgctacaggagagggtgactttcgagagcgccggagagacagccttagagacttcgagggcggagacgctccaggaacgggagaggaactccatgggctcgcgaggcgtctccggtggccgaaatatgccgccgtgaagcgggtcgggtcgccagggttcggtttgagctttgtccattggcagtgtgaaagaaagagaaataagaccgtaaggatgagtGAGAGAGAGAGAGAGAGA	#N/A	#N/A	#N/A	#N/A	c15919.graph_c0
c15931.graph_c0	(TCT)7	acacaagtctttccgctaagaacaggagaaaatgccatggcctgtacatgggaagggcgcgttaagaagattttttggagggattgaatgatgtagtcagcgcacccaatttctttaaatgacttgagactgaagaagtttgtgtcagtggttgatttggcttgtgagggaaacctgggaatgatatcccatcctcctcgttttcgtccacctgaccgagacccagaacgagaaggtcttcctcttggggctgcgagattgtcatagtagtcgtcattatcatcataatcatcattatcgTCTTCTTCTTCTTCTTCTTCTtcaacttgaagggcgcgtcttcggtccctgcttttgtggagcagagttttcggtttctgactcttgactcttccgaac…	GATTTGGCTTGTGAGGGAAA	AAACCGAAAACTCTGCTCCA	59.952	224	c15931.graph_c0
c15947.graph_c0	(T)10	ttcgacttagggaatataataagtttcctttctgtctctatctcgtttgaaagtcaaatattcagagagagaaagaatagcttgccaatatagatttcgtaatgaacaatttcataatcacttccgtccagacacaatcacttgaaaatcaatagcctagccgacggaattttcatattacattaacagccctgaatcctgctaggtaaaacttagctcactgtgatccgtttttccaaatcatgactccctaaagagtgattctatttgcatcctctttttctctcacaccttttctacTTTTTTTTTTcttttttacatttcaaaaagcaattcctagtatcctagaacctaatttgtggaatgtaaaaaagtgaggcggcggaaccagaaaaaaag…	AATAGCCTAGCCGACGGAAT	GGGAAGTTCTTTTTGCACCA	60.085	269	c15947.graph_c0
c15947.graph_c0	(CTC)6	cggcgccaccacctccctcaccgacgccaccccaccacctctcctcctccccttcctcctcccttccccgcccccgctccggcggaaccgctccctcaacacggccagcttccggagctccgtcaccaccgccacgtcagcagcacgcatcctctccgggtcccacggagaatgcgcctcctgaagtctcacatatgccctcttcatcgacgataccgtctcgaacacctcctccataagcccctccatctgcttcactttcagagccttcaaaggtcccaacgctctctcttcctcgtaCTCCTCCTCCTCCTCCTCttcttcatcctcgtactcctcgttcctgttctcctcagagtcgtagggtgagttatcgtcctccttgccggaggctgcggt…	AATAGCCTAGCCGACGGAAT	GGGAAGTTCTTTTTGCACCA	60.085	269	c15947.graph_c0
c15970.graph_c0	(T)12gtgatatcagtgtatacatgttttattgctctagatggaaaatatttgaaacttatttctt(TTA)6	ttcttccagtaccttctcctttcacagctccattctcatctctaattaatggtgattttaacgtccttcttctcttccctctcccttctgttgttgcaggaaagggaatcttactgtttatggttcaatggatgctaccgatttggacaatcttattcctaatagcttttggagccatcgaattaccattcagcaaccccttcctcgatgatctactcatgtgaccatacgtcaaatatatgtatgattttcacaacctcttttttcttcctttttggctccattagttatcttccattgTTTTTTTTTTTTgtgatatcagtgtatacatgttttattgctctagatggaaaatatttgaaacttatttcttTTATTATTATTATTATTAtttcaaac…	TACCATTCAGCAACCCCTTC	TGGTGGACCAAAGTAAATCTG	58.763	262	c15970.graph_c0
c15972.graph_c0	(CA)7	gacatgaaatcctcatccccatctgaagaaggtgcaggtttgtcagtgttcttaacagtccgatacatctgcaaatgactcttcacatgagctagtgttagatctttcacatccattagttccaaaactgacttaggagtagcccctaacatccaacaaacacaacacttcaaaacacggcaaaacctagaacaatactattgtctttaatttcacatcttggatatgtaatttttcattttaaacaccattttatattattgttaatgactcttcaaacacagtacagaaactctctctCACACACACACACAtatctatgtaaaaaggaagaggaagagagattcactttcatggccaccaagtagttcaacagcatgaacaaagcggttgtgaaga…	CACTTCAAAACACGGCAAAA	CTTCACAACCGCTTTGTTCA	59.8135	233	c15972.graph_c0
c15972.graph_c0	(AG)7	atgatgtgctagcaacaacacagggaacaaaaccaaaatagaaaaagaaaaacacactcaaccaatgaagaattcagaatttgaaaggagagaaagggtgcttaaatatacatatatatgtttattcttccactatagattgaaatttgatatattttatcagagaagaaccccaaaaacagaagaggaagctagaatatgaatcagttaaggtgattaattgaagggctgcaaagtgatgaaatatatgaaaaagatttttgaaagagaagacactttctcaggtacacaaaactatgaAGAGAGAGAGAGAGaaaaagatgtgtagtggtgcatataatataaacaaaaaaatgtaaaaggaatgggaaagaaagagagagatgagagtgttttttg…	CACTTCAAAACACGGCAAAA	CTTCACAACCGCTTTGTTCA	59.8135	233	c15972.graph_c0
c15981.graph_c0	(GCA)5	tcactatcatcaaaaactacttcctcttccaaaggatcaccctcaatttcagcatccactgagtcattagcccccatcaaaaccttatctgttaaatttctacttataacgtcttttgacccttttaactcatctgtatccttgttaaaatcttctccttgtgtttcaccgaagatttcctttcccatttgacgtttcgcattatcatgtccatcctccacttttcttgttcgagggcctggactatcataatcatcaggatcatgtgactcagatcgggagagttccactgctgctcttGCAGCAGCAGCAGCAtatgctgctgactcgaatgctgcctgtgctgcatcagctacgtccttgtacttttttttgcccttaaaggaatcagttaactcc…	CACTTTTCTTGTTCGAGGGC	AGAATTGGAAAACCAGCGTG	59.9815	256	c15981.graph_c0
c15991.graph_c0	(CT)6	ataaacggtggcatatcaacagaaaccattttcgccccattgagtgcaaagacatctcttaaatcagcctgtgacccacagaaggatctccttctgcccccaccgccgccacccggagcaagagacaaagagattctctcaacgccatcatgtttctccaaaccaggtttcttcttttcaaccttagcatcctcaaccacacccttatcattagaatcaccaagtttcctcctttccaattccaaactacgcttttgggacttctctttgtgggttctcttcacagccacaacaacatcaCTCTCTCTCTCTgggacgaccatgacagaggttgtcatgggcttcccctgcaagttggtgtcgacaagaggagagtgtttgtggggtggacgagttttg…	TTCCAAACTACGCTTTTGGG	CACCCCACAAACACTCTCCT	60.0525	149	c15991.graph_c0
c15991.graph_c0	(GA)9	acgaccatgacagaggttgtcatgggcttcccctgcaagttggtgtcgacaagaggagagtgtttgtggggtggacgagttttgtgggtttgagccaagtttaggcttgacatgtgttttaccagaaaagagggtttatatgtttggatgagatctgagtttggggttgtaggtttggattttggagcgtccaagttccgatgttgggaagggtggtgcgccatgccgaaagggtggtggaagccgagaaggtggaaactgcaaagtgaaaaattttggctttgtggttttgttttgtttGAGAGAGAGAGAGAGAGAaatagtataagatacagagaatgtgttgtattgtaatggtggtaacaactactgtacactagatcccaagttccgatgttg…	TTCCAAACTACGCTTTTGGG	CACCCCACAAACACTCTCCT	60.0525	149	c15991.graph_c0
c16010.graph_c0	(A)11	ggcgaagctatgttcgtgtgagtagggacaagcgagacggcgacgtgtcgatggttacggttatgttcaacgtgtgcttggattttattttattttcgttctttcggataattttaattaggacaattatcgatttttttggaaaaagatgtacatttttttggtaaaattgatagaaccagatcaaaattaatattttgaatttgccttgaactgatattgatacgaggaaggttcctttgtacattagtttaaattttctttgtacataaatataagaaaataataaccttttgttttAAAAAAAAAAAggt	#N/A	#N/A	#N/A	#N/A	c16010.graph_c0
c16031.graph_c0	(T)10	ttagggaaaaaataataaactttattacaataTTTTTTTTTTattttagcaaccaagaataataaaaagaataataaatactgactatcatagaaaccaaaatatcgaagatatatgggaagatcggagtgaatatatgacaatcggcttagagcctctgaaatatgaccctttataaaccagtaacaaaattgtataaaagtgcgagtactaatgcttgatgttaaaatgaaaatcaattttaaaaatcatttgaagcaatggctcgttgtctaaactcgtgtcttattttgagacgtctttcttaatcctttcgatgaaatccatcacggtcttcacgct	#N/A	#N/A	#N/A	#N/A	c16031.graph_c0
c16035.graph_c0	(A)10	gcactgttgactgaataatatacctgagttgttgtaaaccccacagtattaaagttcgactcctcctttcgaacaaaattaataagAAAAAAAAAAtctttcgaagctcaaataacagtgatttgcgcatcgatataaagcaatacatgctctgaaaaccgacatacatcttcagcatggtgaatacaagagtttgcattaatgaaatgaacgatgtgaatgaaatcagaagaatattgatacacagtgaaatacagtagtagctttcctttgttattcatgtattatgtgcccagaggattttacccattttacagttgacctggctaatgcgtccattgggtcaacacattttttgagaagaggatcatctgggggcaagaggtcccgcatatc	CGACTCCTCCTTTCGAACAA	ATGGGTAAAATCCTCTGGGC	60.259	254	c16035.graph_c0
c16040.graph_c0	(AAG)5	ttaactccaatttatctacagaaagaacataattgtgtagtgaggaattgccataagataacattgttcttgagtaaaaggatatggacatgtggtctttgttgaacagagagaggcataatttttattaaacaataactattgttgttgcagaatccaccaattatgtttgtgcctttctctttctaacaagatcatatctcctaaagagaaggatccaaatccatataatactagtctatacaaataatttgtcacttgaaaaaaaaattaacaaatctagtaatgaaattggtggctAAGAAGAAGAAGAAGatgttgattctattattaaaggttcacatgatctggagaaacttgaacagtgaactgctgcttttggattcacaaccatgcctt…	TTGTTGTTGCAGAATCCACC	TGTGAATCCAAAAGCAGCAG	59.7675	248	c16040.graph_c0
c16047.graph_c0	(T)11	aagcaataaccgcggcacggaggaggtggaggagaacgaagtttgcggaaacataaagcaaaacgatggcgttgtgggaagaagaaggatgtgcagcgagtgtggggtaagagaatcgatagtgttgttgttgccatgtagacatctgtgtctgtgcacaatgtgtgggtccaccgttcacaattgccctctttgtcactttggcattaatgccagtgtccatgtcaattactcttagcaatttacagcattttccttacaccccatttacctccacacccatcggaaatagttacagtaTTTTTTTTTTTgttttctgtccaaaggacactcactgcaagaaagaagaatcagataaaggtagatggtac	AAGAAGGATGTGCAGCGAGT	TTGCAGTGAGTGTCCTTTGG	59.9465	259	c16047.graph_c0
c16071.graph_c0	(A)11	gttcaggatcaatctttctaaacccataagtgttgagctgcctgataaaactggagaagttactgtgcttaaagaatctgggtaacaaatcccttgaaaactctggtgggttccaaacaacgaaactcttattggtgacgctccaggaaacaatggaattggtggaaggatcatccaccatgtcataagtcttactgaggaatggaggcaaggaactagaattgccctgagcttcctccatcatccaaaacacaaatctcaaaacaaagggaacccacaaaaacccttcagtatactgagAAAAAAAAAAAcctttcaccctttcacaaatacgtccactacaaaacaaaacacacacatgtatctaaaaaagatacatccgtgttctccgcctctctt…	GCTTCCTCCATCATCCAAAA	TGGGATTGGTGAAACCTAGC	59.9735	194	c16071.graph_c0
c16073.graph_c1	(TC)6	gttagaacagcttcgtagatttccatcactaatgtcaaagtccagcaagggtttgacaacaagtgcacccactgttctctgctctgtttcctaggtcaagtccaaccaaactcccctgtctctctcactcttcctcgttctctccgacccatctcttaccagttaccattgcttactcctccttttaacactcatcaatttcttTCTCTCTCTCTCgctctttctcgctctccctctggttttggattcttctcatcccaaaacaagttcctctctgatgggttccatctcgcacgtgatcaccaccaaccccactctccctcacctaccctttacacgttccactggactacgcttttcttgcttcaatccccgcctcctcccgctgccatccaccag…	TCAAGTCCAACCAAACTCCC	GGATTGAAGCAAGAAAAGCG	59.9515	277	c16073.graph_c1
c16094.graph_c0	(A)12	aattactattattattatttctatggctttttctctttgactccaaagaccaaaacagtgaatttaatgctcccttttccacttttctcctctctccctccctctttctttctttctcatgaaaaagaaaccaaaagccagaaatcctttcccatgaaaacatcaacctcaaaccctcttcaccctctcattcattcacactccccaaaaacaaaacttgtttctttcacttccatataccccaaaacaaaaccaaaaaccacactcacctaaaacctcacttcctcaatccaaaacaacAAAAAAAAAAAAcactgttctctcagatcacaccacaaaacacacactcacctaaactcaaccaacctcagtgttctacaagcccttcaccatggactc…	AGCCAGAAATCCTTTCCCAT	TGATCCCCCTGATGATGAGT	60.0955	280	c16094.graph_c0
c16094.graph_c0	(CCA)5	attcacactccccaaaaacaaaacttgtttctttcacttccatataccccaaaacaaaaccaaaaaccacactcacctaaaacctcacttcctcaatccaaaacaacaaaaaaaaaaaacactgttctctcagatcacaccacaaaacacacactcacctaaactcaaccaacctcagtgttctacaagcccttcaccatggactcatcatcagggggatcacaaccccaaccaccatctaccacagaacccacagctccaccacaatctcaaggatcatcaccagccctaccaccaccgCCACCACCACCACCAagccgctacgaatcccagaagcgtcgagactggaacaccttctttcagtacctgcacaaccacaagcccccattgacgttagca…	AGCCAGAAATCCTTTCCCAT	TGATCCCCCTGATGATGAGT	60.0955	280	c16094.graph_c0
c16111.graph_c0	(A)10	atgggcacacccaattccctccactcatctctcccaacatcatatcctacaacactgtaagctctggccatgggcacacatatatataaatcaaaagtggttgatataaataaatagagcattccaaacaaaaaagAAAAAAAAAAcagatcttcagagtccaaaaaccaatcacttttgtacaaagcatttattcacagaataacaagcaaggaatatgaagaagtgttggagaaataaataagttaataagtaaagacggatatgtttgatgcttattgcagatggatatttgatctaggagaaacttctgtgaagctaacaaaaataagccctcataataaagacgatcgtctcaaaaaaaggatccaacacggcctattccagctcatggagaag…	CCTCCACTCATCTCTCCCAA	TCCATCTGCAATAAGCATCAA	59.731	272	c16111.graph_c0
c16116.graph_c0	(A)12	ggcttccttaaccctccttataccaacacttatttgtcttcaatttcattttctttcattcgcttttgcagaagttgatatcggttccacaatttccaccgacaacaatggagtgtggcgttccccttcgggtcattttgctttggggtttcgtgcattgaataataacagggatccgaatacaaagctgttcatggttgccatatggtacgacatgatacccgacaagaccgttgtttggagtttaaaaacagAAAAAAAAAAAActtgtagcagcaccagcgggatcacagtttcggatttctccggcggggctaatactggcgggtcccgaaggagattccatatggcaatcatacctgtcaagtgttgtctccgtaggttctatgcttgatactg…	TGGTACGACATGATACCCGA	AGATTGGGTAGGCAACAACG	59.896	280	c16116.graph_c0
c16129.graph_c0	(CT)7	attagtttaggattggattgggaaggaaagcagaggcagaggttggggaggtggaaaaaaagaaacaaaagaatagaaaaaggtgaggaagaaatcgaggaaaaggaaaaaggaaaaggaagacgaaaagggaagatagtagtttaggaggattaggaagaaggaatgagtgcaacagtgactctaactctgaacctatgccctagttcctccatcgtcaccgcctctcatctctctccgcattgctattccttcaagagcataccaaaccctaatatcaatgccttcttcagcttctccCTCTCTCTCTCTCTgtttcatcacggacgcgtcggtacctgcaagaagctcgtacccaaaccatctccctcaaggcggacggtatctctctctcgcccc…	CCCTAGTTCCTCCATCGTCA	CGAGAGAGAGATACCGTCCG	60.0155	195	c16129.graph_c0
c16130.graph_c0	(A)11	cagctgtctatgtctctcaatctactaataatcaaaatccatggatattttattagttcctgaatacgtttctggtgatgattctttattctcctccatttcaacatctaaaactcctcatatcatcataaccttgcaaatggatctcagattacaacttatggttcaagttccactatatccttcattattaaaatgtgcttttttattaaaattcttagaagtgacaatgtcaaagaatatttttcctatgacctacggcatcaatctgcttgtacccatacactccagcaagactagAAAAAAAAAAAtagacaatttgttgaaattgcaagaacattattacttcatgaaatctaataaaccttatgctttctgcatctctcgatgatgaagttc…	CCTACGGCATCAATCTGCTT	GACCAGCGCCCTAGAAAAAT	60.4085	191	c16130.graph_c0
c16130.graph_c0	(A)11	aaattcttagaagtgacaatgtcaaagaatatttttcctatgacctacggcatcaatctgcttgtacccatacactccagcaagactagaaaaaaaaaaatagacaatttgttgaaattgcaagaacattattacttcatgaaatctaataaaccttatgctttctgcatctctcgatgatgaagttccttattctattgtacccatcaaatgcatttttctagggcgctggtcaaagaatatttttcctatgacctacggcatcaatctgcttgtacccatacactccagcaagactagAAAAAAAAAAAtagacaatttgttgaaattgcaagaacattattacttcatgaaatctaataaaccttatgctttctgcatctctcgatgatgaagttc…	CCTACGGCATCAATCTGCTT	GACCAGCGCCCTAGAAAAAT	60.4085	191	c16130.graph_c0
c16137.graph_c0	(AT)6	gaccaccatagatttgttgtcttgagagacaggagcagttattacaattaacatataaatatacgttcatgttaaccagattataaaccggagatatgatcatcctgatacatataaattacagtgataattattgcatcatattaatctacacatacccgtatatatagtaATATATATATATtataaaattgttgttacttttgtatgatgagatagcaatctaggaattggcagaggcacctcccttgattgaaagaggagaaccacagagagaggtattctcacttctggagttaagaaataccacaataactgtaatgtcatcatggatgtgccttctcatcccttgctcaatcttttggaggtcagaaagcctcatttcacacttcttagcag…	TTGTCTTGAGAGACAGGAGCAG	CTTTCAATCAAGGGAGGTGC	59.728	243	c16137.graph_c0
c16142.graph_c0	(CACT)5	CACTCACTCACTCACTCACTctcccctttttcatttcggtctcttcttctctgtcttataacccaaagttttctttttcttttctctctccaatcttctccctttctccgatctctccgccattcgctacgtgttgattttaacctcagatggagaactctgaaaattctagtgtaggtttcgatgatcaagtgaatgtatcgggtacaccatactataccccctatccgaaacacttgttgctgaaatctggccttcaaccagtcaatatagagttttccccaagctctggtggtgatagttctgtggcttctatgaaa	#N/A	#N/A	#N/A	#N/A	c16142.graph_c0
c16142.graph_c0	(A)10	gagggaggccatccggcaactatgcttttcaattgagcactacaggagtggatataaagaacttcttcaagcatatgctgggaaaaagcgtcatgcagttgcagcttcctaaatttacattcacccatgtctcattttattttttttcgctgtagatctttgcctactataaattttgtatgcagttctcttattcttgttgagcatctatacattacaaagtattgttttcctatcgaactaggtcaaacacttacattggtagttgatcttgatgaaatcactatgttcatttcttgtAAAAAAAAAA	#N/A	#N/A	#N/A	#N/A	c16142.graph_c0
c16151.graph_c0	(A)11	gaaatactagaagtcattggaaccaagctgtccatagtttgaccttaaatgtgcggaagatttttattgatgtcgacgctgatctatccaaagaatgtttacaaaagtttgaggaagacgagtcaaaggaagatgaagtcaaagcagggcgtgaagccacgtggaatcgcttggaagagcttgccattaagaaagctgcaagtggggaagcagtgcttattggtaaagcaccaactcgcccctctgcaggttagatagaactggaatatgtgtattctgctccaatagcttcattttttcAAAAAAAAAAAgatttttatagtgttctttttttgcatgtgatgggttggccaagaggggcaatttcttgaatactttcttattcacttcttatagaaa…	TGCCATTAAGAAAGCTGCAA	TCAAGAAATTGCCCCTCTTG	59.8845	190	c16151.graph_c0
c16158.graph_c0	(A)12	accagaagcttataacttccgacaataatttctagagaattccctgtccttagcatgtggaagactgccccaaaaacttttgaagtgggtggttttccatactcaggcccaattgaagatgcgcgaacaacatcaagaaaagcaattcggtcatcgagggcatcttggtgaggatccttagtttcggagccatcaaacatggccaacatgttatcatcgatcactgttctgttccatctttcaccataactagggttcaccatctcctctcctacttttgccaatttctccttccccaccAAAAAAAAAAAAcctcccag	#N/A	#N/A	#N/A	#N/A	c16158.graph_c0
c16163.graph_c0	(A)10	atcttttcaggcagtctgctttgaaatcttctgctccagcctgatgtaggcttcaccagttcaatgggttttctattattatttgcttcttctgcaagtcttcatatatctttcagtaacaggatgagtataacacctgtatcctgtaacacatgtattgtgacaacattgtctgtggttatgtttgaattcatgattgtggtaaaaataaagtcacttgattgtaatattaattgtgatgtaaaatatgatcttggtaatttgaattatttttaattaatgtcagaatttttttcaactAAAAAAAAAA	#N/A	#N/A	#N/A	#N/A	c16163.graph_c0
c16165.graph_c0	(CAG)5	cttcaaactcttccatcttctcccgtcttcggctcgccttctctgactccaactgcaactccactcggcttaacctccaaactgcctccttcttgtgagcactcaaagctcggtgcccttcttccagctctttgcagtgctccaacatctgagatatcagcatattttcactgaaagctggtatattccccaaagcaaaaggagcaatgtctggtcccctatcaggttgcaaccatgagaatggagctgcagccactgttgcagaagaaagactgagtgtcccagaaagggaacttggacCAGCAGCAGCAGCAGcactacttgaattggaaagccaagaaggaagcaaggctgatgcaggtgctggtgtatcagtacgcagaaatgtcccatcagaag…	GAGCAATGTCTGGTCCCCTA	TGATGGGACATTTCTGCGTA	60.073	194	c16165.graph_c0
c16165.graph_c0	(GAT)5aggatgagtgtgagagaaagggagagtggggtggtggggagaagacagcactgaaatggagc(AG)6	tgcgttgagaaacaagattccattccctaggaccatactgtttgacataagaacgtaataaagcatcctcttcagctctccaacgttgcctctctttcatttccaaatgcaaatccgacatcccatgtcttgaatcttgaactcatcgtgtctccagatgggggaaggcaaaggagaagaagtggggaaagtgagagttggaaggatgaataatcaacagcatgttgaggtgaatgaaacggcggcgttgagacagaagggaagaaggagggtcaaaagggatggcatgttgaggacgacGATGATGATGATGATaggatgagtgtgagagaaagggagagtggggtggtggggagaagacagcactgaaatggagcAGAGAGAGAGAGaaagagagga…	GAGCAATGTCTGGTCCCCTA	TGATGGGACATTTCTGCGTA	60.073	194	c16165.graph_c0
c16169.graph_c0	(A)11	aagtcatccgacatttgaaagtaactatgctgtgcgctataccacaaatcacaatgttcaacggcactgcagaacataacaggtttgctcgcacaaaagggaatgaggtactacattaagtgctcttttttttggttctacattgtgtgttagtaaaagtttgatttttctcacatgatattgtgctctgttatcatagtcctgcataacaaactggatatgataaagcaaaccaggtcatcattatgtaattgaagtggaccaaaataaatttgcattgatgtctctgattactgttttAAAAAAAAAAA	#N/A	#N/A	#N/A	#N/A	c16169.graph_c0
c16173.graph_c0	(T)10	ttaagagctccaagctttacgtatggaatggcgctgcattgttcttcgggtggttgattgcaaggattttcctattcatattcttttttgtccacatgtggacccattttgatgaggtcaatgagatcttcccattggggttttataccttggttgtggtgcctcctgtgttgacgattatgaatttgttttggttctggaagattgccaagggtttggttaaaactctttcaaaagcaaagcatggcaagtgagcctactaaatggccattgaattcatttagtacagttgtgattaacTTTTTTTTTTcctcttaacattctaaaaagattcagtacggtatatgctgtatatttgccttttagaaattgaatatattgttgtgattacatacatgt…	GATCTTCCCATTGGGGTTTT	TTTCTAAAAGGCAAATATACAGCA	58.6945	245	c16173.graph_c0
c16175.graph_c0	(CAT)5	ggaagcagttgtaaaatcggggagaagggtggggtgggttaaagatggtcccaatagccaatagttctttctttcgcccccacattccacgcttctccaaaccaatcttcactctcttctgctcaaccaactcaatacgatgcagcgagcagcatgaaatgaaataaaatgtctcttcaaccttcaaccttcgcaatgtcaatgctgcatcaacgCATCATCATCATCATcttcatgcttcttctacccctcacctccgccaccgcctccgtaccttgccgattctcttttcccgacggagaccatctttacaattacaccctctcttctcccatccgcaacttccctcacggcatcctcagcgaaaacggattttacaaagtggcagtaaacgagacc…	CAACCTTCAACCTTCGCAAT	TTGAAAATCATTCCATCGCA	60.061	260	c16175.graph_c0
c16181.graph_c0	(T)22	TTTTTTTTTTTTTTTTTTTTTTaaaacacaaatataaaaagtctgatatttaaaatgcaaacaaacaacacagcaaagcggtaaaacttgctgcgcttacaaaaatgtaatcaggggttctcaccaaatcacaaaaacacataaaaacacataataacaatgataaaagagccgccaccgtcgatcaagaacccaattttgggaacaaaagttgggagatgatggtggaaacttcaaactaagtacgaaaaacaatctacctagcgatgacacaagagtacaagcaagaaaccagcatttattgtaaccatcccctgatgaa	#N/A	#N/A	#N/A	#N/A	c16181.graph_c0
c16181.graph_c0	(C)10	caattgtgatccctctttcacgctcagccttaagcttgtcaagcacccaggcatacttgaatgacctcttgttcatctcagcagcttccttctcgaacctctcaatcacacgcttgtcaattcctccaagcttgtaaatcagatggccagtggtagtagacttcccagagtcgacatggccaatgaccacaatactgatgtgaaccttttccttacccataattgcctttgagaatctaggagctgcgctaaaaccctagccgcaagagaagagaggctaacaatagagtgaagagaagtCCCCCCCCCCgacg	#N/A	#N/A	#N/A	#N/A	c16181.graph_c0
c16184.graph_c0	(GA)6	gatgaaggttgaacaaagaagattttgttacacaagaggatttccaactcttgttaaaagaagattttccgacatgcataaacgcagttcatagtttcatatatatatttataaaatatcatatgataaaggtggctaggcctcttcattgcagacacacgacctctaagcatggcctatagcttccaatgcagaatggtggccacatctttaacctaacaaagaagaaaaatgcagtggtgaaagaccataaaacattacatttttcttacttgaagaacttcaatttggagagagaagGAGAGAGAGAGAgtgatctatggataatctcaatgcagcttttattaggaaattcagcacatgcacgttatatataacaagggcaattacagagtacat…	AGCATGGCCTATAGCTTCCA	TGACCTCATCTTGGTTCCCT	59.667	270	c16184.graph_c0
c16201.graph_c0	(CT)6ttgttctctcctcttcctttgaccactctccaaca(AC)8	ccattctccttcctctctctctccCTCTCTCTCTCTttgttctctcctcttcctttgaccactctccaacaACACACACACACACACtctctctcactcctccaaccattctgaatgtgaagaagttgttgttgaagggtatagtgtagagtggggtgttctattcttcttggaagtacaaaatgaatgacggtagacaaatggggttgcattatgtagacgcaggttttccttatgctgtgaatgaaaactttgtggatttctttcaaggattctctcatgtgcccgtcaattatgcctttgctggttcaatgcctgatcaggaaagtgtctactggtcaatgaacatgaatccctataagtttggattgtctggccctggtagta	CCATTCTCCTTCCTCTCTCTCT	ACCCCATTTGTCTACCGTCA	59.203	207	c16201.graph_c0
c16211.graph_c0	(T)13	ctcgatgTTTTTTTTTTTTTcggtagaagcatcacgaaatatgtatttaattatttaataattaatattcttcataacacttttgatagaacaaaacaaaaaaaagaaggaaaaagagataaggaaaatttatcaccgacgaaccctcatctttctcaccctgtctgtccatctacaaagaacgacagagagaaaaatcctgtgccggtgttctaacaaaatctcaccggattcaattccggaaaaacctcttctctaaataaaagcgataaaaagagggaaaaaggacgcagcagcgagaaccctcaaacacgaatctc	#N/A	#N/A	#N/A	#N/A	c16211.graph_c0
c16239.graph_c0	(CT)8	gttgtaggacggagatgaggcccacgcagccgtagacggggtccctgagacgagcctcggcctcgtaagcgagggactttacggcgtcgtctcgctgcgaggcgctgagttcattgagaagcttggccacgttgctggccccgaaaaccttgtgcacgtaagcgaacctctgagggttgtccggcggaaagtacggtgcgaacacgcactcctgcgtgcattttcgtctgagaaacttgcacgccgcgcacggcgaattcgatgatgatgacatcttttccgatccctctctctcctttcCTCTCTCTCTCTCTCT	#N/A	#N/A	#N/A	#N/A	c16239.graph_c0
c16242.graph_c0	(AGC)5	gataagtttgtgccttccaagtgtttggtttgtgaccctgctctggtgcctgccctggtaaaggttcaatatcttgtagttgccagcttttgtacatgccagtttataccaaactttaccagttcttttaagccaaacccctccagaataagcttttccctccttgtctcaagaaaatggcaccttctggaaggacagcaactgcagcaacatcaacaaggacagcctcaaagacaaacaccaccacaacaacaagaaggaggacaagacagcaaagaagaacagcacagttcaagaagaAGCAGCAGCAGCAGCacacaaagagcaacaaaaagcaagagactgaacttgttcccactgttttaccctccagctgctcctccataagctcacaagact…	CTTTTAAGCCAAACCCCTCC	AGCAGCTGGAGGGTAAAACA	59.907	254	c16242.graph_c0
c16255.graph_c0	(A)13	tgacctgagtacacaagagatcaatccatcaccaaaccgatttactacacaaaattaaagaaatgtcataacaggatcatttatagatacatatagggttgaaaatatcgtgataagtttaaagttactctttactatggtaaaaatcaacacaagatattgtgatctttagattttaaaaatttaaacacattaagaacatattttaactccttatttcgttttattttaattttttttggttcaagtatgtttcaaatttatgaagtttaatgttacatataacaagattcatgaatcAAAAAAAAAAAAAgaaccacatccaaagtttccctaaagtaaatagataaaaaaacatttgttccctgatctactctctctttttttactacattccag…	TTTTTGGTTCAAGTATGTTTCAAAT	GTGAGATGGATTGGGGTGAC	59.186	260	c16255.graph_c0
c16255.graph_c0	(A)16	aaaaaaaagaaccacatccaaagtttccctaaagtaaatagataaaaaaacatttgttccctgatctactctctctttttttactacattccagccaccctactttcttttcatttctctctttctttgtatcacattacttactacctttcgattttgttgcctctttagtcaccccaatccatctcacaacaggtagacgctaacaagcagacatcatcacacaagaggaaattaaattaaagaagaaacaaattgagacttcagcatatgcatattgcctaataaatcatgagaaatAAAAAAAAAAAAAAAAcaccaaaagagcaaaaacggagacgaccatatcactgcacccattgagtatcggtcagaaatcaaacgcaattaattacccat…	TTTTTGGTTCAAGTATGTTTCAAAT	GTGAGATGGATTGGGGTGAC	59.186	260	c16255.graph_c0
c16263.graph_c0	(CA)6(TA)6	CACACACACACATATATATATATAcacacacacacgtgtgtgtatgtatacacaaatgaaaataataggaaatagtagaaatagaaaataattctaaacttctatataaaattactagacaaggtcaatctaaagtgaggagcaggggaaagaaataatgactgttgaaagtacttaagtacatactatcttgcgctgaaaactggttccgcatcaggcgatggttgcgtccttcgagtgtatttgagtagcaaaccttctgaagaaagacctggtatcttcagatctctgacatacggctgcagatctttccattcccatttt	#N/A	#N/A	#N/A	#N/A	c16263.graph_c0
c16268.graph_c0	(TA)11	TATATATATATATATATATATAatatatatcatctatggaacagtttatgctaaaagtggtcaccatgaacatgtagccacacaatcttgtggcagcaacccctcttcttgatccaatgtgcccttaacagattgataaaactctatccatgaagaagtgttggaatccacagaaccccaagaaaatgttagatttggacttgcagggcaggcagtgaccaaatccaaaactgaaactggtttgagggtctgtggaaaattgaatgctaaattatcaactttgtgttcataaattttcccatttctgtccaatttgtacctt	#N/A	#N/A	#N/A	#N/A	c16268.graph_c0
c16268.graph_c1	(A)10	aaatagcaaagtaaatcgctaagtttgtgcaagacatggctctagatttagtatatttgaggttatttagaatttttgttagctctacaatggtaacattctgggAAAAAAAAAAtcatctgcataaaaattgtaaaccaaaattgaacatgtgaaaaaataaaataaaatttagattagttgttgctctctttttccatctccaacagtgcttgctctgaaaagaaactactgaatcatcatcctcacatggtaccctcaaaagtcaaaacaaaaactcattcaacaacagcaaaagcttccttacaaatccctttcatgcaaacagcacagtttgattaggaatggtgttagtggtggttgatctatgaggaggaatcggtggtctactacccatga…	TCGCTAAGTTTGTGCAAGACA	CAAGCACTGTTGGAGATGGA	59.748	200	c16268.graph_c1
c16268.graph_c1	(AAG)5	acctcttgttgtaaggcttctctggctttgcaagatcctccaagctcctcacatttgttaatgaagtgaaagactgtgacttcccctggtagaattttgataaccccctcttgatggggagttgttgaaagatagaagacatgtcactcaatggatcaggcacaactacaagttgacgatgatcagccgaggatgacgatggagaagaagagggaggggatgtcacttcttcaaaagagtcacattccaacgacgatgacccactagaaatttcagaaacagagggtgatgttgaagagtAAGAAGAAGAAGAAGagaaagacccaacaacatcaagaacatcatcatggtacacatgaactggttctttcttctgggcttgctccattgatctgcaat…	TCGCTAAGTTTGTGCAAGACA	CAAGCACTGTTGGAGATGGA	59.748	200	c16268.graph_c1
c16301.graph_c0	(CCT)7	cacCCTCCTCCTCCTCCTCCTCCTctccatggcctccatcttcttcctctccctcttcttcttcctcaacctccaccctcactcctccgccgtggagattaaccgcgcctgcaatgcaacgcgcttccctctccaatgccaagcctctctcgtccccaatctccttaccaaccccacccctctccaaatcatccaattcaccatcagagcctcttcctccaatctcgtcaccgcgcgatccatgctgcacaccatccgcgacgcctcccgaaacaaccgtacccgcactaccaacgtcaaaaactgtctccgtgtcctccatta	#N/A	#N/A	#N/A	#N/A	c16301.graph_c0
c16306.graph_c0	(T)10	tcgtagcaaagacataagccttcttttccttgctttccgcatgaagccaccagacaccaacaacttctccttctttcctcagcctcttcaaagtcggcaatatcaccgacgttgaacttggtggttgctttcatctctttgccatcatggcctctcgaactttatctgcaaaacaacctaaaccacaaatccaacctatcaaaatgaaaatcatacctgaagctccaccgcgaatctcttcaagtctcgccggaagccagccattgtacctgctatcaaagtctgtctttttgtgtttgaTTTTTTTTTTctttgttttattttatttacatgattgcgatctctcttcttttctattcttctatttcttagtatgctttttttttatttatttatgaa…	CACCGCGAATCTCTTCAAGT	CTCACGGGTTCACACAGAGA	60.1305	255	c16306.graph_c0
c16306.graph_c0	(T)10	gccggaagccagccattgtacctgctatcaaagtctgtctttttgtgtttgattttttttttctttgttttattttatttacatgattgcgatctctcttcttttctattcttctatttcttagtatgctttttttttatttatttatgaaatgactttggaatcttttttaataggtaagagatggagttgaagctgaaagggatgattggtctctgtgtgaacccgtgagtgaaggatgaaggtgtatccgatggtttatttctgatagataaaaggaaaaggttctgacttatctggTTTTTTTTTTcttattgaattaaggggtgaattaaggaatgaaagcacagcaattgaatctgatttggaaggagaataatgtttgttttggaaaagaga…	CACCGCGAATCTCTTCAAGT	CTCACGGGTTCACACAGAGA	60.1305	255	c16306.graph_c0
c16309.graph_c0	(GA)7	gaaagtgtgctaagattgaaggcccgagcagaggtGAGAGAGAGAGAGAataatggaagaaacaaagagaatggaagaagaagtgctagcatcagttcattccacggtgttcaaagaatcagaaagccttgacggaaagtgtgctaagattgaaggctatgatttcaaccgtggagttaactatccgcagctactcaggtccatggccaccactgggtttcaggcttcgaatctcggtgatgccatccaagtcgttaatcaaatgctagattggaggctagttgatgaagctgtgactgaggattgcagtgaccatgagagggacttggagtaccgaaaatctgtgact	TGTGCTAAGATTGAAGGCCC	CTTTCCGTCAAGGCTTTCTG	60.1	134	c16309.graph_c0
c16321.graph_c0	(T)14	atagtttccagtaaacatcaaaggaccaacgttttgaaaaacagtcggtcaccgactaccataattttggccgcaacctcaaggtttatgtcctcaactgcaatgctatctcaatacaataccctttgttcgaaatttctcacaatatgaataaacacaacaaaaccatgatcaaatgtacaatttaaaaccttgtttgggctaattcgttatcaccagtttgaaataccaaatcaatgaaaccaataaggaataagaccacaaaagagcacagtctaacgtgtctttaatgaacatacaTTTTTTTTTTTTTTcattttatcttacatagaataatttagatagacaaaaagtggaagagagggaaggtaggtacctcagcatgtggtcgccctgctt…	CCTTGTTTGGGCTAATTCGT	TTGTTGGAGAAGGGTTCCAC	59.515	233	c16321.graph_c0
c16326.graph_c0	(AGA)6	taatactggaaaacatcatattatagtgttcgatagtaaattttcttttcagatcccaaattctcaacaaccccaacctaagataaaaacacagcacgagagtggAGAAGAAGAAGAAGAAGAaaggctaataacatagcagcactgaagttcgtgccagcaagcagccatggatgctatacggaagcagctcgatgtgttgatgggagccaaccgcaacggcgatgtccgtgaagtcaatcgcaagtactacgatcgcgacgtctgtcgtctctaccttgtcggtctctgtcctcacgaactcttccagttaacgaaaatggacatgggaccttgccccaaggtgcactctcttcagctccggaaagaatacgaggaggcgaaggcgaaagggactga…	TCCCAAATTCTCAACAACCC	CAGACGTCGCGATCGTAGTA	59.901	214	c16326.graph_c0
c16326.graph_c0	(A)17	aggtgggtgttgaacctcatgttggacaaataattttgcaatttcttgtgttgaactgtttctccgatgatggatgtagctcgagcttaggtgtagcctaatatggtcttgtgttgctttgcagatattaattcaatttgtaatttgccttactttggagcagttcttgctattgtgcttaaaagtcctagtttgattcgaattgctatttacagtcctcgtgttacacaaaagctcacgtactagtgttttaagttacttgggaatttgatttaaccaaacaattatagttttccttttAAAAAAAAAAAAAAAAA	TCCCAAATTCTCAACAACCC	CAGACGTCGCGATCGTAGTA	59.901	214	c16326.graph_c0
c16339.graph_c0	(A)12	ccgcttatttacgtgcactagactactgatacgaagtgaattacatgctaattgttacatggAAAAAAAAAAAAgagaacgaaacatgagaattgatatttcaaatcctcaaattcaagaagacgccatttctgaaagagagcatgagttcaaacacttcaactgtccgttgaacctgtaaaaaacgccactcattaagtctgcggtgaccatagtttctttatagtgtattctttttctcagagttgttcttgtttggtcctcggaccatacaccaaactcctgaagatccccttctctccagcatatgttaactgttgttcctccacgagccttcaagcctttcaaggagccatttggccatttctcccatg	CGTGCACTAGACTACTGATACGAA	TCCGAGGACCAAACAAGAAC	59.3845	256	c16339.graph_c0
c16364.graph_c0	(CAA)5	accagttccagttaactctctcgttgcagctgaaactagcaccgagagttccaacaatgaggaactgaacaagaagagggttttggccaaaaatccctctgtgaagagacaaacttgtggcaaatacaaaggtgttcggatgaggaaatggggcaaatgggctgcagaaattcgcgatcctttcaagggtgcgcgtgtctggttgggcacttacaacactgcagaagaggcttctcaggcctatgagaccaaaaggcttgaatttgaagccatggccaaggctttgtccgatgggaggagCAACAACAACAACAAcactggcaccaacaacaacaataaccacgttgttgcatctgttgtaactgtgggagcctcagaaaagaagaactccaactactg…	ACAAAGGTGTTCGGATGAGG	TTTCTGAGGCTCCCACAGTT	59.905	255	c16364.graph_c0
c16371.graph_c1	(A)10	gctggatattgagcttagacattttattgtctaaattgagggggatcagcgataatacatagtgcagacaacatattcaagcatatgcatgcttacaatagctccaacgacaaggcaaagttattcagcccacactagagatttgccaacagcAAAAAAAAAAttatcgccaaaattattattgtacaatatatctcttctaagggattaaagaagcgcccatgtggatctcctcaatgctacatcaactatttgggcaatgaactagaaaacaaattacaaaagaagcaatagtagtagaaagaattttaatattctgaatctaatctacagcaaatgctagtatacaataagttgttgctatctgaactgttcatgagtctctctttgttatgaggg…	GGGGGATCAGCGATAATACA	CACATGGGCGCTTCTTTAAT	59.9205	187	c16371.graph_c1
c16395.graph_c0	(GA)10	actgcaaaattgatctactctcaacgaccgactagctccacgcaatgtttttaacggtatagaaaataatcgcataaatccatataaaagacctttccgcaagcaaagttgtctcgcatccggccacacgcaaaacccactcctttccttagtttcactcatcgaatgtgatgcgaaagagtggagttaaacgaggagagagaagaaagtgaattgttacaaaagatagagagaaatagttcgcatcaggaatccattactgtgaacgaaggagaatttgccgattgaattgtgttgtttGAGAGAGAGAGAGAGAGAGA	#N/A	#N/A	#N/A	#N/A	c16395.graph_c0
c16396.graph_c0	(AG)7	aaagtaacacacgcatgaacgaactgaaaaagtgaaaagctcaaataataaaatgacaaaaacaaaagcaaagcattagcatagtttgtgtttttgccatggttccccaaattcaagtgaaaagcagcaccaggatcaccaattcaacgacctgctggatcagccaccaacacggttcgatctgcatcttcctctgctaagccacgctcctcatcataacccaaagagaaaatttttaaagttatatatataattagagagaaaAGAGAGAGAGAGAGggggggaaagatctgaaagctttgttgtacacagttataacactgaaaaaaaatgcaaggtagatccccagaccaggaatcagtagggtctgggacaaagagatccagtgtatcatctggg…	AGCACCAGGATCACCAATTC	TGGTCTGGGGATCTACCTTG	59.927	228	c16396.graph_c0
c16400.graph_c0	(AAAC)6	gtgcgatattaaaattatggtactggtcagtttctaaaacaggtagtcattcaactgaaatttgaattacagtaccaaggaaattaagtacaatcaatcaaaactttatagctgagaaagttagaaaacattccacatttacaacactaagaagcagtctgccttgtatgattagtaatgttgcatgaaaacctatgatgccagcaccctccaagtgatgatgaggcagagaaaaagacaccaaattAAACAAACAAACAAACAAACAAACtgaattaattaaacaaaagtgcaagatttgatcattctcaatatacttgcagtatgtatctctttacttttctctttctgttttttctcttctatttgtgttacatttaaagtgacaggctccccgtg…	CCAAGTGATGATGAGGCAGA	GAGGCTAATGGACTTGCACC	59.7435	274	c16400.graph_c0
c16459.graph_c0	(T)11	cccaaacttttatgttttttgtttacatgTTTTTTTTTTTatttgtttatttatgtcttgtttattttgttgactctctttttctactctccatcacttttcccctctccgaatcgtccaaaatcctcacttcacttgtgttgttgttctgtttgtttcttccactaacacacactgtgctgcgggtcaaggagacatctttttttgtgcactttcatggtggccttgtggctgttctgaagctgctacactctctctgtgtgagtgacacatctacagcaactgcaatgataggtttcagagaaagagaaaggacaagagaaagaaggctttcttgggc	AGCAAAACCACCACAACCTC	GGATCATGCTCAACCACCTT	59.973	164	c16459.graph_c0
c16459.graph_c0	(AGC)7	tttcatggtggccttgtggctgttctgaagctgctacactctctctgtgtgagtgacacatctacagcaactgcaatgataggtttcagagaaagagaaaggacaagagaaagaaggctttcttgggccagactcgcaattttcgtcttgtgggtcatcctagttttttctctaataagcttgtttttctccatggacaaggaaagcaaaaccaccacaacctcatccgcacccatacccagaaccagccatcttcttaagcaacgtagcttcagcaggaccttgtttcacacaccctcaAGCAGCAGCAGCAGCAGCAGCaggagctactacactcaacaaaagtccaaggtggttgagcatgatccacaccgcactaacatctacggtgatgacaaa…	AGCAAAACCACCACAACCTC	GGATCATGCTCAACCACCTT	59.973	164	c16459.graph_c0
c16465.graph_c0	(TTC)5	tgtaaggaaaaaaaaagtaaagaagaaatgctgagaagagcgttgcggcaatgttactcacttcatcgccccacggtgccacgacactatcgaaggttctgTTCTTCTTCTTCTTCagagaccactgccaccacaatatccattgaccgttctaccctttacaatccacctgagcatgctcaccacccaacttctgattccgagctcgtcaagcacctcaaaggcatcatcaagtttcgtggagggcctatttcccttggtgagtacatgtccgaagttttgacaaatcctaaagctgggtactacatcaatcgggatgtttttggagcagagggtgactttatcacctctcccgaagttagccagatgtttggtgagatggttggtgtctgggtgatg…	GTTACTCACTTCATCGCCCC	AATAGGCCCTCCACGAAACT	59.759	200	c16465.graph_c0
c16468.graph_c0	(A)10gggaatagaaactctcaggcaactgctactac(TAT)6	aatgacgaagtcctcggagaagccacagattccatggaaaagagcttggcgactgaacttgctccatcttgagttgagttccaactcattctctatcagattgaaccggctccctctcgaagatttcaatcggtcccgcaggtcctgcacctcgtactctttctcatcggaagacgacgacgacgaagacaacgaccgcgaatgagaaagcggtgtcgaagatgacgtcgtttgcctcccttcctcttcctcttcctttgacgccgccttcacattcttcttccccgtcattttcaaaagAAAAAAAAAAgggaatagaaactctcaggcaactgctactacTATTATTATTATTATTATtcagagatgtcaatttggctttgaactaacggtttacat…	CTTCTTCCCCGTCATTTTCA	CCAACATTTGTGGCCTTCTT	60.0075	213	c16468.graph_c0
c16478.graph_c0	(GGT)7	tttcacatatttgatagcgtcccctaacacagaagccttatccatcttctttaggccaggaacaagagctgcaagagcaatgaagctctggctgagcttctctcttcgcttcctctcggccatgatgtgatcctgagcgtgagcaggagatctcttaccatgtgagggttttgtttcaaagttgtgattttttgaggacccttttggcgtttgatcagggaagcgtgattttgtcaattggggcattgacactgacaccatttcgttctgcgttgggtttaagtcaaagccgtaaaagtgGGTGGTGGTGGTGGTGGTGGTgg	#N/A	#N/A	#N/A	#N/A	c16478.graph_c0
c16481.graph_c0	(GGA)6	taaaagactcgagtctaaaacctcgccatttagggtgactgtacctttcagactttcctttgatatgcggttggcgagggcgtcgatgagagtggacttgccagagccactggcaccgaggacggccatgatctcgccgtccctggcctcgccggagatgtcgttgaggagagtcttggtgccgttgggtttagtttcgtggtcgggtgggaaaacggtggtggtgggaaaaaaagtgaacttgcggtgaagcttgacactgtaggtcaaattgaaaaaggagaggacaaaggggtgggtGGAGGAGGAGGAGGAGGAgaggtcaagaacatggtggggtggtgcaggtggtgtgtcgttttgggcgtcttggacgcgatttaggagatcggcgagggt…	CGTTGGGTTTAGTTTCGTGG	GACCTTGTCCAACTCCCAAA	60.167	265	c16481.graph_c0
c16484.graph_c0	(T)10	TTTTTTTTTTagagtgaaaatttatttttatttatgaataatctatattttttagcataatattcaaaatacatgaaaggggttagaaaccctccacttgtatatatagtataagtctatagatgatataataataattgttatacacacttatttcaatatatcagaatgaagatcatagtcataactcccaggcctctcttagtaaaaaagaaaagacagaaatgataagaaacacatgcttataaaattattctctaactatatatcataatctcatcaaagactcagaacccttaaggatgatcga	#N/A	#N/A	#N/A	#N/A	c16484.graph_c0
c16486.graph_c0	(T)10	tattcttcttttcttttcatatctcatctacatttatccatcttctatcttcctgtttctttctatctcaacttctcaacacaacagactagtcttggcagaccagaagacagaagagaggagagagaaacacacacaaaaagtaagagagagaaagagcctgttgttcacttcaaaaagttcagctgcttctacttccagcactctttctttgcttttaagttttgcacagatataaaaaataTTTTTTTTTTgaaagagcaacacccttttgcttactgatcttgttctctttgtcttccttgccgtcagcgtctgcatcttcagatagggaggggaacttgtgtttattcagagtacatcttggtctgttaagactgttactagctggagagtcct…	TGGCAGACCAGAAGACAGAA	AAACACAAGTTCCCCTCCCT	59.6895	254	c16486.graph_c0
c16495.graph_c0	(CT)6	tggcaatccacatttcacacccaccttttattcttttgctccCTCTCTCTCTCTtctttttctccttttcttcctctttacttctacactaatatatcattttccccaacccccattgctccgttgccacttcaggaaacaaaaggggtctcctttcgaacttctctgggtttatcttattttgaaataagttacttcacatcaagaatgggttcaggctattggtttaagacaataattagcttaagaaaatcaaaacaaggcagatcaaagaaagcaaagggtatcttagctcaagagaaactaaatgcatcaaagtcaaacaattataccgggaaagagtctagtgattta	CAATCCACATTTCACACCCA	GAAGTTCGAAAGGAGACCCC	60.134	161	c16495.graph_c0
c16496.graph_c0	(T)11	TTTTTTTTTTTgctgaatcgaaggagtctatatatcattttgttgttccatacaaagagtgcatgaattatgagtaaagttgaattgcaagtcacaacaaacattgagtaaccccttgtaatgtctattttgtggacatgtgtaacaaattgatcttcctgactaactcggtttgcaaataactacgtttgaagagtcctatgtcacaattgaattaaacccttgagtagaatagtattattgtaagagtttacagtgtaagttcagctgatcagagctccatttaggagttcattccaagtatcaggcaa	#N/A	#N/A	#N/A	#N/A	c16496.graph_c0
c16502.graph_c0	(A)13	tgAAAAAAAAAAAAAcaaaaattccaagtcgcaaaatatttcattgatctcaaagctgtagataaaagagcctgaggtcatcatttaaaagttactacagacttgattgttgcccatacgaaatgggttggcatgaatgaaccgatcgatatacaattgcaacaaacaatcaaaagggcttcatgccatcatcaataggagtatatgagcaagggagggttaggttaaatttcatcaacaaaaatcctcaatcatgggcagcctatacctacgttattttccacccattttaatcgcatcagctggtgacttcag	#N/A	#N/A	#N/A	#N/A	c16502.graph_c0
c16506.graph_c0	(CT)11	CTCTCTCTCTCTCTCTCTCTCTatctctctcttacttttgcttgtgtgttgtcacgcgttttattctctctctccttcttaatcattctccacttgcgctccgtttctcgccggcgattgtctcagatcaatcgccgcctacttcgcctcgccgttcaattcaaactcttgctggcgcgtgcggccatctcctgaacccgaggatctcaccgttgaggttctgcggggtaatgtgcatcggaattcgaggctccggcgttgctgctcggtgggctccgaattcggaacgctgcggcgggtttggatctggaattggtttcgg	#N/A	#N/A	#N/A	#N/A	c16506.graph_c0
c16520.graph_c0	(A)10	gcgtgaactcttttattgggttcagtacagaggaatccgcacatcactgtaaatgaagccacgggtatgatcttccaactaatcatgactcaaatcatgaactcatacattgtgatgtgctgagaaaaatcaaagaaaaaggaaaatgcacaattactcgtatttcttggtaaaagcatgaaataagaaataagaaataagAAAAAAAAAAttgtagttgtcgagcgatttgctcttcatccgtcccagccgaaaaagtcaccaacagcttctgggacttgaaattgtataacattttgcttctatgtatccaacacaaagcaagcctcttcactcttgcttttctcaagatgagagactcttttctctatatcttttattatttacaaaagatagcaa…	CTGTAAATGAAGCCACGGGT	CCCAGAAGCTGTTGGTGACT	60.1455	230	c16520.graph_c0
c16520.graph_c0	(GA)6	gtagcccaacggattgccacgagcgcgtttctgtgctcgtcgggaggcatcatgtctccgaattcgatgacactccaggagagcattgtggtggtgaatgccatgggaaagccgaacttgacgttgtcgccggcgtcgtagtagccgccggtgaggtcgatgttgtaggtccagccgtcgccgagacccgaattggcgcgccactgcattctctggtcctgcggcaggaatccggagcgttggccctcgaagaagaggattgccttggacaatgcctgccggtaatcgtgagcagtgacgGAGAGAGAGAGAagaaggagaagaagaaacggaaaaaggttgggaggtgccattgtaggttgcggtggttggttaacggtgagaagtggg	CTGTAAATGAAGCCACGGGT	CCCAGAAGCTGTTGGTGACT	60.1455	230	c16520.graph_c0
c16524.graph_c0	(T)20	TTTTTTTTTTTTTTTTTTTTagagaaagaaggggcagatagaatttttgtgatgagagtttgaaatatattacatttactatgattacaataagatagattacagtgaatgaaaaatgaaagtttgtatatttataagtgggtagaggaatcttagcatattggtagaggagaaccattccagttctttagacaatcgagcataggatcaataaactttccttcacataatgcagtaaaaaccttgtcacattcctcaccaggtgacttcaccttctcccctgttagcaaacttgtacccaagctttctctcacaaactt	#N/A	#N/A	#N/A	#N/A	c16524.graph_c0
c16531.graph_c0	(T)13	gTTTTTTTTTTTTTgagtaatttattgcaataaaattacattaattatttttcaccgaattattaatgttaatatttaatacatttctgcactgacttgagtcatttactggaataaaagtacattaattatttttcacctagctacaaagacatgccccgtctatcggtgcaggatacattcgtgctaagtgtaaaaatatgaatggatacgtgatttattgaacaggctgactaggacaattaatggctttcgattggctgattttgaaagcacgtttttactgttaattttaaactgcaaagaaatggctg	TCGATGGAAATTCGAAGAGG	GGCTCCAAGCACCACTCTAC	60.011	243	c16531.graph_c0
c16531.graph_c0	(GTG)7	cctaggcgacgccgccatgttcttgcaccggcgccgcattcctgcggcctccggcgcctcatcgtcgaaccgcgctttggatctccgcgcggaagaaggggaaagaaggagaagctccctgagcggaagagagctcgtcggagatcggaggagagacagcggagaccgcgacgaaggattggccgtggtggccggcggtgactgaacacagtcgatggaaattcgaagaggctcgaccggaaccgagttctcgtctctgcgaaccgaacgcgacgatgacttggttcgagagcggtggttGTGGTGGTGGTGGTGGTGGTGataaggggaagaaaaacaatccatgaacgtgaatgtgaatttgaatgtgaatttgaatttgagagaagtgagtattga…	TCGATGGAAATTCGAAGAGG	GGCTCCAAGCACCACTCTAC	60.011	243	c16531.graph_c0
c16532.graph_c0	(AT)6	tcatttctatagctaaagaaaaaagagttttataaaacatatgattagaaacaggaaaataaagtatatgcataataggtattttcattttatttccatttgtttagggttcaatgaattagacagagaaccataacttccggaattgacaaatgaaaacccatcaccccacatgccgcagggtttcttgcagagagatttaagatctactcatttaatacatgctcttcctttccttcaactttgtttcacccatactttctttggaaccactgaacaaaaaccttttcacaaaaaaaaATATATATATATtttttataaactttaacgttaattactttataaatcatttcttacaacatccataatataacacatttttttatattatttttaacg…	CCTTCAACTTTGTTTCACCCA	CGGTTGTTGGAGCAGGTAAT	59.9935	258	c16532.graph_c0
c16537.graph_c0	(GA)6	cttctcttgattttcacatctcttctatttttgtcactaaatggaagattctcggaaacacagcccggactaaaacccttcttggaaggaggagttactgatctgagaaaatcctctgctgtcttgggatgtctgcaatcaggcttgcaaaaccaagcttcatcagcgtgatcattgacggagtggtcaagggacaagaagtcgacccacttgggcgcgttgatgtgctcgtagagttcgtcttccacgaagttccactcaagtctcttccagtcaattttcgcgggttccatggagagtGAGAGAGAGAGAgggagagtgaga	#N/A	#N/A	#N/A	#N/A	c16537.graph_c0
c16548.graph_c0	(A)10	aaacaggcagaggctaaaatgtttcaatcacgtgctgatgatgctagaagagaagctgaagggttgaagcgcattgcccttgcaaagaatgagaaaattgaggaagaatatgccaatcgaattgccaagttgcgattgactgagactgatgaaattcgtaaacaaaaatttgaagaagcccaagcattagagagggcacatatggagtatttaaacatgaaaaggagaatggagacagacattaaagatctgttatccaaaatggaagctactaagatgagccttgccatgtgatcagatAAAAAAAAAAtctagagtagtactttcaggtaaatgtattatgccccatcctgaaatttgtaggttctgatgccaccatatttgtgtgagctactttag…	CCAAGCATTAGAGAGGGCAC	TGGTGGCATCAGAACCTACA	59.974	199	c16548.graph_c0
c16550.graph_c0	(ATC)6	aaagcataccaaattggtgagagaagaattgtcagataaatgaaatgaggaggaagacaaagtacagtaagaagattctcactcttattgttcaagtttggcaagatataagtacaacccttttcccctttttcaccccccaccaaaaataaaaacaagaacctctttttcttatgctgtaatgtcacaactctagtctctatcatctttatgtacaacattttttgagacaagaaaacgtgtctcccaaagtctgcaagatccaccaaagaaaggatgcagtggtgtataccatatagaATCATCATCATCATCATCaaagaaacctgaaaacactaagcaatcagcaatcctctttgatgagatttctcaccaaatatagagaacaaacaaacaatc…	TCCCAAAGTCTGCAAGATCC	GCCTGCATTTTGGTTTGAAT	60.07	190	c16550.graph_c0
c16567.graph_c0	(GAA)5	aaacaaggcgcagaaccgtctccatccaaaccaaccaatttccgccacgtcaccacccctcagtctccaccgtctgatcaccacacaccattctatgattcaggtctcaagtgggacccacaggacacgccagaatcaactcaacccaagctctctatataaattcgtacatccatcgtcttctcctccctcacttgctcatttgatgttcgtcacgagactcacagtgccagtagttgttattctccGAAGAAGAAGAAGAAgatgtgtggaggtgcaattatttccgacttcatcggtgtcaagcgtgaccgtaaagtcgccgcggagcagctgtggtccgagctagaccctttctctgacctcctcggcttcgacatcaccaccacaaccacttcc…	ACGCCAGAATCAACTCAACC	TCGGAAATAATTGCACCTCC	60.01	164	c16567.graph_c0
c16568.graph_c0	(AT)8	acatcatttctcactatctttattaccttgatctcatgggtgttggcagagaagaagctgggcctaatgaagttctctcctgtgctgaacaaaaggcttttaagccctctggttcaccatcttctgccacaaattgatctttccttcttcggtccattcttcgatcctgctaaacattcttaataaaggaggcaagtagacaacatatttcaactactttggccttcacatgatgagactgaaacaagtttggagtggacactcatagttaatttctgtatagattcttactttgcatacATATATATATATATATacatcttgccttttgatgtctcctttctcttgtataatttgaatatattttggtataatgtatacaattgaatatttgatcat…	AAGGCTTTTAAGCCCTCTGG	GAAAGGAGACATCAAAAGGCA	59.576	251	c16568.graph_c0
c16568.graph_c0	(T)10	aagattgtaacaattttgttcatatttggattttgtgcaatcaaaatcataccaagcttcgcacgaataatctgttgtatcattactcatttttatgtgttgtgggtttgttcagtaatattctgtatttttgtttttagtattatatacttttactgttatataagacaatgtaatgagaaaatagttttcattcactccctctctctcatgagatcaggttttctaacaatctgaaaataaaaaatgactttctttataatttggaaataaaaacttacttccaattgcacaattaaaTTTTTTTTTTctaaaaatatacttatg	AAGGCTTTTAAGCCCTCTGG	GAAAGGAGACATCAAAAGGCA	59.576	251	c16568.graph_c0
c16569.graph_c0	(T)11	gttttgagagataggaagcaataagagctgatgaagttagcacaacagctacagagaagattaagcatatagttttggaaacggattttctagggttgtctaacagagattggtttgttgccatgtttctgatcagtgtgtctgctcttgctcatctgttttttgcttcactgtacttatagttgaatgaattcaaccactcgttctgaacgaggataccatgtgacttgctctctgaaatatctcttctgtctttttagttttacagtgatgcaagtatggactctcttacaaagtttcTTTTTTTTTTTacttcacctaataaatgtttttttccgattgaacaagaaatatcagttgcaggccccagtttgcaaaataccaggaggataacaaaag…	TTGGTTTGTTGCCATGTTTC	TGGTATTTTGCAAACTGGGG	60.071	275	c16569.graph_c0
c16570.graph_c0	(A)10	atcattatcttataccaacttattccaccccaccttcaatttgtcatttcaccttaatgacttgacacatactaactaaaaccttacattaccaaacatcaacaaagccaaaagtaaaattacaccttctcccaccaattcttttcattataccacccccaaaattaagtaatactacaattcacattgctcaagaaaaggaagaaaaaaaggtttaattatgatttttaattttaaaatttgagataattctgattttgtctcccaaattaaaaagaaaaattagtccctaaaatttagAAAAAAAAAAcataattttagccattaagcattaaatttaagtaattaaaaatagtttttaacccttgaaccccaagctgaaaccatgtaccctaacca…	CACCTTCTCCCACCAATTCT	GTTTCAGCTTGGGGTTCAAG	59.35	262	c16570.graph_c0
c16570.graph_c0	(A)14	ttttgtctcccaaattaaaaagaaaaattagtccctaaaatttagaaaaaaaaaacataattttagccattaagcattaaatttaagtaattaaaaatagtttttaacccttgaaccccaagctgaaaccatgtaccctaaccaataaatcataaaaaaaaactcattttaactttttaaatttattatttaaggactaaaatcatttttttttaattttgagggattaaaacttctttttgaatttgggagaccaaaatcaaaattattttaaattctaaaaatgagaaaaccataattAAAAAAAAAAAAAAgtaaaccaaacccctctaataaagttaggttattatggagaacttatgttgttaaagatatctgacggaggaatgaaatggtcca…	CACCTTCTCCCACCAATTCT	GTTTCAGCTTGGGGTTCAAG	59.35	262	c16570.graph_c0
c16576.graph_c0	(GTG)8	cagattattcagtttttcttccttcccatttgaactgcctaatatgatactgtcagtgccaaagaacccctttgcagatgatccatcagcatacccgatatcgtataggcaaggatcagatggattggggcaataggtcaaggagaaaaggtcgctgaggtcaaccttacactttctggaagcacacgtcacagagtgaaacgttcgagacttgtcgggacagtacacaccaatgcagggatcgttcttgttcttattcctggccttcttcttcgttctggtgtggttcttcgaccctctGTGGTGGTGGTGGTGGTGGTGGTGctgggaagagcacctgctttaattgtgggaagcctgggcattttgcgagggagtgtgttgaggcttccgtgtgag…	CAGTACACACCAATGCAGGG	CCAGGCTTCCCACAATTAAA	59.978	141	c16576.graph_c0
c16576.graph_c0	(A)10	gcagggatcgttcttgttcttattcctggccttcttcttcgttctggtgtggttcttcgaccctctgtggtggtggtggtggtggtggtgctgggaagagcacctgctttaattgtgggaagcctgggcattttgcgagggagtgtgttgaggcttccgtgtgaggtgaagggttacgttttgcgaagggagaaaaaggtggaatagtacatattctctttttttgcaccttttaacagttagtaacttattagcctctcttattattcttctaattccggggaagtttatacatatggcAAAAAAAAAAttatgtggttttggtttttgactatggtactgcttcgcaggcgattttgcctctttttttagtttttactctgcctgttagacattgtt…	CAGTACACACCAATGCAGGG	CCAGGCTTCCCACAATTAAA	59.978	141	c16576.graph_c0
c16579.graph_c0	(T)14	gttgaaagagcgagaggctgaagcggcgggacgaatgagagacttggagaggagagaagaggagaagaagcgctttgcaatgagagaggacgccattgagattgcaaaaaaagtggcttcgattgagagattctctgtgcagtgaaatggatgagacagtgggctatatttgaggagaaggatttggaggagctagaaggcgctagaagaaggtcgagaaggttccagagcagtgatgtctgttgtaagagattctggaaggttggggcctgtcttggggagcaagcaaatccgttataaTTTTTTTTTTTTTTa	#N/A	#N/A	#N/A	#N/A	c16579.graph_c0
c16588.graph_c0	(GCT)5gatcctgaatttgatgtgggttaccaaattgtaatggcattttctgggggaacatgccttgctgctgagccat(TGC)5	agacctacctttaagaaaaacctactatcaacagtcatatatctcatgaaaagcacataaaagcatgtcacttggccgcttctgacccctcagcagagccaccttgcccgtctccaccagctgtcccagcctcagaagcatcttgcttgcttccaccacgtgcatcatttggaccggcagccgatggtggaccaccactgttgccacctccaagagcagcttcactgtgcattggatgcatgccattgtttatccctcccggtctcagtcccatttgaccttggatagcctgctggtgtaGCTGCTGCTGCTGCTgatcctgaatttgatgtgggttaccaaattgtaatggcattttctgggggaacatgccttgctgctgagccatTGCTGCTGCTG…	TTTGACCTTGGATAGCCTGC	AGTACCAAGCCCAGCTTCAA	60.0445	267	c16588.graph_c0
c16588.graph_c0	(A)14	ctggttgcatggcagggtgtggagccatctgtggaggcattgctggggtctgaggctgggcatcggcaattgcagctaaatacatcaaattcttttgaagctgggcttggtactgggcacattccgcaagttttccaagattttgattgtccaatattgccagaatcagcttcttgttctcatcaaggtacttttgaatctgctcggtggttatgttagtaggtgggaatgaaggcatcataggaatcattgacggtgtctgctgcatcttctcagcctcctcaatctcactgaatctatAAAAAAAAAAAAAAgacaaaaaccctaattcccccaaaatcaccacaatcaacagttaccaaaccccaaatgaaaaatgttacacaaaccctgaaataa…	TTTGACCTTGGATAGCCTGC	AGTACCAAGCCCAGCTTCAA	60.0445	267	c16588.graph_c0
c16594.graph_c0	(CA)11	aggattgatattttatcagtaaagtataaggcagtaaacagaattgacaggtaataccaagtgattctctatctgataaaagttcaaaaaagaatcgttggcacaggcaaatgaaatattgaatggctagagagtccttgtggaaatgaagaataaaatgatactctccctattgagagtgcctccggctgatatgggaatcactccttgatgcaaaatctaaacaattttctgttcacactcatgcccagtcatttcgtcacttccttcttaatctttcctctctctctttttcctctcCACACACACACACACACACACAtcacatcacacaacctattaatttacttgccctctaactctgcaagaatcttctcaccctttgcccgagcagactca…	GCCCAGTCATTTCGTCACTT	TCAAGGACACCATCAGGTCA	60.1035	242	c16594.graph_c0
c16612.graph_c0	(A)10	gAAAAAAAAAAcaccctttttcttgtgtttttctggaaagaaaaacagaggaagcggatgtaaggatactatggacactgctactggaaccttatctctgtgtaaatggcctattttttcttcttctcctccttctctgcgtatgcatgtgagagtttcatgcggaatccctcacctttcagcatccgcagtggacaaaaccctcagtcagatcaacaattctggtatcatagcttgtctcagggctaacagtgcagaagtggccttgaaagctgcaaatgttgcaatagcaggtggagtttcagttttgg	#N/A	#N/A	#N/A	#N/A	c16612.graph_c0
c16645.graph_c0	(GGT)6	gcaacgtgggcttgccgaggagacgttggagctggcagggacgaagggtcctcctccttagacagacatcatcaagggacacgcccagaactcgaatgaaaacaaagagaatgtgcttgcatggggttgtacgatcagggcaggtgcaggagggggtggaggagagggtgaccgtgtagacgttaccggtggcaccgaatatgaagaaggtggagccggcacggtggaggaggcggagacggtggcggagggcacggactattcggtcggagatgggttggctgggtttgaacctaggcgGGTGGTGGTGGTGGTGGTtgttattatggttaggatgagagtttgaattggaggcatgggattccattgttgaaaaggaaagagggaaattaaggttgt…	GTTGTACGATCAGGGCAGGT	CCATGCCTCCAATTCAAACT	59.965	234	c16645.graph_c0
c16668.graph_c0	(ATC)6	aattgcacgcacgaataacccaccgacacacacacccccacacctgctctctctgccatgctttctctgctcttttctgctcctcctaacaacaatacaataataataacaccaataaaatatcactgtctgctttcttttttctaaccattaagcattatgcattatgcaacacccctccctcagtcaccacaacttttttaggctactaactatgtatttgtatacatacataagtaaaaactcaagaaccacaccactattatgtaatttaattagaaccttaattaggcttacataATCATCATCATCATCATCataatatcatatcataactcaaaccaattaattagcttagcatgccactgagcatgtagcagattttactggcactaaaac…	CCTCCCTCAGTCACCACAAC	TGCTGGCAGTGTTCAATCTT	60.004	263	c16668.graph_c0
c16668.graph_c0	(CAG)6	ttcttttttctaaccattaagcattatgcattatgcaacacccctccctcagtcaccacaacttttttaggctactaactatgtatttgtatacatacataagtaaaaactcaagaaccacaccactattatgtaatttaattagaaccttaattaggcttacataatcatcatcatcatcatcataatatcatatcataactcaaaccaattaattagcttagcatgccactgagcatgtagcagattttactggcactaaaacatcaccactgcctacagaagaagattgaacactgcCAGCAGCAGCAGCAGCAGcttctaggcgttcccatgttactctcctcctctcggctgcagcatttgcacctgaatcttcttcctcaatcctggtactag…	CCTCCCTCAGTCACCACAAC	TGCTGGCAGTGTTCAATCTT	60.004	263	c16668.graph_c0
c16668.graph_c0	(GCT)6	tcataatatcatatcataactcaaaccaattaattagcttagcatgccactgagcatgtagcagattttactggcactaaaacatcaccactgcctacagaagaagattgaacactgccagcagcagcagcagcagcttctaggcgttcccatgttactctcctcctctcggctgcagcatttgcacctgaatcttcttcctcaatcctggtactagcatgccaacgcaggattgaggaagaagattcaggtgcaaatgctgcagccgagaggaggagagtaacatgggaacgcctagaaGCTGCTGCTGCTGCTGCTggcagtgttcaatcttcttctgtaggcagtggtgatgttttagtgccagtaaaatctgctacatgctcagtggcatgctaa…	CCTCCCTCAGTCACCACAAC	TGCTGGCAGTGTTCAATCTT	60.004	263	c16668.graph_c0
c16668.graph_c0	(ATG)6	cagcttctaggcgttcccatgttactctcctcctctcggctgcagcatttgcacctgaatcttcttcctcaatcctggtactagcatgccaacgcaggattgaggaagaagattcaggtgcaaatgctgcagccgagaggaggagagtaacatgggaacgcctagaagctgctgctgctgctgctggcagtgttcaatcttcttctgtaggcagtggtgatgttttagtgccagtaaaatctgctacatgctcagtggcatgctaagctaattaattggtttgagttatgatatgatattATGATGATGATGATGATGattatgtaagcctaattaaggttctaattaaattacataatagtggtgtggttcttgagtttttacttatgtatgtataca…	CCTCCCTCAGTCACCACAAC	TGCTGGCAGTGTTCAATCTT	60.004	263	c16668.graph_c0
c16689.graph_c0	(A)10	ccatattggagtgagccgagtaactgggcccgtataagtaactagtccaatttcatgagAAAAAAAAAAgcgtgcgagtccctacccttccctcgtgcgcatgctctccttcaaccccaaacctttcgtcttctccgccgtagccatgtcaggccccccggaacggaaaatccccacagccgcagagaattacccagtgccactgtcccctccgcttcccccgatctcaaagcaaatcgagctcagcagagctatgactgcttcttcaagctcaagcatattttctctctcaccctccgacattctctaccacgacgaccacctcatcgcagtcaacaagcaccaaggaatttactgcgagaccctcct	CCATATTGGAGTGAGCCGAG	CGGAGAAGACGAAAGGTTTG	60.2305	137	c16689.graph_c0
c16694.graph_c0	(CT)6	gacggaagttgaggcttagactcctccacaactcccctgcttttcatcatcatcatccccttcttaCTCTCTCTCTCTcaactgcacctcaatctcactccctcgttacccaacttcttcagcggctaaattttataaagctagatatgatggttcaaaaggaagatttgggtttgagtctaagcctcaacttccgtcacaatattcccaatcctcaacatcttactctcatctcctcctctactcattcgtcttccccttccgcttcaaatccttttaaaccgtcttggaacgacgctttcgcctcctccgatcgaaactcggactcatgcagaggcgaaacccgatcgttcctgcgcggaatcgacgtgaatcggt	CAACTCCCCTGCTTTTCATC	ATTGTGACGGAAGTTGAGGC	59.8945	175	c16694.graph_c0
c16698.graph_c0	(T)10	gTTTTTTTTTTgttctaatgaaattttcagtaggagtcctcggagtctgatgtattagagagcagtgtccagaggttgaagaagaagacgaaaagtagcagtatcaccagcgtcgtagcagacacttctgcagtcggatccaccggaaatcgaagagcatcaatggcgttgaacacgcgtatctagagatccgaacgttaccatcgccatcctcgttcatgcatttctgattgagctcattctcgccctcaccaatggacaagtcaagcgctctggagtacatcaaccagatgttccccaacgaggcgtct	#N/A	#N/A	#N/A	#N/A	c16698.graph_c0
c16699.graph_c0	(A)10	gatgtgatgttaagaagctaaacccaagataaggaaaagtacatagaaagcaaacagggttttgagtcacaagcagactaaaaaacatacaaaaacaaaggagatggacagtgcagaattgaaaagtcccagtaacaatgtaatttgacgcaccgcatgacatcatcttctcaacttgaaggataaggaaaccaaagccaatctgccacaaaaaagAAAAAAAAAAgtttttttttgggtctaaacgtcacctggtgtgaaagaataacttctgttaaccacagagaagccaccatccaccatcaagttgtgaccacttatgtaaagggcttcgtcagaagctagaaacaaagctgcttctgctacatgcctggccttcaacaccacacccttgaggtt…	CAATGTAATTTGACGCACCG	GTGGATGGTGGCTTCTCTGT	60.056	165	c16699.graph_c0
c16732.graph_c0	(A)10	gagagagagtactggaaatcagctggtggtgactgatagcagcttgcaggaagattctgattcagatccacagaaacgtctgcaagcaacacttcagctcgctgctgttcttctacaacaaatccagcaaggaaaaggaagttgaacggtcccatgatttctgttgctttcttggtttaacgtcttagaatgacttcaaaaattagaaaaggtgttcatggctgtaagtaggatgatcacattttcaattttatggatcgcagtggattggtaatggaaatactgcatatttagttttttAAAAAAAAAAtgctcatcaaatcaact	#N/A	#N/A	#N/A	#N/A	c16732.graph_c0
c16763.graph_c0	(CT)6	gttgagacacagcagggtccaagcgtgagcgtccctgtcaaatcttacgtattctctctctcctctctcttcctctctttctctctcttcacttctcagagagaagaattcatacgacagccttcgctccagagattccattcaagcttcgatctttatcaCTCTCTCTCTCTgggtctacctcgttttcttctttcaatctcacccaaaagaaaaaaatatgtttcggtttaccaagtttgcacataatgcaggcctggttctgacctgaatttacttcttgcgattcaaagagaggaatggagggtgacacattctctggccttggcaatggtgctcagattgatgccaacatcatgcagacatttcacaagagctttgttcaagttcagagcatct…	TTCGCTCCAGAGATTCCATT	GAACCAGGCCTGCATTATGT	59.8675	141	c16763.graph_c0
c16763.graph_c0	(T)11	gtttccctgtgattcttttgcttgatggagaagtacaagaagtgttgaagggtagaacacaaggttagaagattcagtagttgaagaagctctattgtgttacaggactgctagcacatcacttgttccttatattccaaataaaaaattatatattgatttttatctacaattctctcattgtaatttgtaaccatgtaatttgggatctaatagaaatctagcatgattgtgcaactaattcaatcatgctactgttgtttaaagtggaaataagagagtctttcatttttttaactcTTTTTTTTTTTctttgatcctgtcatggtaatgtaatttagtgatgagcttgattttatgagcctatgaggtatacctttcagc	TTCGCTCCAGAGATTCCATT	GAACCAGGCCTGCATTATGT	59.8675	141	c16763.graph_c0
c16783.graph_c0	(TTC)5	ggctttcgaatttgttgggtgtagaaggtccaaacaaggcactccgcagcgcactgccataggggctgcagctacaaccgtcttccgtgtacggcgataggttaaacagagcgaaattggaagcggatctgctgggtatgaagcggtcggagtagattgttttggaaggtgatttgaagcgattggaatttagcattcgtttgacatggttgtgctgggaagaggacattggaggaggtggagtgaacgattcgtccataataatcaaacctaaccaaacccttttctctttcccccttaTTCTTCTTCTTCTTCcttcgatttgatgaaatgagaagcccccagaattttcccgggaaatagacgcttttttcgcgggaaaaaagtgagaatggcgcc…	GTTTGACATGGTTGTGCTGG	GAAAATTCTGGGGGCTTCTC	60.0125	154	c16783.graph_c0
c16785.graph_c0	(TGA)6	aaagtcaaaaaccatggctctgaagtccaaaacaaatgccataagggctcgtttgctcatattctccctgatgaagaacaaaaagttgttgatgagttccctctcagagaagtttcattctgtgtgggggcacgattctcagtccaaggataacgattgcttattgggagatggcactgaccaaagcaaggccatagtgttgtacaacaactcactctccttgccaaaccccagtggaaccctggtggtggaggagcaagatcaagatggctatgaaggttactacaactatgagtgcggTGATGATGATGATGATGAtggcaagtacccggatctcacacacaccctttttgattctgaggatttggatcttggagggtcggtgattgacttggtgaa…	CCAAAGCAAGGCCATAGTGT	CTCTTTCCCTGCCTCTTCCT	60.041	247	c16785.graph_c0
c16785.graph_c0	(A)12	actttgcagctgaccttttcatcatgaagtttcgcaaacaaatggatttgcagaagcaagagtctttcaagaggaagagggaaatgcagaaaaaaggtgcatgaatcaagttcaaccctgatttggttgcttatatattcatcatggttggctcaacaacacaaaagctcaacccttgaatctcatctccctttgttatggtttttttttagaataagggagaaaccggcaagcacggctagcttgctaaatcagagatattatggtacttaactggtttaattatgacagcaataacccAAAAAAAAAAAActgaccagggtgaatggattttgttctttctatttttgtatttttttttcatttttactgttgaatggtgccatagtgtacttcatc…	CCAAAGCAAGGCCATAGTGT	CTCTTTCCCTGCCTCTTCCT	60.041	247	c16785.graph_c0
c16812.graph_c0	(T)11	ggtcctgctgccgccgctgcaccagggcaaacacaccgcggtctcggtgtcgccggtgatcggaggaacggcggttccggtgtcggtggaggtgtcaaacgggttggtggtggacgaggcttatggggtggtgggtctgaggctcatatttcaaggcagggtgaggtggaaagttggtgccatcaaaactgcgcactatggactgtatgtgaagtgcgatgtgttgatgggtttgaagaaaggtttggtgggtccggttcctctcctcggagttacaccctgcgacgtcgatgtatgatgTTTTTTTTTTTctgtcttcaattcagtgtaataatgtgcaactctattttttttattcccttccaaaccagaaaattatgtaaaggggttagttttttt…	AAGAAAGGTTTGGTGGGTCC	AACACGCATACCTTGGTTCC	60.0315	265	c16812.graph_c0
c16829.graph_c0	(T)10	tcttttcttttttcTTTTTTTTTTaattttattttcctttcattcttttcttacattacactggtactgtcaccaacattctcaaaccccaaatactgggaagaaagaaaaacatagttccaaaacactaatatacagtgtagtatagtgtagtgaaccgaaacaagacagtatatgcaaaaacacaaaataagcatcaggacaatcatctcccaagaacccatccaaaaaagcaaagctgctgcatcgaacgaaagcaacaaagtcacgtcacatgccatccatgtcaccgtgcaaatgatcaatctgatcatgtaactctca	#N/A	#N/A	#N/A	#N/A	c16829.graph_c0
c16834.graph_c0	(AG)6	tgtggagttacatgtggtatggtacggtaacacctcgcagttacacagtagagcgtgatagaagataacagaaaaaggaaaaaggaaaaatcccaacctcaacccctcctgtagccactacccaccttcttcttccacacccaatctttctcctctcaccaaacccaaaccctttttttctcccgacaaaaacattaacccctcttttcttcccccaaccctagaaaacaaaaacccgtgtgtttttgtgtttctgtttttgtttctgtcccagaaacacagagacagagaaAGAGAGAGAGAGtgatcgattgatgagtagtggaggggaatagaaatcgatcgttcacaattccagaccagaggcattggccggtagtggcaggaggagtgttgcag…	TCCTGTAGCCACTACCCACC	CAATGCCTCTGGTCTGGAAT	60.031	265	c16834.graph_c0
c16835.graph_c0	(GGC)5	gcattttctttgcccattaattgaaaagtttctgaatctgtgtgtagttcaatcttgattccagcccaccaatcaattagccatatgagctccaaccacagtgattctgtgagcaatttgtttactcttccgtaacagttctttgaaataggacggagaaagaggaagaagatagcctgaatcatatttacaattaggccagaaaggatgaaaataatgcctaaaggaagaataacaatggtagccgggaacgccatggtttctagtggtatcggagaggaggcagagcagaggaacgatGGCGGCGGCGGCGGCgtcgcaggggtaccgccaaccttcgacaatcgaggaagtgagaaccctatggattggggatttgcagtattgggtggacgaggc…	AACGCCATGGTTTCTAGTGG	TCGATGAAACCGTAACCCTC	59.963	249	c16835.graph_c0
c16841.graph_c0	(A)11	cctttctctgaatggcaaggcagcaagaggtgtcaataagaaagaacaggtgtagacaccaacacagaaactgctggaaattcaaagcagttttgaccagaaggtgaccatgttcaaaacatgtaaaatgggttaatgtttgagaagggtctcaagaaatggcaaatcctatgccatttcccttctctccctctcaagttgtaataagttccattccccagctatttaaatgccaacttaatgagaaaactatgatattccagttccagtaaaccaaaacaagaatgcactcacaataggAAAAAAAAAAAcactagaaatgaaatagagcattttcctaaagcacaatagacaaatttgagatttaggtttcagcagtaaataagatcaacttttgtt…	CCATTTCCCTTCTCTCCCTC	TTGTGCTTTAGGAAAATGCTCT	59.11	175	c16841.graph_c0
c16841.graph_c0	(TTATA)5	atagagcattttcctaaagcacaatagacaaatttgagatttaggtttcagcagtaaataagatcaacttttgttgatgaagattttaatgatgattggtagtaaaagctaaagataacttaaagcaattatccaaaagcagaagattgaagttaacatataaaccaaagaaacactagatatgacatactctacaatgaatgaaaaagaggaattcttttgctaaatggacttagcaatcttcaccaacagaataggctagaaactatagtgtggctttcgattgcataatatttctatTTATATTATATTATATTATATTATAcataacttcaaatgtcatgcgcacaaaggtcaagtcaaaatctttatttcctcatatctaatagtctccaagtt…	CCATTTCCCTTCTCTCCCTC	TTGTGCTTTAGGAAAATGCTCT	59.11	175	c16841.graph_c0
c16846.graph_c1	(AGA)5	AGAAGAAGAAGAAGAaaaagagaatgggaacgacggtggcgggtctagcgccgggtctgtctcggaagctgaagaaggttctagaatcgaggatcgacacgcctgatctcttgtcttcgctcaacacgctctcttccttctacgacgagaacactcctcagacgcgtcgcaacctccgatccaccatcgagaagcgctctctctccatcaaccatgaattcctcgacgcttcccacgcggcgcagctggccttggatagcgtggagagggaggtcgatgcgctcgctgaatgctgcgacaggatagcaaaggctt	#N/A	#N/A	#N/A	#N/A	c16846.graph_c1
c16851.graph_c0	(TC)6	agacattacaattacaagtgttctttcgcattctctattttTCTCTCTCTCTCaaccgtacgttgaagggtctctttctctctcttccctgcaagatcccgcagtccaaaccctagcaaacccctgaggaagctgagaagaacacgcagcgtcgtacacgctacccttcttctcgcgccttgcttattccgatccagttagactgctcttggaaacagttattatggcaacttcagaacaacaagccactcccacgactcctgatgctgatattgttggtaatgcctttgttgatcaatactatcatatgttgcatgaaagccctgaactggtgcataggttttaccaagatg	CAAGTGTTCTTTCGCATTCTCT	GCGTGTTCTTCTCAGCTTCC	59.397	133	c16851.graph_c0
c16853.graph_c0	(AGC)5	gccacattcttttcggtgtaaaggtcaccatatcttgctttcagcctctcaatcactttgatgaccacaagttgagaagccatgcaagcatcgaggttcacgaatactacccgattaccctcaggctgagcaacaataaaagctctagcccgcagcctgaagtgaacgccagaagcaatttgctccgcgttagcataacccatcatattgacatcagctgcaggaccagtaatgtcatagcttccaacaccaatcaagtactcggaatcggagtgcacggcatcactcctaagtagtagtAGCAGCAGCAGCAGCaaaagggtccacactcgcatggttgcagatgcctttcaaaggagaaagggaaggaactcgatcacacccaaatgcaaagcaaaa…	CATCAGCTGCAGGACCAGTA	AAGAGAAGAACTCGGGGAGC	59.9825	226	c16853.graph_c0
c16859.graph_c0	(T)10	acaaagtgggggcgagcacaattcagtaatgttagagtgaggatgaaaggaatgaaatagaatgagggagagaaagaggaagcggagagactttatatagaaaagaacatcgaaaagaagagagaatgggttcctttcaagtgctgaattgttgattctaaaccgttcgacaacgacgttttaagtagtttgaagatctggaaacagaagaaagaaagaaaagatgaaatggttttttcatgccatccctttctttctgacttgtctcttctaattatcccctattgccaccttcttcagTTTTTTTTTTctgttttttttt	#N/A	#N/A	#N/A	#N/A	c16859.graph_c0
c16862.graph_c0	(AG)7	actcttcattgaaatgaaaaaaaaatgtgaaatttataatcatttaaaaagtttaataattttaaaactttatcaaacaatttgataattttatggaagtaataaaaattgaggttttctgggtaagaggagaaaaaaaaggtaacttttcttggttttgaatgtgaggtaaaaaagtttcccttttctactaaaccaaatgaatatgtggaaaatgaaactccacgtataacagtaaaaatccagaaacaaatataatagtttttaatttttttattttctaagttgtttgaatttggaAGAGAGAGAGAGAGtgaaaagaagtattttagtaaaatgtattaagacacaaacatttattattcttaaataaacaatcagaattgtccccagcaaaaa…	TGTGGAAAATGAAACTCCACG	TGAGATGTGATTGGTGGGAA	60.4005	221	c16862.graph_c0
c16864.graph_c0	(T)11	aagtgtccggccatagttttttgcttcccttccacaagcaatactactgttcagaatgaagctggtgacccgaagtttaactttggttcaacaaagaagacaaatttatcattcagctttaaaaacaacgctgtcagctgctaaatctaacggcaaaacttccaaaactgtccgaaatatatctgtacttcagagtacgttttcttttcttttgttctttatgagaaaatgagtaaaatgaaagccgttttgaaacggaattgtgtggtttatgcggtcctttcctcagtctcgtgtaccTTTTTTTTTTTgtccttatttcactgtcacaacttaatggaatactaggaaattttggctatttgatatctctataattttagaggcttgtgttcaca	CAACGCTGTCAGCTGCTAAA	GCCAAAATTTCCTAGTATTCCA	58.8495	234	c16864.graph_c0
c16871.graph_c0	(T)12	ttacaataaaaaatgttttcatgcgtacacacacgcgcaccaacatcacacatgtaatgaacaataaaataatagtgattcattccttcatacatatggatgtcttcttctataacgatttataaacatacaacaaaaggatcaaaagtaaaaagtaattttgatcagcagttacaaatttctacagtattagttaattacacccttaacttttcactacctgatgtagtaatccatcgtacgtatcctatcccccaaccaaaaaaatacaaaggttgccgggaaactcttctttcgttgTTTTTTTTTTTTgttttttttaacgacaaaaacaaaactaaaaacctaattcataataagaatcaatcaacatgctgcagaaggattggcgaaggggtt…	ACGTATCCTATCCCCCAACC	TCACTTCTTCAACCCCTTCG	60.0635	169	c16871.graph_c0
c16874.graph_c0	(TAT)5	aaggaaaaggagagaaaaagaaaaacatatgataacatgacatagactttctttctatcaactacaatattgattacaaaattttttacaccagcaagtttgaatatcaatcaagggacatattaagtagttgtgattgtgtgtgtggaagatgatgaggcaggtgagtttgattgagcacTATTATTATTATTATtaggcctttcttgtgaacgtgaatggttcattattgatgtgtttgtgacaagtggaggatgtgcagccacaggtgcatatattccagttggagcagtaactgtggtcaattctcctccagaagctgttgaggtagctactgcaccatattctgggggctgcacaaaaattttccccacaagaaacaaaggtgctgcttgtgga…	TGATGAGGCAGGTGAGTTTG	AACAACGGAAATCCACAAGC	59.9045	258	c16874.graph_c0
c16881.graph_c0	(TA)6ctgtgtactatgtcttgattttatatacccaaatcatagagacg(GA)7	ggcgggggtcaatggtgactgctctctttgtcagccaatcacaaaatttataattttcagtgtatttttaacttttaaaatactgtcaccaatagTATATATATATActgtgtactatgtcttgattttatatacccaaatcatagagacgGAGAGAGAGAGAGAgtctaactagaaattttttcttttctttgaaaacctagtgagactgtgtcagactttgtgaagtgaaccccatcagagtccccgaatcatgaagaaaggaaacttggggcttggtctcaaactctctgttcctgtttctgatcaatccaattttgccaagttcctgactgaaagtgggacttttaaggatggggatctgcttgtcaacagggatggagttcgaattgtctctca…	GGGTCAATGGTGACTGCTCT	TCCTTTCTTCATGATTCGGG	60.063	260	c16881.graph_c0
c16895.graph_c0	(T)20	TTTTTTTTTTTTTTTTTTTTacatgtaacaaagaaatatttatttgcttgagttgcttgagcataagcggttacaaggtagaatccagaggtgaaagtcgatgcagaacacagcaaagcggtaccacaatcatatggctcatgaagcacgacacagcttgtttcaaaatgtgactgagccaccgatgatggcaaactatctcaaaattttcgccaacatattaactaaacagacaaaggttgcatgttgaaataacatcagctagaaaaacaacctgagaaatggttacatacattgctccaagaggagcagaaaatcat	#N/A	#N/A	#N/A	#N/A	c16895.graph_c0
c16901.graph_c0	(TTC)5	gttatgggtagacactcatggagggacccagtgacattcctaaactagtagcagcacttcttccttgctactagtacttTTCTTCTTCTTCTTCtattgctgcggtttctcaaactaacagcacaacctaattcaggttgttctttctattcctagcttcacctcagttcattcccaaagtagctatgaaaaatcacattctcttcctgttccttctaattgcacttgccctcactttctcccaccgctttcaacctcacgctgctcctgcagggcccttgattaagcatctgtcttcaatcatcaaatggacaaggtctacctccaagacgccacattcagatgggaatgttcttcaatttgaaaatggttacgtggttgagactgtggtaga	GGGACCCAGTGACATTCCTA	GGAGAAAGTGAGGGCAAGTG	59.8115	220	c16901.graph_c0
c16903.graph_c0	(GGA)5	cttggggatcccaatcgggagagaggtgaagggagacgacagcagtgacgtacccccactccctccaacaccaataacaccaacaagacattgatcctcatgagacttcttcaagaactgctccaatgcctggctcatcgcggcaaccgccttgcccctgtcatccgggagaagcaagggttcgtttgtcccagtgttgtaggaagagacaacgtcattcctggaaataaacgggaaatcttgcaaactttgtggcgcattcgaaccagtggagacatcaaccaccaccacctctaccttGGAGGAGGAGGAGGAgaagcggtggaggttggagcgaagtgaatcggagaggaatcggagctcgtggagcttggtgtcgagggttccgacgcagaaaac…	GGTTCGTTTGTCCCAGTGTT	CTCTCCGATTCACTTCGCTC	59.9815	173	c16903.graph_c0
c16906.graph_c0	(A)12	gggggcctaacattttcttacttcattctagatgagAAAAAAAAAAAAtaaagttgatcgcattcgcacactcagcaatctctgcatccaacaaacatgcctgtcagagtactggagaacaccgcgccttctcaggtttcaggtgcaaattcgggaaggagttcaagccaatcttgtagtctcctaggcgtgggacaggccttttctggcacccagaatgtttcgagtgtacaaaaggatgaagcatggagagtaaatgtccgtatacaaggatgtgacctagagcatgggtatttgtgtggcaccatggaagcccttaatgttcctatggcagatacaccagtagta	GGGGGCCTAACATTTTCTTA	CGAATTTGCACCTGAAACCT	59.086	153	c16906.graph_c0
c16910.graph_c0	(T)11gttctctctg(T)11	ggttcgcgactttgacaattttcagtttgttaacttcactgacataatgtctaagaaatcaagctcctctgaaaaagaagctgcttttgctctggctgctctaatggagatacctttccaatataaagcagccattgaactaggactactagggttggtcccttatatactttcattacatgaaaagtgaaaacatttgcagcatattttggtccattttggagacagatttctcagaagcaaagtggttttctttcaggtgactatttgttacaatgtctgttttatggatatttattgTTTTTTTTTTTgttctctctgTTTTTTTTTTTggacaaagtcgagtaacaggaaggtcaaataaaattgttccgagacctcctccagctccttattcta…	TGGTCCATTTTGGAGACAGA	TGGAAGTTGGCATATTGCTG	59.3735	235	c16910.graph_c0
c16923.graph_c0	(GA)11	atttttcttttcctttttattataatattttctcgggaaaaataaaatccagaaaaactgaacaaacctgaaggtcaaggcgtttttcccagccagaaggaacctgcaaatcgaggtccaattcctgggattcaattgaggacccaccaagaaggtcgcgggtaatcagagccgttgatttctcaccgagtgattcgtttccgacggttcgatgttgctcctctttgtagccaccacccatgacccgaatcagagagctaacttcagcagccattgctgcgcgttctcacagaggatttgGAGAGAGAGAGAGAGAGAGAGA	#N/A	#N/A	#N/A	#N/A	c16923.graph_c0
c16927.graph_c1	(GAT)6	ctctcggtaagaagccctagtaaagtgcgcaaattccgatgctcaaacttcttcaactctctagctcacccacccacccaaattgttagggtttctttctcttcttattgtgttagcgtttgaggatgtaggtaagcttaattagatcaagttattattgctgctgggtaatttaattttctgttgagttgaaaaaatcagtcttttttatgatgtcgttctagtcttaaaattcttttgcagtttgttacaatggtggtggtggtgacgcgtttggaaccttttttcttttttctgatgGATGATGATGATGATGATatcagatatatataggtgacgagaagcg	#N/A	#N/A	#N/A	#N/A	c16927.graph_c1
c16930.graph_c0	(TG)7	tttggccaatagcatgtgtctgggttatgtgacaaagcttgtggaggagcgaatgttgaaacaagagagcagagaagaggcctataggctttatcagaagacaacttccacatgggtgccttggttcaagttctctcctttggaactaaaatctaaggatctttgattgtgtttcattttcatcatcacatcagttctagttctagctgtagtactgattctaccaccaacttcatcatcttaattttccctactttcttcattatgtaacggagccaagccatgagttggatcatgtcaTGTGTGTGTGTGTGatctgcacttccatcattttttgtaccatatttatcaccgttactagctcagaagaatctctgaaatggcttctgcatatactct…	TTATGTAACGGAGCCAAGCC	TGCAGAAGCCATTTCAGAGA	59.8845	129	c16930.graph_c0
c16934.graph_c0	(CT)9	CTCTCTCTCTCTCTCTCTttctcacagtttgctttaggttacgttttgttccattttcttctctctttctcttgctctttctcgaacgagtttgagatgagaacaatggttttttcagatcaaaattttacgtggctatgcctatatagatctttgttcctttatctttttctcagatgtggctggtgatgggagattggggttgatgggaatgttgtttggctcgaggaatctgcatgagggtgaggtggttttgcctttgttcatcttttgaagcttctaatttctgggtttcaatctttgaaactttgaaaggaa	#N/A	#N/A	#N/A	#N/A	c16934.graph_c0
c16935.graph_c0	(T)17atttatta(T)17	TTTTTTTTTTTTTTTTTatttattaTTTTTTTTTTTTTTTTTatttaacatttgacattaattcacaaaatggatcagaaaatataatcacttcaacaagaatttgcaagattaaaataattaatacagaagaaaaatactgtttctgtggaataaatctccactattcacatacagtgtagaaacatttatagacacaaacaacaacattcgatgcagtatggtttgattaacaagtgtatgataatagtaacatgacacaaacacaaaaatatgtcaagtgaccaagcgaagagaaatgcagcctatacaaaagcacgctccactcagaatcacaaaaat	#N/A	#N/A	#N/A	#N/A	c16935.graph_c0
c16939.graph_c0	(T)10	gccgttgcggaagcttcctccttcgatggtgggcgcgggttcagtcttgatcgcgtttgagtgcaaacggcgtcgtgacgatgttagaagacgacggcaacacgtcgttagtgacctccgacgacgacgagggtgaagggttgagttttccggcaacaacagtgtcaacgatgagccatggggagtcttgattcttgcgatttagtgttctgttgttatctgattttggggattaggttttgctaaaatttggtttctgatcttgttctgtttttgagtttaatgatgttggtgttttcaTTTTTTTTTTatttggggtggttctgttttcacgttttgggttttctggcacgttggacggttttctgtttcgtttgtcgttgtggaggctgttggtgg…	TGGGGAGTCTTGATTCTTGC	AAACAGAAAACCGTCCAACG	60.1015	193	c16939.graph_c0
c16941.graph_c0	(TCA)7	cgcggtgcatggaaacggttttcccttgttttttgttcagttcagcttccttcagcaatgaccagacccttctgatctctctttctctctctaaactgagcaacacactcacatattagagagagaaagaagcggtgcatggaaacacaaaattcaaccaaaccaattTCATCATCATCATCATCATCAcgcaatgactctcccttcacacgatgcttggattcacacttcccatacccttctccccacatggaaatccctttctctctctcatcagtcagcaatcccaatttcaatatcaagagttaaccaagtcgatgctgcacgattggacgttgaaatgtcagccatgttgaaagagcagttggttaaagtgttctcgttaatgaagccaggaat…	GGAAACGGTTTTCCCTTGTT	GTGAATCCAAGCATCGTGTG	60.16	216	c16941.graph_c0
c16945.graph_c0	(T)10	attcttttggagaacccagcatcatcctcgtaggaataatcaatcaccaaggggagttggatgatatgtcgttatgcaatggagttgcttcaaaatgataggttgtaaattgtatttttaaaaacctacgcttcaagactaaaatatttcaatgtgtagtcagaacctggtagatcacttctgatgtcttcaaattgatgcaatcaaaggagactgctcagcttgcaatgagaggagaatgtgaaaagaaagatagaaactccttttgttatgaacttatgggcatgatagtagtttttaTTTTTTTTTTattctgtaaacttataatagagaatcacattcttttttgttgtgaattttagtacgaaagtcctactgtacatcttatatttgatgtga…	AAGGAGACTGCTCAGCTTGC	ACACCAGCTTCCAAGAAGGA	59.871	250	c16945.graph_c0
c16946.graph_c0	(A)13	ctataattatgtataatgtagatgctggtcttcttttacaacaaacaagggtgctttctgaacgaaccattaatttttgtaactataagaaacaaataacaagactcgtttgtaattagtgcaatgttggatgaagctttacacctttgaggttgtaccctgtatgatcatgcaaagagtacacaacattactgtttcattcccccagtccttaaattggaaaaatcttggaaaatgtttcgtttagcttagcttagagaaataattgtttttttgctagctttcctcacagaacttttgAAAAAAAAAAAAAtcatctcccccaaagagtggttcccaaatatgctgcagtatgttgcaaatcaaaaatgaatacgcctctcttttgactcatgaaaa…	GTTTCATTCCCCCAGTCCTT	TGTGGAGCTCAGATTGGATG	59.978	273	c16946.graph_c0
c16949.graph_c0	(T)10	aatcataactcagcattttaaccatttccacctttaaaatttcactctttgatgcgtttggatttgttcttcattacactaatggcttggaccagtctcgtcagtggctcgcaactattgatttgtaaatctcttactcctcaccacctcccttgttacacatgctacactaaaacatacacccattgtctatcaatacttcatacaatgtatattcgcgttctcttttacattaatgataccaaagcatttgtccatgtatcattggagtgtagtatataagaacaacatctatttacaTTTTTTTTTTaaatatcattaatttgtaagggttatggttcgtttatttattattgtattggacgggatgcctctaagctgatgtctacttcattgctt…	CCTCACCACCTCCCTTGTTA	TAGAGGCATCCCGTCCAATA	60.193	238	c16949.graph_c0
c16955.graph_c0	(AC)6	ttatcatggaaaatactagtttgtataaggatgataaatactaggcaaatagatagaatattctctttttctcagaggcattgcacattttttctctactgacatgttatctttgttagggggttctatcaaaatcgtaatcacaacacaatgaattaccatctcttctcccatgtgtctcttcaccaagtaaacaagtataatatgagacgtgactttcaatgtaatatttatcagtgcatttaatacttttttactatttgtaggctcatttagaaaattgaagatgaattcagtccaACACACACACACttggctgttcttaattccttttactccacccaaattagacttccactctcaaaagttttttttcttggccattccacctcaagcaaa…	TCCCATGTGTCTCTTCACCA	ATCACAGCCTTTGCTTGAGG	60.2425	240	c16955.graph_c0
c16970.graph_c0	(TC)6	aaactcctttTCTCTCTCTCTCtaccaattaactcaacgacaagtttccatctctataaaaccacacagacccatttcactatctcatcacaagctgcccctaccaccacgctacttagctacctccacactctcactcttggaaagagagagagaatcagtaacagcaaccaatgatggagtcagactccgagaacaagtgtgatcttgttcacgaaccaacctacacgccgacaaagcttcctctcttgatctcacggccaaacatggcggcggacactcctcctccgctgtcgccgccgcagaacacgatttcggttcc	#N/A	#N/A	#N/A	#N/A	c16970.graph_c0
c16975.graph_c0	(T)14	attgtgttggtctcaaattttgccttctccaccagctgctcatggagacattatgcacctaaaaacaaaaatgcagtgcaatgcaacactcacacaaatccacagatggcaagcaaatcaagctttcagaaaagccaagattataaagtatatttaaataaataaacaaataagaaaagcccaaaaaagtgcaaatttcaaacatacaaaccctgaaaagcattttcaaataaacaaagataataatgatcatgcagagacaatgtaaaagaattttacagtgtaaaatcagacatcgtcTTTTTTTTTTTTTTggttaaaaacaaaacccccaaagagaggaattcaaataaaaacctgaaagtgaaatcttcaaataaaaca	CACACAAATCCACAGATGGC	TTCCTCTCTTTGGGGGTTTT	59.9395	254	c16975.graph_c0
c16980.graph_c1	(AGAA)6	AGAAAGAAAGAAAGAAAGAAAGAAgcaacaccaaataattcctcatcactgcttcgaccgaaccaagacggcgtgttgtgtcctgcccgccctgcctctctcggagaccaacgaaacgctcattccattgcatcgctctgtttctttctttctctttctttctctctcttcgtgaaacacgaagctaaattgtaacccaatcccctgtcaacgaaacaaaaccccacttcgatcgatctgttttctcccttctctgaataaatttccccttttgatttattgccctttgccgcaatcggattcaattccaagcagaagggaaaa	CAATGGAAGTGAAATTGGGG	GTCAATCTAGCCACCAAGGG	59.856	276	c16980.graph_c1
c16980.graph_c1	(CTG)6	ggaggttgggcccgtgatgggattgaaatccgttggattggagggtagcaagcacttgcgcagtggagagagggtaatgagaagaagggaagggatacaatggaagtgaaattggggaaactcaatctttctctgacttgaatttggctcctctatttctctttttctattaactttctgtgtgggtcatggatggggtcgcacgtgcggacaaggctccgtccacggacttggtctcggagtggcgtccccgcggttctgcgttcgtcccttgtgtgccaaagcctggagaagaagcttCTGCTGCTGCTGCTGCTGagaagccgcaaccgtctcgcgtggttgtgaggaagcccttggtggctagattgaccaaggaaatagttcaaacataccaaa…	CAATGGAAGTGAAATTGGGG	GTCAATCTAGCCACCAAGGG	59.856	276	c16980.graph_c1
c16983.graph_c0	(AG)7	attttaatcttcaacttgagtgcattaatcatcctgtgcttattttagttcttttttatctttttatttatcgtataacatttttttattgttcatgaagtttgtctttgactacaatcctttgtgttttatttttactgttcattcggctaagcttagaggaccttcctgtcctgattttccggaatttgttgtctgcagtttgaaaaaaaataaaagaaagggtaatgtatgtctgttacggtaaaacagtgacccgattgtaggtgcagaattcacgaaatggacaaaaagaaaacaAGAGAGAGAGAGAGgggagagaaaaagtaacatttcttctacacattggacggttgtactagtagtgagagtaaatgaatctgatttgttttggtgtaa…	AGTGACCCGATTGTAGGTGC	AATTCAAGGGAACACGACCA	60.175	195	c16983.graph_c0
c16983.graph_c0	(A)10	ccctttccctctcgtatacgttatctgtttgccaactgcaaaataatgaagtcatgggacctaattcgttattatagttgtcttccagtgaatttcacttggcctatctatttattattcacgcactacttcattcattttcagccttcaatattcaaacttcataatcacttcacacaagacaagcccagatcatcaacaatttcagtactaaaatcttttcaatatttaattaatgcctatgcattgaccgatacatattcattatgtaccttattagtactgtaaccagttctttacAAAAAAAAAAcagaaaaaaaaattgaatttttgaattaacatattccatttcccttcttctaaatgttttgtttggaatatttttaattagttcccatg…	AGTGACCCGATTGTAGGTGC	AATTCAAGGGAACACGACCA	60.175	195	c16983.graph_c0
c16988.graph_c0	(T)12	cgtaaccttagaagttttggtttggtgtggaaggtttcctttggcctgcaaataaagaaaggctgtttatgtgtacaaatcgttataatacaaatctaaatgtttgttgtggtaattgaagttaggataacgagagatgaaagctaaagcttgaaaaatgtacaaatcgttataatacaaatctaaatgtttgttgtggtaattgaagttaggataacgagagatgaaagctaaagcttgaaaaatgtacaaatttgtttggtttcttcactgtttaaacactgaattttctatccccaaTTTTTTTTTTTTgtgggtagtttgcttgcattggtactgtatcaacatgg	GGCTGTTTATGTGTACAAATCGTT	CAGTACCAATGCAAGCAAACT	58.685	279	c16988.graph_c0
c16992.graph_c0	(AGC)5	ttgcaaatcctcatcaaataaaacttttggaagcttatcaaggaattggagggtcagatccaattgacagggtgatgaatgatagggagtggtggttggtggattggcaatggtccttggaagaaaatgagaagaggaagagagagaagaggcccttctcttgaggtagaacaagtaaaacaagagaaagagaatgatggagaagagtataggaattgagaatatgaaggcttggtaaagcttaagctgtagctcctgtggatacagatgtggaggagggctggttgcagcagaagaagaAGCAGCAGCAGCAGCttgtggaatactcatgtttctctgctactacctttatcccctgacatgtgttcaacagctacaaatgtgcaaaatgaaaatttc…	AAGAGGCCCTTCTCTTGAGG	TGTTGAACACATGTCAGGGG	60.183	226	c16992.graph_c0
c17010.graph_c0	(A)11	atagaaaacacagttcacatcacatgtaacagttcatttacagtagtgccactttgaacaaaatatctcctaacAAAAAAAAAAAgttaccaaattttcttgttgcctaaaatgcctatttttgtctttcttcatagagacctaaagtgaataatgccgaagaggatagaaattcaaaccacaaaacattcctaccaatacattttttaatgtcagttatgcagtttctcaaacagtcccttcgaattcccaggggacaaacctaagtatgtttctccattatgaccaagatgaagagagtacatataaatgttaaccagtgatttcttacaagccaattatcatggatgcggcataattctttatggaaaaccaatgtatagca	GCCACTTTGAACAAAATATCTCC	GGGAATTCGAAGGGACTGTT	59.6785	204	c17010.graph_c0
c17010.graph_c0	(T)10	acagtcatattaaaagtaatctatctaccaaggaattgtgactcaagttacaacaaacaaaatttggtccttccccttaaaaacagcctccttaagtgaactcaagtgttagctgatgcatccatagctagacaatttaagaaaagtatgcaaattgaaggacatatgaagaatcagagtgactttcttctttcatatcttttaagcttttcataacaacaatttagcaaaaaagttttcggatgaatatgttctaatgcaagataatcacccaagaaaaatagttaaatggaaataaacTTTTTTTTTTgtcatctttttatttattcatttcgtacaacaatggaaacatacgttggatacaaaagaagacttaaatacaaaatgtaccttgtggtt…	GCCACTTTGAACAAAATATCTCC	GGGAATTCGAAGGGACTGTT	59.6785	204	c17010.graph_c0
c17044.graph_c0	(A)10	gcaaatggcaccatagccaacgctacgctctatactatctaaaacaattctttctggccggtagggggccttccgcatgaaagcgaaaggaatcgaccgaccaagaaatcatacatgcaaaaagataaagggaatggttagtgaatccgaacatgagtgggatcgaggaagatagggcgtctggcttcgaggttatgcagctagaattggagttgctacaaacttgactgctgaactctgggcttgggctgtccgtactggtctccggattgccttggctcgaagcttcagggatattcgAAAAAAAAAAgatagggcagactaagactaaggttgctttgcttccttcacgtgaaaatgaaaaaatggacaagcaaatcgaaaacgaagaacgaggag…	GTCTGGCTTCGAGGTTATGC	TGAAGGAAGCAAAGCAACCT	59.918	172	c17044.graph_c0
c17074.graph_c0	(GTC)5	caaaccctgaaccgccagcacgtcgcttttccacgtcggctcgttctccttcactccgctcgacacattcgggtacttcatcaccgaaccgtactcttccatctccttcacccctggacgaaccccgccccagtaacccgtgattgcgtgccacacatacacatgcttcacctcgagcttcttcttcgctatgtccacgatgttcttaatccctaaccccggttcctcctccttttgaaatttcgcgttctcttttatccccgtcagcctctgcaacgagttcgagttttctttcaccttGTCGTCGTCGTCGTCgccgccgacagactgccaaccgtcgtcgatgatgacgaacttcggcggcgtgccaccgcttcggagtgattggattccggtctc…	TCTTCGCTATGTCCACGATG	ACGCGTTCTACCAGCAAGTT	59.883	252	c17074.graph_c0
c17085.graph_c0	(A)13	cttcaatttctgcagaacagcttttgagttccatggaaggacaaccttatgaacagcaagtaggaattggacattactaccatgtttgctttgaaggctgtctcacaaattttgagattggagaagaaggggttgaagcttgtgaattgtatcctgaaataaagtacactactgttgaagactacatgaaacgttatgtatagaagcttgtatttgaattcgaataaagaaaacgaaaactatttgtgcaactgtaaataagaaaacaaaatggcaatgcacagagagcaatttgtgatcAAAAAAAAAAAAA	#N/A	#N/A	#N/A	#N/A	c17085.graph_c0
c17100.graph_c0	(TC)10	TCTCTCTCTCTCTCTCTCTCtaacaagattgtagagaaactggtttcgttttgttcatctgggttcaggacctcacattctctgccttgtctgtttctctctagcagaaggaacaaaccaataagagaacaaggagagaaaacaagaatagggctatttttttggggtggtttgtttgcaaatattcttatatcaagattttgttgattgtgatttgttacgctgtttctctcttggttgtcttttatggttttcgatttgtttactgtttgatctttcaccccattaggtctatcaccgtctcattgatcgtgatttcg	#N/A	#N/A	#N/A	#N/A	c17100.graph_c0
c17107.graph_c0	(GAG)5	ttgagtgacaccaatcaacacgatctctcaagaagatgacgaagaagaagaattagagagaaagaaacagaagaagactaagtatataaatatctcaaaccaaaccaaaccaaaccaaccaaaccaaaccaaaacaaaacacaatgttggtatatattatgtctatctatatgcacatataattatatatagttgcaaatgaaagaatgttaaagggaagaaggtttgaggcaaagggtctaatacaaggtgagggaatgttaaagggaagaaaggaaggaggaggagaagaagaagaaaGAGGAGGAGGAGGAGaagaagagaaaggaaaaggaagagaagctgaagaagatgttgcatgctgctctgtgcaaaaagtgccacagttccagttgtcac…	AGGTTTGAGGCAAAGGGTCT	GCACTTGGGGTTCTCACAGT	60.1345	280	c17107.graph_c0
c17117.graph_c0	(CT)7	ggctacacggaagcatgtggcgcgtgaaggccggcggaacgcagattttggtaatgccattttgtgtaaccgtcaaaaggagggaaatgaagcccaaaagcatgagctcttctttaatcttctgcagtgcttcgtagagcggcttctggtctttggctttgagatattttccgccaaaatgaagaaagcgctctgcggcgagggagatggcgacgatgactgtgcatacggcggccaccacccacgtgggagtgaactccagactctctccttcttctcctccgccactcatgctgctagCTCTCTCTCTCTCTaccctttctgtcactagcaatcaccgttcatcatcataccacaaaacgacccttacgttctctctttctttctctcgtcgcgcat…	GCTTCTGGTCTTTGGCTTTG	CGTAAGGGTCGTTTTGTGGT	59.942	230	c17117.graph_c0
c17140.graph_c0	(A)20	cagcgccaccgtcatcaccgtctttgtccgttgcatttgtttcaacctttttgtctcttgtaattattctgattttggacgcttcgaccaaccatcccattctatgatcagaaaaagagcgatcgaagtttctacaatttgtttttaaatttagaaactaggaatcatatacacagctcttcaaagttattatcatattgaaatctatatagagctagttccaccactaccattcctcattgcttcaaatgtatagtttaatgtattcaaatttcaattcactttactttaccattccccAAAAAAAAAAAAAAAAAAAA	#N/A	#N/A	#N/A	#N/A	c17140.graph_c0
c17152.graph_c0	(T)10	TTTTTTTTTTgtaaaataagaattacactcatttgtttctctttaatcggtaatcatgtctattagagtacgaagaagacatccataaatcacagtcatagagtacaaaactttatctaaaattgtgtcaatccgcctcttcttaattgtacaaaatgtggagttgtgctaaaatatgctagcatttaagaagagaaaaacaaaaacaaaatcgtcacaagatataatattgtgaaaataacactaggattcattaggaaagatcgtttccattttctatcatggcatgggatgaaatgaaggggcaact	#N/A	#N/A	#N/A	#N/A	c17152.graph_c0
c17155.graph_c0	(A)10	caacttgattaacaaagtaaaatttgctagataacggatgccagttcagaataagctctgtcaactcatcaactgccagaccaagttcctcaaatagtttcctatgtacttcattagaagctatatctgaaaaaacattagtatcaacaataggcttcaacagcttaagcatcttctctgccttttggtaacattttgatacaggtactaacttcatcttttcagaaaatgataaatgcaaaaatgaggatattgcatcagataggaccttcaataaagatatctccataatacctgcacAAAAAAAAAAggagattgagaggagaagtactataaggaaaatagttcccagttgaaagtgacagaaggagaagaattggttgacagcaccgcagaaat…	GCATCTTCTCTGCCTTTTGG	CGGTGCTGTCAACCAATTCT	60.5255	224	c17155.graph_c0
c17204.graph_c0	(A)10	aaaaaaacaaattaaattaaaaaaaaagacgaatccatgagttaaaaataaaaggcaaaaataacaataagatgattttattaacaacaaaaacaattggtaattatttatataagaatacaaaacattttaaatactcaaaacttAAAAAAAAAAcacaaataaaatactaaaaaatcctcaaccattcatgtaccctacttaacctaaaaaaactactgggttatttttaaacgcaagaagtatctgttggcatttattacctgaattaaacatggcatagctattcaattttagtaaatgggtgcaaagctatgtaatacgaaggtgcgataaagttgcaacagtgaagcaagcagagcagagcagtgagcaagctcaccagcattagaaagaacg…	TCCATGAGTTAAAAATAAAAGGCA	GGGTACATGAATGGTTGAGGA	59.39	165	c17204.graph_c0
c17212.graph_c0	(A)10	gaggagggggaagagAAAAAAAAAAggaaaaaaagaaagggaaatatctgcttctattgaggcatgcaaagatgtatcttcaatttcacccttaatttatttatttatccaaatttgagttcagtatagttatataacaattgttcatgttgcggtctttaattcagattaggcattctaaaagttcattgcatcttcctacacaaacaatcaaagtaataaacgggggcgagtcaaaaaacttgattatgatcctcttcaaagataaactggatgcatgccatagattggtcttggaagccttcttctgtgatttactaagagt	#N/A	#N/A	#N/A	#N/A	c17212.graph_c0
c17221.graph_c0	(AG)6	cttgtactactccctcctttccatttttatcatatgcttcacgcttcccggggtcacttaaaacctggtaagcctcaccaagtttctgaaaattttctgcggcctgaggatcccctggattcttatcagggtgaacaattcttgccttgacataataagccttcttgatatctgcagcagatgcatcaacgttcacacctaatatgtcatagtacgcagtgtccttcaccattgcttgtgactttcaaataacaattaacgcatccagaaagcaaaaatggaagaagtttcgagcttgaaAGAGAGAGAGAGgggggtaacaatcagaagaaacctcacatttcaggtggatctctggcagaagaaacggtgacgttttcaatggacc	GATGCATCAACGTTCACACC	GGTCCATTGAAAACGTCACC	60.0965	209	c17221.graph_c0
c17239.graph_c0	(A)10	tgccaggctatgaaggcttggtatgaaaaaaggggtaccaacacatcgaccaagcagcaatagacaaagtggtatacatgctgatagcccaactaagggacaagttcaactggtaaacactggcccttcgtgctacttcatgttctccatatttgcctttctgtcgagttcatgatagttcctcttcttctcccgacagccaactgacccagtgccaatacaacagtccattctgccttaaataacgcccttgaagttcaaaacaaagccgattgatttggtcgcagaagaaggcgaaacAAAAAAAAAAtaaaaaaaccatttactgcatctcctcaaaaccaaaggtattctcgcccgaataagttatgtagagaaacccatcctcatccttgtgct…	AACAAAGCCGATTGATTTGG	ATTCGGGCGAGAATACCTTT	59.934	102	c17239.graph_c0
c17259.graph_c0	(T)10	agaacaaactcttgtaacaagaggcgtgagactcagaaccagacgttctgttgtatcacagaagagggtggtctcaaatgtaagagaaattagcaaaaggggcacagtaTTTTTTTTTTcctttttctttttaaaagaggaagaaacaaaaagacgagaaaaaaatagtattaagctctggaagagtggagagagtttggtgggtcatatcatgtggtgagtgtaagaaattgctctttagtggccgttgttagtttttgcttcttccatgatgttgatgccttcaaccatttttccaattaatgggaacctctcttgagtgggtcacagcagcaccacccaacacagtcacagatatctttggtagaacaagttttgcagctgctggaattggtttct…	GAGGCGTGAGACTCAGAACC	CCACATGATATGACCCACCA	60.0205	197	c17259.graph_c0
c17293.graph_c0	(T)10	cttcatctctctgtggacacacaacgcaaagcgagagaaggctttgaatcatctacgccaaaaacactgtttcttcttcttttttttctctctcttctttcttttgacaacgaaagacgaaacttcggggatgctctgtaccttaccttcacagccgcgtgacattatcgctgtcctttcgtctccgaatctttctttcttcctctgctaacatacacccttaacccctcctttctttccctttcgaaccttcctcgtatttgatgctttgacttacagcacggtgattgattccctctcTTTTTTTTTTctctctccctctctctatgttcgttctgctatcaaagttcgaacctttttctgatttggattgatctgatgccggtactgagttgtggg…	TGCTTTGACTTACAGCACGG	TAGCCAAACCAAACGAAACC	60.0125	271	c17293.graph_c0
c17294.graph_c0	(A)19	AAAAAAAAAAAAAAAAAAAgatattacattgaagtaaatgctaaaatgtaatttcctccttcacaacaaataatatcgttagattacaatttagaaagcacacgcatgcactcatttcaaacaatctaatgaaatctaaaagaacgtggcacaacatatatcctacatctatcggctaaaactatgagaaaaagcaatatcagttatgcgtcatgagaacagaaccatgaaagcctaacaaacagattttctatgactatgtgaagaatttcataagtcaaccaaccttgatttctcatcccacactaagacttttgtg	TCAGCATCTGCATAGCTCGT	CACCTATACATGCCAGCCCT	59.853	202	c17294.graph_c0
c17294.graph_c0	(TCT)5	caacatatatcctacatctatcggctaaaactatgagaaaaagcaatatcagttatgcgtcatgagaacagaaccatgaaagcctaacaaacagattttctatgactatgtgaagaatttcataagtcaaccaaccttgatttctcatcccacactaagacttttgtggagttaattgtcagcatcagtcaagcacgagtgagtctacatgggatttgatttgactcttgagagcaccaaatacttggaaaggaatatgtttagctagcaacttcagcatctgcatagctcgtgttaggcTCTTCTTCTTCTTCTtcagggaaaggagcctcatcatcagaaggttgtccattgccaaagatgctgtccatttgaaaagctgctggtgtcaagattggc…	TCAGCATCTGCATAGCTCGT	CACCTATACATGCCAGCCCT	59.853	202	c17294.graph_c0
c17302.graph_c0	(GA)9gggg(GA)6	tgagcaatttctgagtggtttcgttaggatccatgttggtttccttaagggcaacatagatatcagcatcagaatgattccccacgatttccttgatggattgaatggttttgcgcactctcgcagagagcaaatgggtaccagtgccactctccgttctggaaccagggaccattgcaccgaaaacccaacagggacccaacccagaagacaaacacaaccaaagcgacgaaaaaacaaaacttaaggctaacactggggataacaagagacgggtagggttttgttctcctcaataggGAGAGAGAGAGAGAGAGAggggGAGAGAGAGAGAgtcacacacaatttcattatcatagactccctgagttctggctcgtcaacctccctttcaccatt…	GACCCAACCCAGAAGACAAA	GGAATGGTGAAAGGGAGGTT	60.056	206	c17302.graph_c0
c17306.graph_c0	(CCA)6	cgggtgtgtaatattcacaaaattcagggagagttagttggtgtggattaccctttttcttcggtgtgtgtcgagaaagagcagagtagataatagaagaaagaaagaaaaggaaagtgtttttgagtttgaggtcagtcatcatccttcactcactcCCACCACCACCACCACCActaccaccgatcactcatcattaagcccttttctccctttctcctttctccttttccctatcctctattctacatcatcaccacccccaaactgaaaaacgcgtcaactcactacaaaaccctatcaccacacacttccctttcttcgatctgtagatctaacgttcttgcatcacgtaacctttcctctgttccctctctaacctagggcttcctgtgaaat…	TTTCTTCGGTGTGTGTCGAG	TGAGTTGACGCGTTTTTCAG	59.95	232	c17306.graph_c0
c17319.graph_c0	(TG)6	ataaaacaaggtaaaaagaaataataaacaaaataatccacttttgcatcagaagttcggaagaataaatatcttcaccattaacaaaccaatagatttttcctttacctaattcaagaaataaaacgataaatctaataattaattaaatgagaaaatatagacggaactatataaacaattgctgacttcctagtaacatatcaaTGTGTGTGTGTGaagaaatattacactggctaagacgcagaatagaacaatggcatatgatcgctccaaaaatttcgttgtaatgagacagcaatcccatttcagttagaaatggttcggcacttcaatcacgattatagtatttcgcaagttctgagtggccccagtcaacagcatggaaagcaatggtta…	GCATCAGAAGTTCGGAAGAA	ACAACGAAATTTTTGGAGCG	59.0645	243	c17319.graph_c0
c17333.graph_c1	(T)11	ttaaggccatggctgcagatacttctgtttttacctttggagatgacgaagactacgaaagtgattgaactacctcaatgtgtctttatacttcgatttttgtacataaaattgcttgcaacttccacagcaatcttttggtcatccatttgtttgtttgtttgttgtaatgataaatctggatgcttcactgacttaatgcacaagttacaaataagaatattcagtgttatttaattgcaaacatatatcttactcttgcatttgacttctatctcagtattatatgtcagattctccTTTTTTTTTTTctctg	#N/A	#N/A	#N/A	#N/A	c17333.graph_c1
c17339.graph_c0	(T)11	atgcaattacaacattgaaattgaatgaattcaaattacctgtcacttttacaatcaatagattaaaatcagacaaataataatcaacaccaaaaagaaaaaaaaagtcttcttgaaatgaccaatcacaaatccacaatgttacatttctctaccgaacccaacatcatgtctttgtccttccgcaatttgggcagccaaatactcccaaaaacgcgtccttatctgagctgtataacccccatttcttcccaaatatcaaaagaatccatcaataatagaataatgttctaacttccaTTTTTTTTTTTcagataattcttcttttgcatgtgcattccacataatctctatcacaagtatatgtatcaatcatatgtgcaagattttttgagagaa…	GCAGCCAAATACTCCCAAAA	GTGGAATGCACATGCAAAAG	60.0965	150	c17339.graph_c0
c17339.graph_c0	(T)12	ggggctcagaacaggggtggaatgaaacgatgtcgtggcggtcttctcgccgtcgtgggagtccctggacggactctggacgtagtagagagggcggcgaggaggggagcgcgtgggggaggacgcggcgaggcttgttacctcagagtctgttttcgcgtgcatcttctttctatgttcttgttgttgctgttagaaaatgaaaaaaattggaagtgttgtgtgtgttttgtttattgactactatgattcgactgagatgatgaagatcttcttctgggaaggtttcttttatcactaTTTTTTTTTTTTgcaaataataaatgcctagaacatagaaagaagatgcacg	GCAGCCAAATACTCCCAAAA	GTGGAATGCACATGCAAAAG	60.0965	150	c17339.graph_c0
c17344.graph_c0	(A)10	cgcgccgccgtggccgacgacgcacagtcgagctgcggaagcaacgatgcggcggagggctgcgaggacacggcggcgtcaggtggtggcgcgaggttgtgtcggagctgcggggtgagggagtcggtggtgctgttgttaccatgcaggcatctttgcctctgcaggatgtgtgggtccacagtacggaattgtccaatatgtgactcaggcatggatgccagcgtgcatgtcaatctctcttagtactaaaattcattacataggttttctttccttgtagagttaaacacaaactagAAAAAAAAAAtagttttatctggtaaaaagaccaaaaaaaatagaatgtagaattcttttgttcatatacttgttttattttttatttatatataattt…	CAGCGTGCATGTCAATCTCT	TTTCCATTCACACCCATCAC	59.6045	280	c17344.graph_c0
c17358.graph_c0	(AT)9	ctctgctggaccttctagttccaataacaatggagtggtgaacatggatgatctgaataggctagtgagttaccagcagcagttctacaatgttcaaagccatcccaatcagttctctactctgctgatgcaaccatcaccagtagtgtctctcagctcgctaccaaatccacttccaaccaccttctctgaccgactgtgggagtggaatccaatcccagagccaccaaatcaagagtacagcaacatgtccttcaagtaatcacttatcaatattatatatctgtgaactgcacatacATATATATATATATATAT	#N/A	#N/A	#N/A	#N/A	c17358.graph_c0
c17362.graph_c0	(GA)9	ggcttctacatgaagtagatgctattatgggcttctttgttcttgatttagcccagatatatacttagtcaggcccaacagtgaaatgtgccttggtaaccgacccgaatagcgattcggatcagaagatgagtgactcggtgttcattgagtggaggagctgagcagaggagtttgggaagtgtttggtgacttctcagattctgttcctttGAGAGAGAGAGAGAGAGAtgacggtagcagcaggaatcggttacgctctggtagcgttagggccctctctctccctcttcatttccgtcatttccaaaaagcccttcctcattctcactgttctctccagtacactgttgtggcttattagtttgattgtgctgtctggaatatggagggggtttt…	GTCAGGCCCAACAGTGAAAT	GCTTTTTGGAAATGACGGAA	60.013	248	c17362.graph_c0
c17389.graph_c0	(CT)6	ggcccgtcactgttgtgtaactgttttgagttgtgcggtaaatcatcactcttcaCTCTCTCTCTCTttctaccagttacctaagattcttcatctttcgtctctcctttctgctctcgcaatccttatccaccttcgcatccctgcctgggcccacctcctcactcatccaacggttcagatctctctgctggattgtgttagggtttacccacatcgcttttacctataacctctctctcgctcttcctttctcactcctttttccagcgcagtatctgctgccctctcgccttctctctctttacctcactatttcaattctccccctaccctcacgcgccgccgtgatttccgccggcggcaa	GCCCGTCACTGTTGTGTAAC	GCGAGAGCAGAAAGGAGAGA	59.5185	119	c17389.graph_c0
c17389.graph_c0	(TGC)5	tcctcgccttctcacacacaaaacaaaaaaaattaagagtttctctcaagtctgcgttatcgttcgtgcatctacccgagtttagctagcttttctgttcttcctagggttttattgttcccaataacaagaggagggggaagagaaaaaaaaagaaaaaaaggaaaaaaaaggaaattagggatttcttttcgggaaaagaaaaattcagtttttgttttttgtgtagttgttgttatttttgcttgagatggctcaggttcaggttcagcctcagaatgcgatgcccggtcccaacggTGCTGCTGCTGCTGCtgggggaaaccagttcgtgacgacatcgctttacgtcggagatctcgaccccaacgtcacggactcgcagctttatgacctgtt…	GCCCGTCACTGTTGTGTAAC	GCGAGAGCAGAAAGGAGAGA	59.5185	119	c17389.graph_c0
c17393.graph_c0	(A)11	agaaggagacatgcttttgaatggtgcacagccatgcctgcttacacaaaatagagaggtggccatgttccatcctagtgaatattacccgacatggacgatggaagcagctgcgcattctctcagagagatcctccaattgtgtacaggttggcaatccatttctaggccagtagatcgtatggtctctaattaagattcattgcatgagtcggacggatccagtgacttttttctaagaaaagttactgtaattttagttaactttcatgtgttaaggatcaacttcaatttttttttAAAAAAAAAAAtaatataaaagaaaccagataaattaaaattaattgacttttcctgaaaaaaaagtcactcaatccgttatggatgagaacaccttct…	TTGGCAATCCATTTCTAGGC	AGGTGTTCTCATCCATAACGG	59.4805	246	c17393.graph_c0
c17427.graph_c0	(AG)6	gggatgtgcgcactctcatgattaccacctggtttgactatagccagcaaagacaactcttcaatggcagagtttatctctgatctcttctccatatctctgctcctcttcattctccttattatcttccctccctctccctcttccacttctcggatacacaaacatgtatgttatgtatgcagcttccaatacccaactaggcttctctattaatacctctagctagctagcttgaagccttgaacttccaaccgtagttaattggttcaaaaatttatattatacttgctcccagatAGAGAGAGAGAGtaaaagaaatttgaaaattttgatccaagtggttgaaccaaggagtgaatcttgctttgcccaccttgccaattatttaattcttct…	GCCTTGAACTTCCAACCGTA	GGCAAAGCAAGATTCACTCC	59.965	134	c17427.graph_c0
c17449.graph_c0	(A)11	ttggctgttgctctcacgtaattgggtctcttttgctccagtgggtagcatagctaacgccaagaaagagatggttgaacaaactttctagaaagactgcatttcagcaagagaatgaatccagctagcataatacccttgaaccctagatattgcaacagaaatattaatacgagagaggatagcttcaatgtggtaaagaagaataaatcaatcctaacccaagagcaaaacacaacaaaaattctatagcaaccccgtctcacaagaaattcccagaaattctggtgtctctatcacAAAAAAAAAAAccctaaattatggagagagaaaaaaatggattttggagaagagaacatgtgggcacga	CCGTCTCACAAGAAATTCCC	GCCCACATGTTCTCTTCTCC	59.5935	108	c17449.graph_c0
c17454.graph_c0	(AG)7	gtggaggctcagcattattccgttgtcttccttctccgttcctcactctctttttctcctttctctttctttcactggaatttaacctagatcaaaagatgacggtgctgtgagaaaagcgtgatagaaAGAGAGAGAGAGAGcgaaaagttcacaaagcatctaaggagcacgtgaattccgacatgaaacggtctcaggttgtaaaccaccacgacaaatttggatctgtcgtttacaaacatagccgatcttcgctgtaaacgaagctttgctgaaacgaccacgcactttctcctcaccgtttactgctcgtaactctcttgttctttcacagcgtccgtgttctgctttttttttttccctgttactgtgagaagaccgttacgcagcggaggt…	TGACGGTGCTGTGAGAAAAG	GAGAAAGTGCGTGGTCGTTT	60.162	198	c17454.graph_c0
c17454.graph_c0	(T)11	ttttctcctttctctttctttcactggaatttaacctagatcaaaagatgacggtgctgtgagaaaagcgtgatagaaagagagagagagagcgaaaagttcacaaagcatctaaggagcacgtgaattccgacatgaaacggtctcaggttgtaaaccaccacgacaaatttggatctgtcgtttacaaacatagccgatcttcgctgtaaacgaagctttgctgaaacgaccacgcactttctcctcaccgtttactgctcgtaactctcttgttctttcacagcgtccgtgttctgcTTTTTTTTTTTccctgttactgtgagaagaccgttacgcagcggaggtttggaagtggttttcttgcttcagccacctgatgaggaattgatttgttga…	TGACGGTGCTGTGAGAAAAG	GAGAAAGTGCGTGGTCGTTT	60.162	198	c17454.graph_c0
c17454.graph_c0	(T)10	atagaaatcattgcatttggtgcattagttctccgcacaaatgaagcagggttggatgctgtgactattctaactctgcatgcattgtgggctttcaaagagaaaattctaagtaggtcgttgtagtaagtggcgggttgaaagtgatgactgagtttttggtcttactattatttgaggttgatattatatataaaagttttccatgttccatatttgttctccccatttttctagtcaagtgtaaaaatcgaagatttctagtttggagaactgcatagcgttttggaggatgtgaagTTTTTTTTTTcttccggaggtttgtgtatataaaccctttgtgcttaagctttctttgagtctgtttccactattattttactattattttcatcctact	TGACGGTGCTGTGAGAAAAG	GAGAAAGTGCGTGGTCGTTT	60.162	198	c17454.graph_c0
c17473.graph_c0	(AGA)5	tgtggagcaaaatgatttgagccgaaaccggaagctatggcctatgcaataaactttacagatcacacactagctccacacattacacaacgatgtattaagtatgattattagacgaggttgggcccattatgttttgaattgtggagcccatcagcctgattggcgaagaagccttcccttctcttctctcctatatcattcggaaaaagacgagaccacgacacaatgagatcttcatttcatttcgcatttcattttaaataaaatcgcgttttctcctcttaacccagacatggcAGAAGAAGAAGAAGAatcggagctcagcgataagcacaaggtggaaatcgccaaatggttcctcctcaactctcctcctggggaaatcaaatacgttgc…	GTTGGGCCCATTATGTTTTG	CACCTTGTGCTTATCGCTGA	60.032	224	c17473.graph_c0
c17480.graph_c0	(AG)6	gagaaagagaaAGAGAGAGAGAGatggagtataaatgtaagatttgcttgttggtgggcttatataaaggaggataggatgttgcagttccccactcttaaagatagctaggtgagggggtgcaagggaaagagatcaaattgttttgctttctgaggatttgatggaggaacatctcactccactggctgttacccatctccttcaacacactctcagaagtttgtgcatccatgaaaattcccaatgggtctatgcagtcttctggaggatcttgccaagaaactaccctccacccaagtgggaaggacaaggggcatatg	#N/A	#N/A	#N/A	#N/A	c17480.graph_c0
c17499.graph_c0	(ACA)5	ctgatatagagttatctaacgtctcatccccacactagagagaactaaaaagcattcaacaccttcacaaacacagagtgagagaaggatggggaatcacaggtttagattatcagatatgattccgaatgcttggttttacaagctcagggatatggggaagggaagaaagcaaaacaccacactctctgggaagaagaagcaaacttcatccatttcaatcacttcaaccacttcaaccacacattcatcaaaaccaaaccaacccctccaccaatACAACAACAACAACAaccccagaaagtcatactacatcacaagagacctcaaaacctcaccctcaaacaccccgaaattttcccctcccagaaaatcaaccaaacaaagaaccaaaagaag…	CATCAAAACCAAACCAACCC	TTGGTTGATTTTCTGGGAGG	59.9845	133	c17499.graph_c0
c17508.graph_c0	(CAC)5	agccttctagtaggaagtgcaggttcaatggccaaagctttttctctcctttggtttccacttctctgtcttttagttgataaagatgaagtcattactacaacactcttgaagatctaaacctaaacagagtgaaggtgaaccaccacgatccgcaaagcaccgacacgagctgaccggagtagaccaccaacgacaacagcacaccaccacggccagccaccccaccaatgcactaaattcacacaaccacctcaccaaccaagcactaccaccagcagcgcaaaccaccaaggacagCACCACCACCACCACtacgagatctccaatgctccaccctagaatcgattacataacaaggagaatctattctccagtcagttcagtggccacgggaat…	ACCAACCAAGCACTACCACC	ACCGGTTATGGATTGCAGAG	59.923	168	c17508.graph_c0
c17517.graph_c0	(A)11	tggtattataaaaatgagtgctgaattgagataaaattatgattattttaattgaaaacgtAAAAAAAAAAAtactgaagatgttgcaagatataacatccatcgtgtaataaaaatatacgagaagaaatgttctccctgcctagcttaattaacttctatgtgttcatcaactacaagaataatgatgatttcttatttttctcattgctgggctgcctcagaagcaacgttgatgaaaagatgaaatcaaagaacaaactatacaatttattgttgtgtttgatccgcagcagtggcacgaagtctctgagtgagtattttaactcccatgtacctgccaagcatcataacagtggcctgaggattagt	AAAAATGAGTGCTGAATTGAGAT	CATCAACGTTGCTTCTGAGG	58.2625	229	c17517.graph_c0
c17533.graph_c0	(T)11	atcatcagctggaatgcggatgaggtcaatgaactttttatgttatttgatgacgatgttgatggaagagttgacaagaatgattttatttcttgccttagaagaaatcctcttctcattgcattttttacacctcaaccaaagcaaaaggaatttgaaggtaatggagtgatagaggtagtgtgatggatggatctcacatttgataagatactctggctttttaggatgttgtcttttctgtggactacaaagaaaagaaatcagtaggggattcttggtgaatacatacagtgtaggTTTTTTTTTTTcaattttttaattttgctctgattaattactcatgaagcttaactattatgcagatctaagccatccgtcctttgttttttaatattt…	CCTCAACCAAAGCAAAAGGA	GACGGATGGCTTAGATCTGC	60.0115	249	c17533.graph_c0
c17550.graph_c0	(AG)6	agagggattggcactggattagggttctttatgagcacatcaactacaagatctaccttgtgaagattaattgatggaatgtgaatcgcagtaacatcagcagaaggcttcccaaacccaatagcttcctcaatcttctcaccaatgtcgtgaatgaaatccttcaccttgtcaatgaatccacccttcccttcctctttgtcatcttccttgtgcttttcatccttggtacccctttccaccacctctggctcatcagatgtcgacatatctgagaattgaaatgagatgagtgatccaAGAGAGAGAGAGtatgtaagtgtgaatcagattaacacaacacaacaacaacacacaacagcatagagatcaagattttgtgc	CCCTTCCCTTCCTCTTTGTC	TGCTGTTGTGTGTTGTTGTTG	59.6485	180	c17550.graph_c0
c17556.graph_c0	(A)10	ggttttaacacccaatatcctgaaagttttaccatgaagagatactctccagttaaactccggacgcttccaatgatttagtaaactctaatcacatctaaatgtctaatgatcagtcagatacttatggatggtcaaagtcaactttgtcagttccgaatggggcataccattggcatggaaacatcatccaagtcagtatgttccataaccccttttccaaatcagtgttagtcagtccctgatgctgccatagtaaactttagcggtaatctagcatctgcttgtcagcaattcagcAAAAAAAAAAtataatcgaacccttcacagcacaattatggatcctaaatcaaatgagcactaactccggaatgatctgctcagaacatacaagcagga…	GTCCCTGATGCTGCCATAGT	CAATGTGTCTTTGGTGTGGC	60.056	253	c17556.graph_c0
c17560.graph_c0	(TAC)5	gtcttgttgacggtttggaaggaactggaaaggaaatcgaagttgagttccccgagagtacgacaatcttgaagcgcacggattgcggtggcggaaagagaagaacgacggtggaggtatttatcgacgaggctcaagaactttcgagcctgcgatagtgattttttgacggagaagcggccatagtcgtaaacgttgccgttttggggagggagaacggatttgcagtaagatgggtctggggtggattggcatgcggttccaggggagacaggagttgcaggatttgaaacaatatctTACTACTACTACTACtcaatatggcttccaagctttcttattctctctcattctttctctt	GGGAGAACGGATTTGCAGTA	GAATAAGAAAGCTTGGAAGCCA	59.969	133	c17560.graph_c0
c17566.graph_c0	(T)10	ttaactttgtgggcaatgggttttgtatatttaaatccatgtagttcaaccttctacccatcaactttttaaaaataaaacacaaaaaaagaaaagaaaatgaaaattcaatccagcctctccattcctacctcttctctgtatctttattttaaaagtgacaagtatgatagagaggtgcaagaggttgattttgatgtatggttagctttttctaaatatatcatattggtatggagattgagtattttgcaagctcaaaatctatgttcctttagtgtaccaaaataagaaactctcTTTTTTTTTTctagctttatgtcaaaatctagcttgaattctgtaaacaaactataaatataataaccggggtaggagaaaactcaggaaattaatgat…	AATCCAGCCTCTCCATTCCT	AGTTTTCTCCTACCCCGGTT	59.5005	275	c17566.graph_c0
c17578.graph_c0	(A)10	gttgaagatggaagatgtaagagtctccgagcgtgtaacggccttcatggtgagcagccaaatcgtttcattccggaagcccagtcaacacgtgcatggccccgccgaggttcgcctggattggagattatgttgacggtggaatttttcacactaaatagaaaagtaataaacatatatcatactgagaaatgtttttttgttaaaatgttttatttttttttaaaaaaaaagaaaagatatgagtgaatatcttaaggttagtttatggctggggagacgaagtcgaaccagatgttgAAAAAAAAAAtgtcaacaaaaagatggatagcttaataacttgatgacagatctggaacagaatttttgtatatgttgatggttatatagatagcaatg…	GGAGACGAAGTCGAACCAGA	CCCACAAAACCTAAAAGATCAA	59.2745	221	c17578.graph_c0
c17588.graph_c0	(GGC)5	ttggagtttgaaaggagcgagtggagctaataggtgactcagagtttaggataagagatatgcgccatagttgaagattgaataaggaagggtccgcgtgccatggctggcatcaccaccgtccccttcaaactctttcattaccacgccacaccttctcctctcttcacttcttctcattccaaactcttcggcctttccctctctaatccgaattccctcaaatacgatccttctctctccacctctctcttctacgtaaccgctcgctacggtGGCGGCGGCGGCGGCtctcgctccttcggctccggcgactccaggagacgccagcccgaaaccgacgacgaccaggctctcgacctctccaccctcaggtcagataccgtgaggcttattgat…	ATTCCAAACTCTTCGGCCTT	TGGCGTCATCAATTGACATT	60.0025	264	c17588.graph_c0
c17594.graph_c0	(A)10	gggagagcaaatcgataatgtggcaaccgctatatatagagagattacacagtattgtaaatggagcaaactgactgaatgaaatgttatttcaatattgctactcaagaaggtaacactgaatatAAAAAAAAAAtttgacactcatgaagaaacatgagctgaaacacagctaaactaagagagaaagcatttccttttcagggcttaactattttcaacattgaaagtgcatgaattggtggcaacttggattggcagaagctctgccacaactccatcttctgttctgcgtccttagtcagtgccccatacacgtcagttgcaatacttcgggctgcatctcttgcctctggaagtctatcattcagtaaatcagctgccacttcaatcagttca…	GCAAATCGATAATGTGGCAA	ATGGAGTTGTGGCAGAGCTT	59.6995	275	c17594.graph_c0
c17597.graph_c0	(GT)6	ggaaccgaagcgcgaaacattcctttgttagtgtacaagtcgacttcgacggttggaatccctctactatcgaggatctgcctggccttgacttttgttatcaccgattgcactgcttttttcatgtgattcgagatgaagagaacgggatcggaggtcttggccctaacggcggcattgacggcatcttcgagttttcgggaaagtaagtgcttatccaggtactcttgcactgacatttccacggtcacctgcttcttctgctgctgtttaaaatcttactcagctcagaatatatgaGTGTGTGTGTGTgcgcccacgccctttctctcttcttcccctggcaaaacgctattcgacacagttgctgctgcttcccgg	GACGGCATCTTCGAGTTTTC	CAGCAGCAACTGTGTCGAAT	59.938	194	c17597.graph_c0
c17601.graph_c0	(TC)7	ggagaaggaggaatgaatgcaggagagtagagtaacggagcttgttgatgccaggttgtgtggagtatcatcacagcgaagcagccagtctcagaaactaaaccttttctttttTCTCTCTCTCTCTCtgagttggagttggaggagggtcggagaaggaggactgggaatagagtttgaaaatgtggggttcagatgacgaggggggagaagagtacctcttcaagatcgtcataatcggagactcagcggtcggaaaatccaacctcctttcccgctatgctcgcaacgagttcaatatgcactccaaggccaccataggcgtcgagttccagactcagtgcttggagatcgactccaaggaagtcaaggctcagatttgggacaccgccggccaag…	TTGTTGATGCCAGGTTGTGT	GTGGCCTTGGAGTGCATATT	59.985	275	c17601.graph_c0
c17602.graph_c0	(AG)9	cccttttagcccatcttcataaaaattgtccccagtggaaatcacaaaatctatatttaatttctcacccaccattcccatctgattagctacgaaagattgattgtgtgttccttttcttccccaatctccaactaccaaaaaatgaagagattgttgtgattcgttaagagggtgtttgaatcttggaagttcggcgatagaaggagtgatcaataagcacaacacagcacacaataataccatcttttcctttaaagataaggccatggcttttctcaagaaactataacccagaaaAGAGAGAGAGAGAGAGAGaagaagggcgtggtgaaaagagtttttggcatctttgtttgttttccctttccctccatcttttcctttaactgaactcac…	GTTCGGCGATAGAAGGAGTG	AGATGGAGGGAAAGGGAAAA	59.8555	188	c17602.graph_c0
c17611.graph_c0	(A)18	aatcacaccaaatactggaagcttcaagggttttctgctgatggtgactaatttgtactcctggatagcatgaactcatgcttgatagttgaacttcatttgtcttccatatccttttcctgcttattttgcttacatttttcatatgtgcgctacttatcagcatctgcaccgttgaaattctgatgcttcataattcatatcatgagtattttggaagcaaatatattatttgtttaggagaatatctttctattgttatttggtgaactccttaaataaaattacttttgtgtttttAAAAAAAAAAAAAAAAAA	#N/A	#N/A	#N/A	#N/A	c17611.graph_c0
c17628.graph_c0	(T)10	gaagctaccgtgcgtttgattatgtctgaacgccaacggagaacaagcacaatggccttacttagctaaactacgaccatgatgtcaTTTTTTTTTTcatatgacaagtaaaatatacaatggtctatgaaaaatgaaactcaaaacaagaaaggaagacccttcaatttctttgatgagtgtagcgcaaagattttgacgacccttgaaaaaggtccaaaatataactttgtagatcctcaacagtgtacttgatatacttatctgcaatgtttgatgagtttcttccagtgtatgatccgtatgcaagaaccactttcagagaaacagaaatttgtagatcctcacgaagttgagagtcttggatacaccaccccgactgggtcctgtacacttc	GAGAACAAGCACAATGGCCT	CCTTTTTCAAGGGTCGTCAA	60.172	177	c17628.graph_c0
c17634.graph_c0	(TA)6tgtgatatgtattattattatattattgatgttcctagtgacccatgtgcttcttactatatatg(T)10	ttcacccatcaccacttcctctttttccacactcacgcacactattccattctttcttatctctacttgccttctctgattcatttcaaaggggaccatgttttcaaaaaatacacatcttttattctctttctcactctcgtttttagaaaatattatcaaacactttcgaatacaggacagattctattttgcttcaaccatgactaccccaacttgtgctattgctaaagcccttccctttccactttgaaaagattggattatgccaagaataattaaaaccattaaacatatttgTATATATATATAtgtgatatgtattattattatattattgatgttcctagtgacccatgtgcttcttactatatatgTTTTTTTTTTcttcttttatgc…	TAAAGCCCTTCCCTTTCCAC	GGGAGCTACAGTGATGCTCAA	60.4175	277	c17634.graph_c0
c17635.graph_c0	(A)10	aattcttcaatgggtatagaagataatacttctccccaaaattcaacttcaagtatcgaaaaaaattattcattagtcaagctttatattacagtaccaggctccataattggtttaattaacctgattttcactactatacgagtttttcaaaataacttccctaatctgttcacacgtaaaggtacattatctactgcataaacttccacactgaacatattaccgacactgaaaatcaagataacacaacaatgtcttgagcaataggctaaccAAAAAAAAAAccctcaggagatgaaaataccagattatttggtactattcttgaaccattcttcaagcaaatactacatctgaacgaaagacatacttgatacccttggtaacatttctggc…	CCACACTGAACATATTACCGACA	ATTGTGGCTGAGGTGTCTCC	59.9595	266	c17635.graph_c0
c17639.graph_c0	(T)12	gtttttataTTTTTTTTTTTTacaaaagttgatggatagatcattgatatgtctcatactcttaattcgtcatatgaccgctttttattttacaaaaagtaaaataaagtaatggcggtacatcacttcaatggaagaagtagcaagagaaaacaaaattacataaatgtttagagaacaaaatttgtaactgacaaccatatatatctgcatgcaattttctttaatttcgacactgcaacaaaaaccacgatataaatccatgctcactgtatagaacaagtagaagcaaatgcaacaaaagggaaaaaaaaataacaa	GGAGAATTGGGATGCTTTGA	AAACACGAGGGAAGCAATTTT	60.004	251	c17639.graph_c0
c17639.graph_c0	(T)10	agattttgctgcggaacagaggagatgctgacgtggcgatgagggaagtgctggcggccatgcagggacggatgctggccgctgctgccgtagctgaccaggcggagaacgaggacacgacggttggagtgaggtcgccggagagcgtgctgctgatggggtcgccggagaattgggatgctttgagcggaaagaagaggaaggaacaaaatgggggtaataacaattgggataaaaaggtcaagtttttcgttaggttaaggtcgttgaccagatctgaccctggtagataaattttaaTTTTTTTTTTctgaagttttggatgcatgtaggtttgttcgtgtactgtgattagtgtttttttttatcaacttatttattttgtgtagaacgtataaa…	GGAGAATTGGGATGCTTTGA	AAACACGAGGGAAGCAATTTT	60.004	251	c17639.graph_c0
c17642.graph_c0	(CAT)6	gttgtagggatgaggaagactttggtgttctacaggaacagggccccgaatggcatcaaaacgggttggatcatgcacgagtttcgcttggagacgccacatatgccccctaaggaggactgggttttgtgtagagtgtttcacaaaggaaaagcagacaacgttaacagtgccaaactcatgtatgagaacacagttccatccctaactctggcttcgtcatctccaaccaaccaaaccattgggtataaccaacttccccatttctcttcctcaatcacaccccatcataatcattacCATCATCATCATCATCATcaaaatcaaacccaaaacaacaactccttcatgggtgtccttcacttttctagggaaacaaatgcaaactctagcaccatc…	ACCAACCAAACCATTGGGTA	TTCTTCGATCTCCATGTCCC	59.9795	234	c17642.graph_c0
c17642.graph_c0	(AT)7	ccatcataatcattaccatcatcatcatcatcatcaaaatcaaacccaaaacaacaactccttcatgggtgtccttcacttttctagggaaacaaatgcaaactctagcaccatcactcagataagtcccaaatgtgatgatggctatggctttctatgggacatggagatcgaagaaaatagcttccatgatgccgtggcctccaacacggtcgacggaatgagattcgaggttgataataatagtgtggtcttgttatgaaaaagcagaaaaaataaaaaaagttaaatgtgtacataATATATATATATATacctatatatattgtggttcatatatgcgtaagttacggaaaattgttggtgtgatgtgataatggtgtttagctttagggggca…	ACCAACCAAACCATTGGGTA	TTCTTCGATCTCCATGTCCC	59.9795	234	c17642.graph_c0
c17642.graph_c0	(T)11	aatagcttccatgatgccgtggcctccaacacggtcgacggaatgagattcgaggttgataataatagtgtggtcttgttatgaaaaagcagaaaaaataaaaaaagttaaatgtgtacataatatatatatatatacctatatatattgtggttcatatatgcgtaagttacggaaaattgttggtgtgatgtgataatggtgtttagctttagggggcaagtcacgtgattggagtgggatcggttgttccatggttgggccactattcaagtgctatataccagtgttgttaattagTTTTTTTTTTTcgtattaatattattattttttgggtgggaaaggttatttatatatacatttagcatttgtagatgaagatagtgatagataccttaa…	ACCAACCAAACCATTGGGTA	TTCTTCGATCTCCATGTCCC	59.9795	234	c17642.graph_c0
c17656.graph_c0	(T)14	aaagatagggaaaaaaaatttcatctagacattaatgtagaggatacagatttatctatgttgcttccttcatcgtcttcttcccccatcttgttagggtttgtagagtttgcactttgtcttcaaattttctcgctcatcgttctcaccaccggccatctatagaacttcgattttttacTTTTTTTTTTTTTTatcgatattccattgtattaaccccaattttccatgtattgaaccgtgcaatagaaaatcgcaattcctccaagatttcgtaaagattgatgtattctaacaatttatgaagttaccggcaccttgaattagcttccgttgatttgatttcctgctactttgcagtggaagtgcagagaacccacaaactctacgtctttcact…	CCCCCATCTTGTTAGGGTTT	CAAGGTGCCGGTAACTTCAT	60.0195	239	c17656.graph_c0
c17665.graph_c0	(T)11	aaaaatttgcataattatgtcaaatttgtaataaactacaaaatatatgtgtgtttaattttccacaTTTTTTTTTTTgtgaaagtgggttgaaaatgccatattattacgtagcctttctcatgtaacatcctctgagtggtagttgtcaatgttccatgttcgcatgcgattagctgtttgctccacctctttggtccaattagtcttggaaataatcagcaagaggactaaaatctgcagaatactgccgcacattgtgcctccccagagacccttgacccctaaatgctgcttgaaaccaaggaaaattccaattgggagtccaacaatgtaataacatgccatgtttatgtaagcaaccatcacttgccatcc	CAAAATATATGTGTGTTTAATTTTCCA	CACAATGTGCGGCAGTATTC	58.921	224	c17665.graph_c0
c17672.graph_c0	(GA)6	aaataaggcgcgaagcccagagggagtgttgcgtgttgcgtagtggtgcagttcgttcacgaaactttaccagaagctaaagtgagtcaccgccacctacacctgcacctccgccactgccataccgccggaatccgattcgatccgatccgatccgatctgatctatcgagtgttccgtcgGAGAGAGAGAGAtgtgggtgttttacatgatctctctgcccctcacagtggggatggtgcttttcacgctgaggtactacgcagctccacgcgtgcctcgctacgtgcttttcaccgttggatacacttggctctcttccctctccatcatcgtcctcgtccccgctgatatctggacgacaatatcttcctaccatgagaatggaggaatttcttt…	AGTGAGTCACCGCCACCTAC	ACGAGGACGATGATGGAGAG	60.2025	262	c17672.graph_c0
c17676.graph_c0	(GA)6gtgagg(GA)8	gcacagagacttaggccctgccggacctcccctccagagtggagtcttggtggtgccgcaatcggcgcaggttttcttctgctcattgttgctgcttggactgttccccgaggaaggcgcgttagggtttgagtcctcaccctccgatccttttccagctggatccaccattctgatcaccgagatctgagattcgattgatttccgagaccaccactcgtttcggcggaatcagagcgagggaagaagcatgcagaggaagcagaggaagcagagtgagtgtgagagagtgagtgtgctGAGAGAGAGAGAgtgaggGAGAGAGAGAGAGAGAaagagagaaagagagaaaatggtttacaggattcacaggagaacagtactgtataggagcataca…	ATGCAGAGGAAGCAGAGGAA	TCCTGCAACTTTTGCTTCAA	59.8405	248	c17676.graph_c0
c17678.graph_c0	(T)11	ttttcagttgtctcttgttggttgttggtaggtatttgtggtatgtctaagcttccgacaaatgcagttcaaattaaacgttgttgtatcgagcttccttcaacttcattatcagctccagcatggagttaaaatgcagtagagaaagatagggacttcagcattgatctttaaaaccatatgagttttcgttcgtgcacatagcttccgagaagcaaactcgtttctggagcatactcggtggactcgccatgaactcacccaaattagcgatcttgcaatcgagttgacgagtttaaaTTTTTTTTTTTcagccaaaatgacagcaatgatggtcgtttggtgtgcaaaaatggacaaagatagggtttttgaaagactgaatttgagacctgttaa…	TCGTTCGTGCACATAGCTTC	AACGACCATCATTGCTGTCA	60.0695	152	c17678.graph_c0
c17689.graph_c0	(GGC)5	caggcctttcgaatcttcccccgaagaggcacactccatgttcaccccaaatagcctcagtcgttttccactgcttgtggttgaactacctccgccactcgacatgccaccgtgcccatgccgatggttatgatgacccacgttcaccggcaccgaatcgatgatcatgggcacaatgctattccctctgcctgccaagttttgatcagcaccaccacccattggcatggaggacctgaggtaatagagtgagccagtcccagatcccgaattatgctcgccgtagttgttgtgatgatgGGCGGCGGCGGCGGCggaagtggcagcaccatgagcatgaccaaggtactggtgttggtgctggaaagtgaagaggttgttgtaattgagatggtgaaa…	TATGCTCGCCGTAGTTGTTG	ATTGGAGGAGAAGGACCGAT	59.8955	264	c17689.graph_c0
c17691.graph_c0	(TC)6	attttattaatatattttgataaaaacaacagttggaaattatagacaggggttgtggtctttaaagttgaaatagagtctcttccggaaaggagacaaaacgcagagatagagagctacagagaatcgtaacaccgccggtcgctgcaatctctctctaTCTCTCTCTCTCtatctctttctctatctcttaagacacacacacgcagtcactcttcacaactgcgattcacgccaatggatcgcaacagtgtcttctctctcgcgttcatctgcattgtaatcgccggcgttgggggccagtctccggcgtcagcgccgtcgagcacaccggcaactcccgccgcttccactcctgcggcagcccctatcacaccaaaatcacctgctcccgttgct…	TCTCTTCCGGAAAGGAGACA	GACACTGTTGCGATCCATTG	60.02	177	c17691.graph_c0
c17701.graph_c0	(TTC)7aaccttagctcaatctctcactct(TC)10	gtaaacggagggaactaactagcgaagagataacgaagaaggaggcgatttgcagaatgagttcttctgcttctcttccacccttctccgtTTCTTCTTCTTCTTCTTCTTCaaccttagctcaatctctcactctTCTCTCTCTCTCTCTCTCTCacaaactctcatggcttcctcctccaaatcacctcatttcactcccgtctgtgccttcttctctcttcttcctccttcttcctccttcttctcattttctaaattcctttttcttcttgcagattcaagaggaccgtgaattcgacgaactcgccggagaagaaacaacaaggcacaccagaagcacaccctctcaccaccaccatcctcccacgcccattatcaacactaaatccaacaccc…	AGGCGATTTGCAGAATGAGT	CGGGAGTGAAATGAGGTGAT	59.885	161	c17701.graph_c0
c17704.graph_c0	(T)10	TTTTTTTTTTgagaaaaatcacagatccatcaaccagatcttcaaattcaaacaatcaccagagccactgaaatcttacaacatagttgctataccaatacaaagtacggttattgatcatacctttaacgttgttgatcacaaatttcaagaaatcaaacaaatcacagaatgaaattgataaaattgacagatcttgatcgatcaacaaatcacgtatgtaaaaaaggaaaacacaacaaagatccatacatataccgtgataattcttattattcaccctatgtataataaattttgttcatatgga	#N/A	#N/A	#N/A	#N/A	c17704.graph_c0
c17711.graph_c0	(TA)7	ttacaaattcaaccgcacttccacaccgacaagcttcaatatttaagcatcacaatccacacagtatgttatcacttcatcacattctcctccaacaaaagccccagaatctaaaacaattatccaactttcttagcacctagttaatttttcaaaccagaagcaggaactaaaataaaaccctaattgaataatttcttaatggatggacttctccactcaaaactaagaaaaaaaaacctaaccctaagaatctcctgcttcaccacacacaacaaagcaacagccacaacacgagatTATATATATATATAccaaaaaaacaccaccaccttcctccaccgtccaccttcctccaccaccaccgttactcaatcaacgatgctcgccatccctccg…	TCTCCTGCTTCACCACACAC	GGAATTACCTTCCGGGACAT	59.9445	211	c17711.graph_c0
c17712.graph_c0	(A)11	cccttctcagaacccatcgttttcctattaccaattttctaacacaagatctcaatttttgtaatttAAAAAAAAAAAcaaggtctctctcttcttccccttcctcaacctacctacttcttttgtgcaacttgtctctacaagagctcctctatatctctgtattgcccacacataaaaagtaagagagagagagagagagtgagtgtgaggggacaacatcccaccatttgaggctgcccctattttagtcgctaccctcaatcatgccatcaggtgctaagaagaggaaagctgccaagaaaaagaaggaaaaggaaacggaaattaacaccaacccttcaactaccaaccttcaagggaatgatgaggggaagt	TCAGAACCCATCGTTTTCCT	GGTTGAGGAAGGGGAAGAAG	59.7855	104	c17712.graph_c0
c17712.graph_c0	(AG)9	cccttctcagaacccatcgttttcctattaccaattttctaacacaagatctcaatttttgtaatttaaaaaaaaaaacaaggtctctctcttcttccccttcctcaacctacctacttcttttgtgcaacttgtctctacaagagctcctctatatctctgtattgcccacacataaaaagtaAGAGAGAGAGAGAGAGAGtgagtgtgaggggacaacatcccaccatttgaggctgcccctattttagtcgctaccctcaatcatgccatcaggtgctaagaagaggaaagctgccaagaaaaagaaggaaaaggaaacggaaattaacaccaacccttcaactaccaaccttcaagggaatgatgaggggaagtcacaggatgagaaaggaagtg…	TCAGAACCCATCGTTTTCCT	GGTTGAGGAAGGGGAAGAAG	59.7855	104	c17712.graph_c0
c17727.graph_c0	(GA)8	ggagttgattattgtttgctttgattattgaagggcgtttgaaagattgaaaaaggtcttaccgtgttatcgaggatagcagaaaacgctttgacaaatccacgcagctgaatcaaattcacgccaaaacaaaaaaagttGAGAGAGAGAGAGAGAatggggaaaagacaaatcccagaccctcccaacttgaagaaatacggcgttccattctactccgttgcttggattcctcaacatctaatcaaatcgcgccaaattcaaactgccgatgattcctccgactccgatcataactctgcgctctccaccgaaccggagtcagagcccgcgactaaggcggagtcggagcctgcgtcggtcaccggtaactacctgctgttcaccggtggcggtgga…	TGAATCAAATTCACGCCAAA	GGAATCCAAGCAACGGAGTA	60.0625	125	c17727.graph_c0
c17741.graph_c0	(TC)8	gtctaattgagcatgatctgctgacatTCTCTCTCTCTCTCTCtaaactttcccctgcttcagttcgccgacaacaactgtaaggtaaaacatataaccattttcaatctctttctggtatttctcgtattgatgttgtctttttttcgattgttttgttttagtttattgttctgtctcttttgtggatcaaatcagtgtttttttcaattgcggtggtggtgattccgtatccagtttaacattatagaatttgattgagttggattggtttccattgtttgcttgagggtgaaaaaaattatgtcttttgttgatgggcagtcttcattctcatttgtgt	#N/A	#N/A	#N/A	#N/A	c17741.graph_c0
c17742.graph_c0	(A)11	agcaagatagcgggatggctgccattttgaatattactaattgttattacaaactagaaactttatactacacattaaaattcaaaagcaaacaaaaaaattaaagaaattcatgataaatagtaagacagattatacacacaatcaccatcaatataggagctaataacaagaataaagtaaacaaaaaggatataacagaaaaataacaaattaaataaaattagcagaaagtgatgttgaaaggaagaaaaatattgaaacacgagaaaaaacagtccgacgtgaagtgacgaagatAAAAAAAAAAAggtaaattttgtggaatggtgaaggaagaagggttccaaatcctgtcatgcttttgaaattgtgtacggggtaaaaaatgggtttttg…	AACAGTCCGACGTGAAGTGA	GGGAGTCCAAAAACCCATTT	59.671	133	c17742.graph_c0
c17744.graph_c0	(ATT)7	ATTATTATTATTATTATTATTactgtattactgcatagtaggagtactgtgaaactatgatataaatatagaatcaggaaaaaataaaaacagtttatgttataatattcaacatttttaaatattatctgcaattataattttgactactgcaatatcccaatgttttgaatcctgtgatggtattgtctgcgagtttttcctacggtgtatcaagagaagtttgaaacgctctaactaaaccttaaagaaattgaaggattttgttacagatgaataattaaataagttggcacagcagcaaagagatagagagagaga	TCTGCGAGTTTTTCCTACGG	CTGCATATTGGCCTGGAGAT	60.2185	262	c17744.graph_c0
c17744.graph_c0	(AG)6	ttattattattactgtattactgcatagtaggagtactgtgaaactatgatataaatatagaatcaggaaaaaataaaaacagtttatgttataatattcaacatttttaaatattatctgcaattataattttgactactgcaatatcccaatgttttgaatcctgtgatggtattgtctgcgagtttttcctacggtgtatcaagagaagtttgaaacgctctaactaaaccttaaagaaattgaaggattttgttacagatgaataattaaataagttggcacagcagcaaagagatAGAGAGAGAGAGgtagagaagaaaaggaaaaagaaaacattttctcaataacaatccaaaatcccttaaattttcaagggtagcatacaatttctcaaa…	TCTGCGAGTTTTTCCTACGG	CTGCATATTGGCCTGGAGAT	60.2185	262	c17744.graph_c0
c17746.graph_c0	(AT)7	catagggtaattctcgggaaaatcgacctgaagctggtaggtctcattggcgtaaagtgtcccgggagctccagtgacttcaacaacccacctctggagattatcggtgactttgtgcttgaaaccagttgggggattgacctgccactccaccagctctttctggagcctattgcaggcaatcttactgagattcttgcgagcggcaccagaggaactagtcatgattcttccgcgtacacgaatgggtacaggaacaattctcaatgaacaaagaagaagagattcaccactgaaccaATATATATATATATacacctatattatgttttgt	#N/A	#N/A	#N/A	#N/A	c17746.graph_c0
c17767.graph_c0	(A)10	ggtaagtagtgtgttattaattaatttcttattaataaaagataagtagtgtgAAAAAAAAAAggaaagaatgattaggtaagagttatgaataagatggatgaagcaaaagtgacaaaaccatagactctgattgcatgataataattgaggaaaaaaggaacccgtgattatgtataatggaaccacactaagtagttgaagaagaagaagaagaacaaccattgaacccaaccacacatccttgtcgctctcaccacacaaccagatgctttctcccaacacgtgtcactcagacatagcaagtaccctccaccccaacatccatactcgcagatctattcccacaccaaaataatcaaa	TGGATGAAGCAAAAGTGACAA	GTATGGATGTTGGGGTGGAG	59.6785	233	c17767.graph_c0
c17767.graph_c0	(GAA)6	ggtaagtagtgtgttattaattaatttcttattaataaaagataagtagtgtgaaaaaaaaaaggaaagaatgattaggtaagagttatgaataagatggatgaagcaaaagtgacaaaaccatagactctgattgcatgataataattgaggaaaaaaggaacccgtgattatgtataatggaaccacactaagtagttGAAGAAGAAGAAGAAGAAcaaccattgaacccaaccacacatccttgtcgctctcaccacacaaccagatgctttctcccaacacgtgtcactcagacatagcaagtaccctccaccccaacatccatactcgcagatctattcccacaccaaaataatcaaactttcctccatcgatcaaaactcattctttttcatc…	TGGATGAAGCAAAAGTGACAA	GTATGGATGTTGGGGTGGAG	59.6785	233	c17767.graph_c0
c17776.graph_c0	(TA)9	gccatggttcgcaaaatttacatctaccctaaggaggagatccagaaaatgagcccgggtaccttgagctcaaaaaatgaggagaacctgtcgggtagtgaaggtgcagatgcaaaagatgttaaacgtctgccgcttcaaaagttcaattatgaatattgccttgacgcgtgatgattagtagattgagtttcgcagctttcagattccgggctggagagtatgagattgtcatgaagccatccatccagatggagaacataacaagacgaattataatggaggctgactgcttgaaatTATATATATATATATATAgatggtatggcgcggcatgatagagtatccgtccaatttttgaaatcccggaattagtagtatattgtctgcccagttata…	GTCTGCCGCTTCAAAAGTTC	GGCTCGTATAACTGGGCAGA	60.1175	278	c17776.graph_c0
c17790.graph_c0	(TG)6	ggcgttcgtgcactggtatgtgggtgaaggtatggaagagggtgagttctcagaggctcgtgaggaccttgctgctcttgagaaagattacgaggaggttggcgctgagtctggcgatggagaggatgttgacggagatgaggaatattagaatctggaatatctgtctgatatcatgtgtttgatgttaactatttcgttttctctgggatcaaattctgtgtgctgagtttttgaatgtttggttgttatcaaatatcaatatatgtgctttgtatagcacaaaagtttccctacgttTGTGTGTGTGTGctggtctaacaatttttttatggttcatatgaatagttggtaatgtttgaaaatttaaggaaagatagggtgtctgcagatggacaa…	GGATGTTGACGGAGATGAGG	TTTGTCCATCTGCAGACACC	60.0785	277	c17790.graph_c0
c17790.graph_c1	(T)11	caggtcggaaacgcatgttgggagacaatccaacgggaaaaggcgtcttcataaacgccaccccaaacctctcaTTTTTTTTTTTccttccaattttccaatccaatttttagggtttcatcttcttctccgagaaaatgagagagtgcatttcaatccacatcggtcaggccggtatccaggtcggaaatgcttgctgggagctctactgtctcgagcacggcatcgggcccgatggtcaaatgccaagtgacaaaacagttggtggtggtgacgatgctttcaacactttcttcagcgaaacaggtgctggaaagcatgttccacgtgccgtctttgtggatcttgagcccactgtgattgatgaggttaggactggagctta	GAGACAATCCAACGGGAAAA	CACCACCACCAACTGTTTTG	59.9	252	c17790.graph_c1
c17829.graph_c0	(TC)6	TCTCTCTCTCTCtttctctctctcaccaaccacactcgtcgccagcgtggttgttgtgtgaggagcgctgccacttcattcgccgagacatgatgtcctcctccggcgccggcaggtacatggcctttccgccgtcgccctccgctcctccatcgccgcatctctccgctctgcgctcctccgctttagccgagcaggacaaatatctatctgagttgttgggagaacgtaacaagcttagtcctttcatggctgtgcttccgcagtgctttcgattattaaaccaagaaattttgcgtgtaacatcgctga	#N/A	#N/A	#N/A	#N/A	c17829.graph_c0
c17837.graph_c0	(AG)8	accttttcatttttcagacaacattaaaaaatttaatagataatgattgatattaacaataacagccacaaaaaaagggggggaagtcataaaactacgaaaaaaacagcaaaaggtaatgaatagttagaacagttgaacacccaagttggtgaaaagaacaaagaatcgaactttatacaactccaaggacacccttttgaaagaaaaaaaaatggaatcaaaagagcacaaatcagaaactataaaaaccgaaaatgaaggtaaataaattagaagtcaaggatggctagaagagaaAGAGAGAGAGAGAGAGa	#N/A	#N/A	#N/A	#N/A	c17837.graph_c0
c17854.graph_c0	(T)10	caaggcaaccatggcatgatttacattgcaaaattgaaggccctgctgcatatgatatacttactaattttgagcagcgttggagaaaggccacgagatggtctgagttgggtcgaaagctcaaaagagtgtctcactggaacgatgattctttgatcaagttagaacgcatctcttggattcttagtccttctgaatcaattccaactgatgatcctgaactctgggtttcgaaggaaggcgatcctaaaaattggcatgttcaggtcactagttcattgtcttctgtcttctgttccgTTTTTTTTTTcaacaaagaatttgtttagttgtacttggtttatgtttttcacaggtttttcgatccatagattctggctctttgaaaggatttcctaa…	TGAACTCTGGGTTTCGAAGG	GGTTCTGGGACTCAGCTTCA	60.305	211	c17854.graph_c0
c17861.graph_c0	(T)10	ttgtatttcctcttcctcaggtaaagttcttcttgtttttctttttccctatggaaattgttttcaTTTTTTTTTTctgagtatgcttgtctagatttaggatatcttacatccattgtaaaggccacacaattttcattttgaattacatggtagtagtatattagcctagcatctagcatccgattatgaagatttactcgttttttctcggcaatcaataaattctgttttctagttatcttgtcatacaataagggaaaacatgagtaaaatgctattaaggatttttatgatagtgtataattctgagcctatgttaagaaatgtattttaagtataactcaactccacaaaactagtttgtaaggtaacg	TTTCCTCTTCCTCAGGTAAAGTTC	TGTGTGGCCTTTACAATGGA	59.651	126	c17861.graph_c0
c17875.graph_c0	(AGG)6	aactgaagcgccaaaccttgaaccaaaaggagagcatcaaaaggaggcctaaaaagttgaaaacgagcgagagggagcggagaaggacgaagccgcatccgaattgggtgagaagattgagggcaggagggaaatccatgggcagcagaaggaacctctgatgcaagagaagggagggagagtctgcatctgaggcgggaggaggcggaaggaatcgatcagaagtggccccaaatggaagagaaggatgaagaaagaaggttgtgatgatgtgatcgagggcgttgttgcggtgttggaAGGAGGAGGAGGAGGAGGgaggatggcagaagaggaacaagaataccaatgttggattgtaatggaaaagaatctctgaaatggtccaaatgaccacac…	GCAGAAGGAACCTCTGATGC	TGGTCATTTGGACCATTTCA	59.8535	252	c17875.graph_c0
c17884.graph_c0	(TAA)5	gccaacatcttgaaccattgtctgcatgctgtagtgttgagcaacacgatgtgcagccaatctgagataggaagaagggaaatgtggaaactcaaaatgctgttggtcagcattattcataaacctctgaatgtccagctccatccgcaaaatggtaaggcggtgacgagggttctggagagcctcgactaaaaaggggtcaaccattgactccttgtctttgaatccagaaaccgaatcgttggagagacaagaggaatccatggatgagcaattacaacgataataataattttaattTAATAATAATAATAAataataataattattattataaaaataattacaataataatacaattagttgttcctttttccttcccttcctttctgggcaaa…	ATCCAGAAACCGAATCGTTG	ACCCTTTACCTTTTGCCCAG	60.139	186	c17884.graph_c0
c17899.graph_c0	(T)10	tattcgcgctatcatatcactctcaaaatggggagaatgggacaagactcagaccccaagtccaagttggtattagagatttgctccatttccacgcgttctgttgtatgtgttcatcataaacttctctcagaatcagccaacacaactttcgttgactggtattgcattcttggagtggaagaaaatgcaggggtgagtgccatccgtaagaggtaccataaactgggtaggtttaactggttctatggctacgtgaaatctggcattctctctattttctgaataatgagaagcttcTTTTTTTTTTcccttctgcagccttacacgttcacccggataagaataagcaccccaaggctgaaattgctttcaagctcgtttctgaggcgtatgcat…	ATGGCTACGTGAAATCTGGC	AGCCTTGGGGTGCTTATTCT	60.0995	115	c17899.graph_c0
c17915.graph_c0	(CA)7	accagacaaatcgctccaccagcgaagaacggccatgcaccaccatccttccaatcaaacatttcatctcaccttctctcaacctttctctgcaactacccttcttccctctgttacatttacattccctcttcctaacactCACACACACACACActcaaccaaatggccgtctcgggtttcgaaggcttcgagaaaagattggagcttcatttcttcggcgatgatccggccatcttcccacttgggctaaggaagcttgagtttcaatcactggaacaggtcctcgaagctgtccaatgcaccgtcgtttcagcagtaggaaactcctacttcgatgcctacgtgctgtcagaatcaagcctctttgtttacccgaccaagatcatcatcaaaaca…	ACCACCATCCTTCCAATCAA	TTAGCCCAAGTGGGAAGATG	60.1195	215	c17915.graph_c0
c17915.graph_c0	(T)10	ttagttgaaaattttaggggggaggtgaggtggcagaatgtgattggttgtggagaagtgggtggtaagtgatgcagaagtagaagagggtggagaaatggagattcattggtgtttggaatattatgaaaaaggagaagaagaaacgaaggaagcaatgtaaggttgggatactgggttgatcatgataatgcaccccacttaggcttgtcacgcctaagatttttgaagatgtgtagtgggtgtaaaagtgctcttgtttgaggttatattcaactttctttcttcttcttctttcccTTTTTTTTTTcttttttt	ACCACCATCCTTCCAATCAA	TTAGCCCAAGTGGGAAGATG	60.1195	215	c17915.graph_c0
c17931.graph_c0	(GCC)6(TCC)6	ggatttggttggagtgcgtgtgttgcacgctccagtaaccagaaaacataagagaaagcgcttcaactgttttaagtcgcttatgcagtttgtatggtctcaaagagcccaatggctgctaccaagataggactcggacttggtcccgtcccgactcaccgtgtcacctccgtcgccgctccttcatccgccgcattctccccgccgccacagcaccgcctctttctcctcaactcgcggcgggccctcagaccccgcccttccccccaaccccttcgagtaGCCGCCGCCGCCGCCGCCTCCTCCTCCTCCTCCTCCgtcgctgcgccaggaaaaggagttgagaatgtggtaattataggttccggccccgcaggatacacagcagcaatatatgca…	CCAATGGCTGCTACCAAGAT	TCTCAACTCCTTTTCCTGGC	59.7505	238	c17931.graph_c0
c17935.graph_c0	(TC)7	aattttgttgacccgtgttcttaataatgaaacactgcaagaacaaTCTCTCTCTCTCTCccctctgccacacacaaagatgattattctagttcttttaggtatctaagaccaacgcattagtctttgtcattgaccatactagggggtttcaatataaggattttttttttcatgtgaaattaaccaaaccgaaattacccacacaaaattgacctaagtacacacaggatttaaaaaatatgattaccatcttacaccactaaaacacttatcatttcaaaatgaataatccttcaaatcagattttgagtcgcctaattccatgtctgccatgcactcttcctcagtaagtggtgg	TTTTGTTGACCCGTGTTCTT	TGTGGGTAATTTCGGTTTGG	59.346	204	c17935.graph_c0
c17935.graph_c0	(T)10	aattttgttgacccgtgttcttaataatgaaacactgcaagaacaatctctctctctctcccctctgccacacacaaagatgattattctagttcttttaggtatctaagaccaacgcattagtctttgtcattgaccatactagggggtttcaatataaggaTTTTTTTTTTcatgtgaaattaaccaaaccgaaattacccacacaaaattgacctaagtacacacaggatttaaaaaatatgattaccatcttacaccactaaaacacttatcatttcaaaatgaataatccttcaaatcagattttgagtcgcctaattccatgtctgccatgcactcttcctcagtaagtggtgggagttgccttgtcttacgcttcatattgtgcttgtgcca…	TTTTGTTGACCCGTGTTCTT	TGTGGGTAATTTCGGTTTGG	59.346	204	c17935.graph_c0
c17955.graph_c0	(TC)6	agcgagatgcaaaggcttgcaatggagagactcacacatatagaaagagctaagaggaaaattgaaaatttggagagggagaaaggtaatttggaaaatgaattgcgaagagtgggggattcagagagagacgcacttcttagggtttcaacactagaggaaaaggtggaacagagagaaaaggatatagatttactgttggagaaagatggaacacacagacgaaatagtacacaaattcttgatcaactcttggaaacagaacgtgaagcatgtgctcaggcaattagcagggctgatTCTCTCTCTCTCcagttacagtccgcacaagtaaaaattgattctatgcatcaagaactgaccaagtttcgactgaatgaaacaatactggacagtgaa…	TGTGCTCAGGCAATTAGCAG	TACCCTCAAACGCTTTCCAC	60.1335	162	c17955.graph_c0
c17960.graph_c0	(T)15	atcacTTTTTTTTTTTTTTTagttacaattaattaattgcatatagtgagcgaacattgttctcaccttttatgataatcagattcaacagtcatccataataacgaacacaaattatccaaaattaatagcattccttcttgaaagctaacaccctaccgtataacttttcatgtgaaagttaaagtttacaattgtcaacaaaaaagaaaaaatgtaactatttttttcatgcatatggcagcaatggtaacatccaacttccaagtcataactcatcctccacaattttcctcacccaacactatcagattctgatt	#N/A	#N/A	#N/A	#N/A	c17960.graph_c0
c17993.graph_c0	(GA)8	ggtgggtgggctaaggaagatgaatgtaagagcatagaaggagaaatagaaagagaaagggaaaaagagGAGAGAGAGAGAGAGAaggtgatcggggcacagtgtaaatctgcaatccatcttcaaagtctgaattgaattagagggagctgtgccctgtgacgtgctgtttaattcagtcataaaaatcttcgaaaaatgtcgctcaatatgaaaaccctaacccaagcattggccaaaaccgccgcggtcatagagaagagagtgcagacaacggtgcaggaggtcacgggccccaaggcacttcaggactacgagctccttgaccagatcggctctgcggggcccgggctcgtctggaggctctactcggcccgggcccgtg	GTGGGTGGGCTAAGGAAGAT	GATTTACACTGTGCCCCGAT	60.074	109	c17993.graph_c0
c18000.graph_c0	(A)10	aaatccacagtcacctcagactctcgaaacccataaatctaaaagcacccgaaaagaaacacatttctaatcctaacacaaattcaacaaatagaataaaaacaacaataaaaatagaaagaaatgatgaaaaaaccgtacgaacaaaaaaatgaagataaaaagattgaaacaggcagcatgagtcaaggaatgaaatctttcttaatcctcagaactctagaataagcaatacccagagagctggtatcattatttatcggaaagcaagcagattcaaacagtaaaaaacagaagaagAAAAAAAAAAcgtaaatttcaaaagggcataaaaagaaggcagaatgatcttaagaagatgaatgaaaagaagaaataagcaatacccatatgatgaaa…	GATTGAAACAGGCAGCATGA	CCAATCCCCATTTTGCTCTA	59.8495	271	c18000.graph_c0
c18005.graph_c0	(A)10	acaatggagatgaaactgagcaataatggagttcaaaagcggttctatcctttgcccccactactccacaaacactccctctcctttatcaaaaattaaagccacccattttaaaaaagggttagctttcaggattcaaaagaatatgcatggatctctcttctcttctttcacctcttcaagagtttttataccaacttttcacccttcatcgccttttcctccttgcaaactttcaacacatatattcttatttttcaacctcatccaacatccccatttattatgttccctttcatgAAAAAAAAAAggaaagtaaagaaaagaagaaactaaaaggcttcacatttgaagaaactttaccacatcaaattaagtccatccgttggttgatgaagg…	CTCATCCAACATCCCCATTT	ACTAGGGATTTTCTGGGCGT	59.7835	180	c18005.graph_c0
c18037.graph_c0	(CAAG)6	gagaagaacagctttaacataagattcaagtattatataaggtgtatgcacatacatagatatcgctttccatctttacaattggaagaaggactgatgaaaacaaagcaaatcaggctcaaaaagctgcttgaagtaaaagctagataggtgctagcCAAGCAAGCAAGCAAGCAAGCAAGccataacacaacactgctgaatattgtttagcccttggttctgataatagtgattgtgcctcttccctgtgtgtgaattctagtaagggccaccactgctttccctgaaaggcctggaccctctgcggacacgcatggccgacatgcaaagtccccaactggatgcctcactggccttgtaggaggcattaggatcctctcatttatgtcatttaat…	GCAAATCAGGCTCAAAAAGC	CCTCCTACAAGGCCAGTGAG	59.914	261	c18037.graph_c0
c18041.graph_c0	(A)14	ttttttttaaaattgaatgtccttttcattgatttgaatgaagtaacatttgAAAAAAAAAAAAAAggttaacaggattgcctaatttgtacacaaatgtagcaaatcctattgcctaaaataaaaacattataacatcccgagaattcgtcccaactaattgaaattaaaaaacagcagcttttagcctccttcccagctccttcctcatcaattgcctgtcaaagcccgatgcagccaacattcctctattctcttcggcccttctcaggagatatggcataacagtttccacaggtccaaatggcatatacttgctcacttgaaaacctgcattgctcagaccaaaggaaagggcctcagaca	TGAATGTCCTTTTCATTGATTTG	TAGTTGGGACGAATTCTCGG	59.521	146	c18041.graph_c0
c18041.graph_c0	(CT)7	cggcggagcggaggagcgcggggctgcggacgtgggagaagagcttctcgacgtcgtgaaagttaagatcagcggtggcagctgggcggagcacggcggaggtcgggggtgggaggcagggagaaggagagagagtcggggagagaggagctggtggggctttgagtggttttgtggctgtgttgtatcggagattccttaggattcttggtgggataacacgagtggccatgtaacgtacaacgttagacggcggttgtgttggtgttggttggtgtcgttcctccctgcgtttgtttcCTCTCTCTCTCTCTttctttgggacctaaaaacgctgtgagatgcaaatgctacttcttctgtatcatgctcttcttccttatgccttttatagctctc…	TGAATGTCCTTTTCATTGATTTG	TAGTTGGGACGAATTCTCGG	59.521	146	c18041.graph_c0
c18056.graph_c0	(A)10	tgagtggtctcagcatcaacaaaggtacaaaaaattcagatctcacttcttgcttggttaccattcatgtattgtctaatttcctttctgggtttcagtaatctgtgtttcatgtgctgtttaatactgtacgatgataatgtttcgtgttaactcatgatgttctttgAAAAAAAAAAtggttttgtgcttcaatttctggcacatttttttactgcatgcttattggatttcttttgttggtggtaatttggcttttttattaccaccaagtttagatttgttagtttcttaatagtttggagtggtgggttgtgacctggattgtgaatcctgttttggggtgttctagtttgtgtttttcatgcttgaatcgattaaaaatggcttcttgagctc…	TGAGTGGTCTCAGCATCAACA	GTGCCAGAAATTGAAGCACA	60.152	205	c18056.graph_c0
c18066.graph_c0	(AAG)5	tggcacagaaaaattctgcagaggacagtaactttgttggggtctttgcattgtgcttgaaggcttggtgctagggctcgtggtttcaacaccagggggtgccaagaggcaacttggcttactggaaaaacagtcttccacaaacacagacaaccattccatgccaaaatcctcttccatgttctgatgtgagaaaaggtcatcaagggtgggaagctcttgctgacactcactagaaactgatacatttctgcaaacatccatgtccatgagcaagagagtgaagctgagaagattagcAAGAAGAAGAAGAAGaaaaaagagagaaacaaagtgaagtgtttgaaaatggtgttacatgtcacactactcaacactctctctttatggtcctcagag…	TCCATGCCAAAATCCTCTTC	GCCGACAAAAACTCTGAGGA	60.1945	253	c18066.graph_c0
c18076.graph_c0	(T)10	aaagctaggaaggaagaggggtttgaagtttttgttgctgaacacgactgaaatcatgttgcgtaggcctgatggacatcccaacatccatgtctggggacatgaaacgaagaacacgcacagtgattgtgttcattggtgcttgccagggcctatagacacatggaatcagatttttctacagatcatcaaaaagcgggagaaaaggtgattcaatcagctattaatattcttcaaaatatgtatatttgattagtcatacttctaatgatttcaccatgcgggtgtttattcatctcaTTTTTTTTTTctagaaaataaatttacaag	#N/A	#N/A	#N/A	#N/A	c18076.graph_c0
c18100.graph_c0	(CT)7ttctttctctatttctaaatctctcc(CT)6	aaaaaatgaaccgaacctatgcagcaacactgacacaccaaactacaaacccccctttgactccactttgtttcctcacacatgcctcattggcccctcactttgaaacgcgtcgtttgcagctttacacccaaaatcatttttttatttatttatttcttgttgtgtgagttcaaagcaaacaaattaagccataaaacgctctctcttttattccaaatcgcaaatctggaaaacaaaaacaaaaacagaaagcagtcCTCTCTCTCTCTCTttctttctctatttctaaatctctccCTCTCTCTCTCTttgcaaatttaaaatccaatttccatttccattcacagaaagaaggaaagaaggaaggaaacacagtgaaatcggaatcgttttttc…	TGTTTCCTCACACATGCCTC	TGAATGGAAATGGAAATTGGA	59.8995	279	c18100.graph_c0
c18109.graph_c0	(GA)6	cataatctattctcggaaccacggttgaccctctctagagagagacacacaagatgaactgaattgagtaaacaacaaaatctgatgcttaaccagaaagattagtctgaaacagaaagcaataaatagaagaagatgatattgttcagtgaaagcaaagcaaagcaaaggaaggcgtggattcgaaaaggttgatgaatcatataactactacccatgaaagcaaaaacaacaaaagtcttctctttaagatgagtaccatctcgtaatatgagattattgtgcagagtaacgaggaagGAGAGAGAGAGAaagaaaa	#N/A	#N/A	#N/A	#N/A	c18109.graph_c0
c18110.graph_c0	(A)10	tcttctcactccataatgatattctcatgtcttcacactcacttcgacatgcaaatgcaaaaacaatcaaaactacttatgatttatatcactcataaatgaataacaagttcttctacagtttaattaaactttagtttgtagatatctactgctgtaaaaaaaattacctttactttcgcatacatttttactacataaatacatatgttatttcctctttatactataccccacatgccatttacatttaggtaaatgaataacattaattataaagtgatgataagacatttatggAAAAAAAAAAgattggataagcagaaatagtgcgtgaaaaaaataataataatgatttggcacatgctaattatctgtaaggtcacggaacctaaaatt…	TACCCCACATGCCATTTACA	GTTCTTCCTTTGGGGTTTGG	60.179	257	c18110.graph_c0
c18115.graph_c0	(ATC)5	cccctttagttcttcatttctggaaagcattgacttccttagcagcaaatctatttttgcaagaaaacagttattgagaacacaggcagcagaacaatgcttctcaactgccagtaataaatgccaaacaaacatggatgctactccaatctaatattagatgcctaatctcctaaataaggaatcataacatttgtatatctaatgtgatataaataaaatatatcacgttgtaaaaaatctgaagatcttctggcccatggacaccttacccagatgttcctcctcctcgtcctcgtaATCATCATCATCATCattttcaacatcatggattgtgcttccatcttcgtctcgatattctgatgtaccattttcctctgcagcaccattgtcatcaac…	ACCCAGATGTTCCTCCTCCT	GTTGATGACAATGGTGCTGC	60.0285	129	c18115.graph_c0
c18115.graph_c0	(CGG)5	caaggcaattaaatgtgctgactgttctcgttttagaatctcctcagtttcagctagttcttgcctcagctggtcaaactttgaattccattctttcttctcaatcaatagcaggcccatgttgtactggtagtcaaaaagctctctttcgagcctcgagaccttctccacaagcgcttcacggtccttcctctgcatcacactttcatccagcaaccctaactccgtgaaccgcctccagtcatccgcgttacccgtgtcgaaccccaccgctacggtggtttcggtcagagaccccaaCGGCGGCGGCGGCGGaccgtcgacgactgccttttccttcgcagaggctgaacccgtcgcagcaccgcctcggtgcagcgtgaagggtgcagcggcatt…	ACCCAGATGTTCCTCCTCCT	GTTGATGACAATGGTGCTGC	60.0285	129	c18115.graph_c0
c18118.graph_c0	(ATT)6	aatcggatacggcttcgtttggagtaggatgcagaacgacaacgacgattcgcggaagagaaaatagaaaagaggagaagactttgtgagcgatggatggtttgtttgtgagggaaagagaagagaaggtaatagaatagataaaaaaaatattagtggattgggttggaatggaagcaagcaactgcaaattggtggaaccaaccacacagaaaacggtgccgtttcccctctgtccgagatgacgcaccttcctctccatgccgcgtaagcaatgttgtcgccttcttctttttcttcATTATTATTATTATTATTactatcaggagcctcattcaaaagagatgccttgctgcttttaaaaagctctcttcgtctcataagacgttcaacacgatc…	TGGAACCAACCACACAGAAA	CATAAGCCCGGGAACAAGTA	59.9645	249	c18118.graph_c0
c18118.graph_c0	(GA)6	ttaaaaagctctcttcgtctcataagacgttcaacacgatccggaataatattagaattaccattgtacttgttcccgggcttatggtcactctggaatccaaccattgacgttgaatatcaatttattatgtagtaaaccttcctacctgaatgacgcgaagttctactacgaatgcttgttcttcttcttcgttgaagaggttaagcaatttgcggagagagaaagcgaagagagaattgaggtttcttctgaaaagggaagaggtaaacggaagggttttatataaaaaaggagaagGAGAGAGAGAGAgtgcgcattttgcagacatagaatcgtcattcgtcacaaatgcattccttttggcgggtcagagaggtgt	TGGAACCAACCACACAGAAA	CATAAGCCCGGGAACAAGTA	59.9645	249	c18118.graph_c0
c18125.graph_c0	(ATG)5	aagctgaagatggaattctgtaccctcttgagaagagcttcttctttctgcctaaacctcccactctaattcttcatgaagagattgactatgtggagtttgagaggcatgctgctggtggctccaatatgcattatttcgaccttcttatcagactgaaatctgaacaagagcatctattccgtaatattcagagaaatgagtaccacaatctgtacgaatttatcagttcaaagggcttgaaaattatgaatttgggagatgcccaacccacggttggtattaagaaggttcttgagaATGATGATGATGATGctgttgatccacatcttgagcgtattaaaaatgaagctggtggagatgaaagtgacgaggaggattccgattttgttgctgaca…	TATGAATTTGGGAGATGCCC	ATCTGCCCCAGAATCATCAG	59.878	193	c18125.graph_c0
c18142.graph_c0	(AG)6	ttcatctctctcatgcttgaacattgttccagaaggctaacaaggttgtgtttctgtgaggtagaactcatcatccccaccaaacaacaacttccacgaactttatttcatgaggcaattgttccaagaataaaaaacaaattttgatgaggccgtttatgaaattattttttggaaatgattattgaggttttggaagcaaaaagaaaaccaaaacggttgagtgaatgaggtgacaggcagttaccatgtatgtataagagtggaacagttcgtggaaacacaataggcagtgtttgaAGAGAGAGAGAGaaagtgtaaaggaaaatgacaaagagttgcaaaagattgcaggagaagctcgaagaactgcagggtatgctggaggacgcgttgctg…	TCGTGGAAACACAATAGGCA	GTAAGGGGGTGGTGAGGAAT	60.0815	244	c18142.graph_c0
c18147.graph_c0	(AG)8	gcggaagagagagcttgcgcgaggatggactcggagtgatggaactggagagagtgagcggaatcggcgattcggacgatccagttaccgagtttcaacaacctgaggaccaatgatcttccgaggaatcctctgccacctacaaccacgcacgtcttagggttcaaatgtgcgaaccgatcgtccaccgtcattgctgccagagcgaaccgatgaacgctaatgctgtattatacgtatttattgaattgaattattcatgtgcaaggttgttaatgtgatgtgagtgcaaaaggagatAGAGAGAGAGAGAGAGtgagggagag	#N/A	#N/A	#N/A	#N/A	c18147.graph_c0
c18154.graph_c0	(T)10	ttgtttgattgagtagttttctgcagctgtctcaagttagatgaattcccaggtagcttcctatttgtttggctgtgcataactacttgcccattttgccataggagttctacaagttcatggtccagccctgtgggctttctctggttggtgagacatgtatcactctcaaaatcccaacctgggatagtgttcttcatggttcctaccacttgaacaagagagagggaacttttggcttcgaacaaactttacaagcaaagtaaaataagataatctgagttaaggtaaaaagacttgTTTTTTTTTTgtcttttggttaaggcaaaagctggtttttgtaactggttgaatatatagaagctataagtagatgctagttggaaagtgatgaaactc…	CTACTTGCCCATTTTGCCAT	ACCAGCTTTTGCCTTAACCA	59.8535	254	c18154.graph_c0
c18219.graph_c0	(CA)6	aacacacacatgcctaccaactgcagatttattctcatacaccaaaatatgtgccaatgctacatccttaaagtggaccgatcccataaaaaagttttcatatgtatcatcacaaccttgaagtaggcgcacaaacatgaccatgcttccattaagcctcggtgcaatcacaggacccaccacattgccaggattcactacaacaacatctaacccagtctcctttgcaaaatcccaagctgccttctcggccaaagtcttcgacaatggataccacaactgttacgcacacaaacacttCACACACACACAtaacaaaaagaaacagaaaatgacaaaaatgaaaaccctttctaacccccttttgcttgcaaaattcgacgtcagtccagcagttct…	GTCTCCTTTGCAAAATCCCA	AGGGAGAACTGCTGGACTGA	60.0185	186	c18219.graph_c0
c18246.graph_c0	(T)11attg(T)14	TTTTTTTTTTTattgTTTTTTTTTTTTTTgaggattgcttcttaagatatttcttctaggaatttttctccgggttaataggtgttgaaattaatggtttaatatttttcttggtctagtgtggttgttgtggctgcaatggatttggtgaatttcaattaggataaaacttagatgcagtttcttaggtgcttacggtactatattccttttacttgcagattatcaaagtgaaatctcaattctggtcgaaaaataactctacaaacacttaaggaattacttcaacagtttctttcttttacataatgaagaactttgttttggtt	#N/A	#N/A	#N/A	#N/A	c18246.graph_c0
c18253.graph_c0	(GAA)5	atcaaaacaatcacaggttctttccccaaacttttccatggaacctttaatgtaattgtaccaacaaagccagctttgaccgtaactggtaattttagtgcatttagtgcctctgccttcagtttcaaatctttcaggacaacatcacccttccagacacttatcctcaacgcctccgtagagagtccgtgtacatattcacccaaatatcttcgaagcaaatgcagaacgtgagcttcgaacatggtgaaggaatcggagtgcgatcaattaatggtgaaattgggatgaatgcatggcGAAGAAGAAGAAGAAatagaggaaagactaatagagagagaaatggattagggctggtgatcctgagattgggacggttaaatagaagaaatgacgata…	GTGCCTCTGCCTTCAGTTTC	TTAACCGTCCCAATCTCAGG	59.9615	275	c18253.graph_c0
c18281.graph_c0	(A)14	tctgaagccagaaattgtcatgtgagtaagaccaatgatgttcaaattggtagtatgttgtgagatgaggtagcaaattaatcagtctgaaatatgtttgttcgtttaatttgttttcctttgtacttcatcccatttctctctttttttctctacgaatcagtttttggattagagcgagtgacgccattgcattgattaagaaggtcagaatctttgtaaagggcgtatgtttggactgtgcaaaagttgtgtattttcagtgtgtatagaaataaattattggttagttgtttctccAAAAAAAAAAAAAA	#N/A	#N/A	#N/A	#N/A	c18281.graph_c0
c18283.graph_c0	(T)23	TTTTTTTTTTTTTTTTTTTTTTTgttaaaaactcccacataatttttttctgggattgaagattattacaattgaacaaacatactggacatcaaatacatgaatgacacataacatatggtctcataattcaataatcaggagacagtaatttatacaacatcgcgaggttaaacgacgtcacatccaagatgctagacacaaaccaatgaaggagattccaaagcttgaatgtccataagatttcatgaccccaagttttaatcccaaaacgtgactaagcagataattacattgctgacattaccaatttatgtcaccct	#N/A	#N/A	#N/A	#N/A	c18283.graph_c0
c18298.graph_c0	(CT)11	CTCTCTCTCTCTCTCTCTCTCTtcttttctttcctctgcttcactcgcggacgcgcaaatctgctatttcaatcttctttctctctgatctacgtgtccacgaactgcacctccacgccccactcaatccatcttatcgttttcattcttctcaaccttcggagatccaaccgccagataatacacaaaatcccgccttttctacgtttctacactctcaacacaagcagtagaaattcattatggtggcaactgcagctacttcatcaatttttcctgttccttctccctccccggactctggcggagcaggcaacaagct	CCCTGCTATGGTTACCTGGA	ACAGCCTAGCAGTAGCGCAT	60.0765	211	c18298.graph_c0
c18298.graph_c0	(AT)6	agtgtggtagggacagtgtgctggattccctgaccgctgtatctggtgccaacattggcaatctggctgacagcggacatgttgagtgcaaacacctgcttcgacttgaaaatggtgctgagattgtgaggggtaggactgagtggaggcccaaacctgtgaacaactttggtttcatgaacgaggttccagcagaaagcacctaagattttgaaatggttaacgttcggagttgcatcagtctccctgctatggttacctggagagttttgcatcagactgtccgatctacatgtcttcATATATATATATagataccttctaatctgtgttactctggtgggtaaggggaaaagcagtagtaaatctgattctcattgtaattagctactgctcttc…	CCCTGCTATGGTTACCTGGA	ACAGCCTAGCAGTAGCGCAT	60.0765	211	c18298.graph_c0
c18304.graph_c0	(AAAT)5	agaggagcaggggagatcaaacccagtagagtgttcctcgaaagagacaatctcttcgatggcagaaccaaccgtgccatttatcgcgaacccctaattgagagttatgaatttccacaaaaacaaaaacaaaaaagacaacccttttaaaccctagatcaccgtgatttctcgttcttataagcggatggggataagaaggggtgattttgaattatggacatcagaattcaaaaacaaaaataacaaaaccacgtaaagtgattggataaactgatgcgaaatatcttgagtaaataaAAATAAATAAATAAATAAATaa	#N/A	#N/A	#N/A	#N/A	c18304.graph_c0
c18345.graph_c0	(CCT)5	gcaaacaatgctgctgcaaggaagcctccaactagagtagctgctaaagccatgaagattgacaccaccgcgagctcaaccatcactctgctagatatggaagatgcaactggatgagggtactctggcgttttacccacccaagacagagcatgcctcctctctatttcgtatcgcggtccattgtagtcagccaaaaccgctcgagcttcccctttacccagcctaagaacccatttggttgtgtgcaagcttttatcaccaggaatttccttcaaatccaccacaaaatccctattaCCTCCTCCTCCTCCTtttgaagttataaacctgactttgtccttactcaaagccttcctgaactcctcaatgctcatattgggtaactcgtttacattc…	CAAATCCACCACAAAATCCC	TGGGTCGGAGTTATCAGAGG	60.047	160	c18345.graph_c0
c18350.graph_c0	(T)11	gcggtgcgggacatggcggcgacagcggctaggtttggatgcacgcgctcatgtcattcggattggtttgattttgcgatgtgatttttgggttttgcgatttttgtctttactcgctgaacagaacagaaccgaacacgacgcaagcactgctttgctccctttattgctgtttggtgtttagtatatcaatcaagaaaaaggattgaggttaaagagaagataatacccagaacacccttgcgtttcgtcgaatctacgagtaacgccacacggagcaaacgcgatttttctatttccTTTTTTTTTTTcttttgagtcttct	#N/A	#N/A	#N/A	#N/A	c18350.graph_c0
c18352.graph_c0	(T)12	atgttgtttcggttcaatgtttagcagaatttactactgtaccagacagtggagaagttgagatgtatttttgaccaaggtcagaatttttattttcagccaatcagtgatcatagataagcattgtttgtttatagtgtcaattgataaatgctccccttctaggagaaagtgaggaaattgagatacaatttatgactacaggtcagaaaattttggcaaaattgatggctagaagtcaatatttttggcagccaatttcttgttaaaattttaagagatattgttttgttgtactgaTTTTTTTTTTTTaattttttcgtccgagtttaaagaataattgtatctgtgatattaatatacaattataaaagttttaagaaaattaatttgcacttt…	TGGCAAAATTGATGGCTAGA	ATTCTTTAAACTCGGACGAAAA	58.2145	122	c18352.graph_c0
c18356.graph_c0	(TC)6tatacatatattacacattattgtatgtgtgtgtggaaaaagaaccg(T)10	gaggaatgaagagaaaggagtccctgtcctgtcccctacagcatcggcgttgtaagagatcccattccaaataccaattccaaatttgcaatctcaattctcagtttcacaactcaaataaaaaaccaaaccaaaagggtactcactaattaactggattcaagctggtttgccttcatcttcttcatcttcattgattagatcccatcctaccccaattttctaatgttttctctctcactatcccacgtgcactttcttctctcccgctctaaataatttttcattcccaccccccaaTCTCTCTCTCTCtatacatatattacacattattgtatgtgtgtgtggaaaaagaaccgTTTTTTTTTTatcagtgaaagggaccacctttatataacc…	GTGCACTTTCTTCTCTCCCG	GAATGGAAGAAAGGGGGTTC	59.8665	249	c18356.graph_c0
c18366.graph_c0	(CAC)5	ccaacaacgacgccttaatctgctgcaaacaaatctgcatcaccgtaagcgcatgaaagttgaagtgaccatcaacaggattctcacagaatctacacagctcaggcaaaaccccatcatacaagacagtcttaataccacccacaccactaaaatgagcattaagcaagtccctagaaaccgcagtgagaacccctctaattaaacaaagcctactcaacacagaaaggccagaaatcccaaaatacaaatcccccttacaaggaatcctcccaatcacatccctgacctcaccaatgtCACCACCACCACCACtcaaatccaaaccctgtaagctattattaaacacccctcgaatcaacaccgaaccaagctcttctttactcacacaaacttgaa…	CCCAAAATACAAATCCCCCT	TGAGTTCAACTGCGTTTTCG	59.9545	224	c18366.graph_c0
c18367.graph_c0	(A)10	ggtggtttcatacaacggaggaagcaagaaactggacaacctcgtcgttttgcttcttcttatgttgctctggccctttcttaccttctttcactctgttcgagatttatcatagcaacaacaacaatattattattattctgattacacacaaaagcataagAAAAAAAAAAtctttttgcagaaaactcgtattccccatttcccgctcctcagttgtatgaaaccaccttcttctccgtctcacaatgctttcagcgtttgcaatttagtaacccagtttttccgaagcagatttcatttttctctttctcgtttcgcgagaaagttgaacgagaaatgaatagcagaacacgcaccactcttcactcagtgaaacctcctttaaatgattctaaa…	CCTCGTCGTTTTGCTTCTTC	GGGAAATGGGGAATACGAGT	60.005	168	c18367.graph_c0
c18371.graph_c0	(TGA)7	tcccactaatctacaaatggataatacattgcacaatgcccagcttaaaaaaagacagctagatcatttttgtgttaacatcaacaaaaaagtagctactctatttaaacatcaacatctattctgctcatccttcttatccttgccaataggaggttcactcccattctgatgggatgcaacttcttgtgattctgaagggatagaatcaaccaattcttcatcaactgcaatagttcttctctctgtgcccagcagagcagcatcaagagtaatattctcatctgaagaatgactaagTGATGATGATGATGATGATGAaggctctgaaacaacagatttctcatcatctagctttgatggtgttgtagtctctccacaaccagactcattggatgt…	CAGCAGAGCAGCATCAAGAG	AGGAAGCACTGCAAAGGAAA	60.0125	184	c18371.graph_c0
c18381.graph_c0	(T)11	ctttcttttcTTTTTTTTTTTatataattttatgtataaaacagaggaaaattatttgaaaaataaaactagattttcctttttttccctttctctgcttccctgttggcggagctctaagccatctcttgtctctctcgagagggaaagagagtgtgtgtgtgtgtcacaacgcaaagcagcgtaccccgcaacccagaaagaaagtagcaaatgccaaatggtagtgcagtgatagcattgtagcgtagtgttagtgagagaaagagagagagagaaaaaaaggcactaccgtcaccacaaccaactaggcttcggtcg	TTCCCTTTCTCTGCTTCCCT	GTGGTGACGGTAGTGCCTTT	60.177	217	c18381.graph_c0
c18381.graph_c0	(GT)7cacaacgcaaagcagcgtaccccgcaacccagaaagaaagtagcaaatgccaaatggtagtgcagtgatagcattgtagcgtagtgttagtgagagaa(AG)6	ctttcttttctttttttttttatataattttatgtataaaacagaggaaaattatttgaaaaataaaactagattttcctttttttccctttctctgcttccctgttggcggagctctaagccatctcttgtctctctcgagagggaaagagaGTGTGTGTGTGTGTcacaacgcaaagcagcgtaccccgcaacccagaaagaaagtagcaaatgccaaatggtagtgcagtgatagcattgtagcgtagtgttagtgagagaaAGAGAGAGAGAGaaaaaaaggcactaccgtcaccacaaccaactaggcttcggtcggaaagttgctacaaaaaaggtcttgtcttctgggtcactctttacttttctgggatctccatttctgagctaaagtct…	TTCCCTTTCTCTGCTTCCCT	GTGGTGACGGTAGTGCCTTT	60.177	217	c18381.graph_c0
c18382.graph_c0	(T)10	TTTTTTTTTTatccataaaatggccaagatagctattgatgatgaaactaaaacgaacgattttatggtgttaatcatgctacaatgtctagataaggcaacagcccttcaccttctccaccacaaagacagaaaaaattagtttctaggcgagaaatgatacggggcaataaataaaaacaataaaacatggtgattgtaaattggtattgtcataactagttctttgttttaatcttctcactcactcgtgtttgttgagaatgaggagaaaatagtgaaaagtacagccactccatgaggtgctcgg	TCAACAGCACTTGCCACTTC	GTCTCAAAATCCTGGTGGGA	59.9675	174	c18382.graph_c0
c18382.graph_c0	(CAG)5	tcctttcagcatgtcttgctagcatagcatcatagtgctccttttcaccaaccgcatccatcctattataggcaacaccaccattaacacgtggtctattctccacttcaggagatctaacaatctcagcatctgcctgataatgtaccgtctttgactgccatctaccagaagacaccttctcaagagcactcgcatgagccaacttggaggcagcactagcactagaccaggcgggttgctccggctcaacagcacttgccacttctttcctcatcgaccatgcgttcggataaccacCAGCAGCAGCAGCAGttccctgctccttactacctcctaaactctgaggattcatccctacgtgcactgcatcggtaagccttgcagagtacgagttac…	TCAACAGCACTTGCCACTTC	GTCTCAAAATCCTGGTGGGA	59.9675	174	c18382.graph_c0
c18388.graph_c0	(A)10	ctccgttctggggcgttccattctctgttttgcctcgccgcgtaaggatcttcctggtaaggaatactataatttgttacttatttatttgctgcagaaatttaggttctctttgtcaatctattatccgtagaatcaaaggaatccatgatagatattttccagataggatggtgtggcaaatcattcaggataggactcattacttatctttttagttgtctgatctcttttgtttgtgttctattctgttaggacccaagaggaagtttcccagttattttgtgtgtcaggttctccAAAAAAAAAAtcattttcctaaaaattgaactaagtgcaataaacttctcatttataaaaaagggcattacaggtgaattgaatattgggttcagtgat…	ATGGTGTGGCAAATCATTCA	TTCAATTCACCTGTAATGCCC	59.798	213	c18388.graph_c0
c18397.graph_c0	(A)11	tggcaagataaagtattgtttagcaaaaggagaaatcatgttcaataggtaaactatcagaaaattcatgtacagcaaaaatattgatcacatttctcatgcagtatagacattgaaggagaagaatgaatactatccaaggatgtctcaatcaaaacaaacaagaaaacaatgatgatttatttcccaattagattatggtgtaagaacggctcatcaaataaatcagcatttttctatattcatcgtaacacaaacaataatgtatacacattgaatatacagtatttctggaacatgAAAAAAAAAAAtcttcatacttttttaattggaactctcctgtcatattcatatatgcacaatacaaatcatgaaaccagtgagagacatcacagatgg…	GGTGTAAGAACGGCTCATCAA	CACGTGTTATAAATGGCCCC	60.0995	222	c18397.graph_c0
c18397.graph_c0	(A)11	gagacatcacagatggatggggccatttataacacgtgtcttcctccaattggagaatgcaaccgactaaagaggatccaataattttccacttgggtatcatgaccaaatcatagctaagtacaacagatattaaattaaatttataaatcaattggaccaaaaatcacaaacaaagatgcaaaacagatcaccagaaacgaaaaggcagaagaataaaagagaaccctgcttcaataaaatcaagcatcaacactgaaaaagatcatataactttgccaaaagaaatttaaaaggaagAAAAAAAAAAActttttttcaataatcttaggatcacacattcaacgaaatagccaggaacattcacacattaatagcaacagaagtcacgagaaagtt…	GGTGTAAGAACGGCTCATCAA	CACGTGTTATAAATGGCCCC	60.0995	222	c18397.graph_c0
c18397.graph_c0	(A)10	ctttgccaaaagaaatttaaaaggaagaaaaaaaaaaactttttttcaataatcttaggatcacacattcaacgaaatagccaggaacattcacacattaatagcaacagaagtcacgagaaagttaagaaaagtcttcatctgcaattttgaccacaacatcaaggtttttaaaatcactgtagccacaattgtgtcacctttacgggcaatcgccccacaacatcaagaataacggatttaaaattttggacacaaaaacagagaaaaacaaccaatgaacacaacatctgcagaaacAAAAAAAAAAcgagcttaccatggtccgtgaagttggtcgtt	GGTGTAAGAACGGCTCATCAA	CACGTGTTATAAATGGCCCC	60.0995	222	c18397.graph_c0
c18426.graph_c0	(A)10	cattctcctctagctttgcttcaataaatatctacatttttcttcttattttgtttttcccttcttatggtcaccgaactggactgtttcactacatcactacaagaggcaatccttttgacaggaacagcaagtgtgagttctgttgagggaacatctccaagaaccagaacaagtactttgctgctttacccttttccatttcattgatctggtgtgtactactactgcccttattatccttctcatctattaccactcttctatctttattctttgggactcattccatacaccaagAAAAAAAAAAcatgatttagccatggtctttccttaggagaaaaacaaatatcaatgctttttacttttgatgttgtagctacccataaggggttgacc…	GGGAACATCTCCAAGAACCA	CTGGCCAAACACACTAGCAA	59.9035	278	c18426.graph_c0
c18430.graph_c0	(A)13	gaatcgcagcattgattcaattgagttttgcatgtaattagccaaggaatccaaataaaatatctttcataggtctaaatttaaatctcccttaacctaaaaacatgcctcaattcaattacacttcacaatcgcaaaactattttctcaggaatcaactacacaactcccaaatgaactcaggaacaaaattctgaaatcatattgaaaagatagcatcaagcacacacattattccaaagatggattcataccctaaccctatatagaacaagtttcaagacttataccatatacattAAAAAAAAAAAAAtcctaaaaattatcctttgtttgccgtatgacagcaagggcttctgcatcatttgctgtggttgcaatgttcaatgattgcctaat…	CCCAAATGAACTCAGGAACAA	ATTGCAACCACAGCAAATGA	60.0375	213	c18430.graph_c0
c18461.graph_c0	(CA)6	ttctcagaggctcacccttttccatggcctgaatcctaccaagaacgaatcttgaaagttacatataataaaacaaacagtcatgcttctggtgccaccaagggccagaaagaacacatggatgatggaaatgctgagctttctgataagctttcaaataatgttctatttttgaatccagagtcatctagcagttttcaggcttcagcatctgtgaacacagttcctgaattatgtaggagtagcagcagaacatgcacccacactcacacttgcaacccacctggccctgatgctgctCACACACACACAtgctatcacactcacacccaaatatttgcacctgaagatgatgaccacaaggagcacaccaactccaaatcaaaaaggccttctggc…	GAACATGCACCCACACTCAC	CTAACTGCTTCTCGGTTGCC	60.014	166	c18461.graph_c0
c18473.graph_c0	(A)11	cctcctcttcaccaatatctttcttcttagtccccaaaaacaagtaagctccgacaccgagattcacagccaaaagtataggccaaacgaacttatagcgccgaacaaagggtacctttggcggcggcggcggtggagcagcatcgtggccatgaacccccatcgccgcaggcgaggagaactcgttcgatttctgttgtcctcgaaactgcttcagttgcgctattaccgtatacagagaaaccttgaatcaaaattacatatttaatttgattttccacaatttttttcttaactcagAAAAAAAAAAAttaaccttttcgaggcttgttagcatatagctttggaggaccttcttcactcattcttttcttctctttcactcttcaccttattgca…	TTGTCCTCGAAACTGCTTCA	TGAACGGTGCAATAAGGTGA	59.8385	210	c18473.graph_c0
c18475.graph_c0	(AAT)5	gataaaactaggatgcccaacactggcacagaacAATAATAATAATAATtaaaatcctttatgttggattcactactgatcccataaacatgttatggtcaactattgtaaaatatgaaagtttaccaccagacaaacatatttataggggaaaataatattatagtggaaaatacttgtcttctctttctgtgttatgtgatgggaaaacatattttgaggatgaaaacgcaatgctagagtctacaagccacacacaggtcacagacaagctagcattttgctcacacaatcaagaacctggctttcgtaaccatttaaaaatgtactatggtgaatcaatagcaaa	ACTAGGATGCCCAACACTGG	AGCATTGCGTTTTCATCCTC	60.105	232	c18475.graph_c0
c18482.graph_c0	(AT)7	tctccctcccttcttgcttgtctttgctggcaacatcgcttccgtcgatcacaggtggaaccagcacggtctcggcggtgataacttccgtggactctgcagagatctccaccctggccctgttagtctcctgcattggagtggcaaaggtaaaccctgggttcgattggacgctaacagaccctgccctttggacgcgctttgggcaccctatgatctgttgaacactcccttttctttggattcttgaacaccattcttcagattcattccttcatacataggatccaacgatccatcATATATATATATATacacacaactatacatacatatattaatgttagagtatatagttatatacaatacattttgagctctctacggagcttaatttcc…	CTAACAGACCCTGCCCTTTG	TGCATTAAACCAATCGGAAA	59.366	241	c18482.graph_c0
c18490.graph_c0	(AG)7	taatatataatttatatacagaaatattaattcatcatatattaattagcatccattaaaattaaattaaaaaattccttaggatctgttccaaacattaataactaacatgaaaggattttgcttttcttttacccctatttgattctcaccctctccctgtgcttttcctttgtctcccgcttctacaaatttcttttactttttttaccttttcaattttcacttttggacccttccttccttcttttgaaaattagggttttattttcaattagatcttctttgttagggggtcgtAGAGAGAGAGAGAGaagaagtagagtccgaacaaagtctcgtagctgagagattaggatcggaattctgctaccgttctttatcattttgccgtcctct…	TGGACCCTTCCTTCCTTCTT	GAAGGTGAGCGAGGACAGAG	60.09	186	c18490.graph_c0
c18492.graph_c0	(ATT)5	aaacagtgaacatgaatggattggatgagagtgcATTATTATTATTATTtattaaatttatgaaataaattcttatatttaaattcaaaagagaaaaagaagagggtagtggagctatctgaaacgcggggaagacaagggcatgggtgatgaaacaaagtagaaaaaattgagaaaaaagttcgatcaatttagggttagggtttgtctacgcatcaaacacagtctcataaatccaacgcagattccccaaattggtgaagccacaaatcactgccttgctagggacagaaaaagggggtggcgttggaacactcaaacacagtggaaatgttgggggaatagtaca	CAGTGAACATGAATGGATTGG	GGGAATCTGCGTTGGATTTA	59.3685	247	c18492.graph_c0
c18515.graph_c0	(AG)7	agaagacataagtgtcaatggcatcaagacctccacctttggccttcctgattagatcctcccacatttcaggagtgcttctggggtagtgaatggaaccagatatgaggattctcctttggccattgatgataatggccttcctatcataagtgacactgcaatggataaactcagaacccacaaacaagatggtgaaaacaagtactagaagcttggaaactgagatggtttccatagcttcttgctttcttccccctacaactgaatggagggaaagttttgaaagtatttaagacaAGAGAGAGAGAGAGtttgaggtatgggttctgctgtctgtttctttgaatctgatctaaagctgtgtacctaagaccatagtgcttttgtctgtgattc…	AGCTTCTTGCTTTCTTCCCC	CTGACATGTGCGGAACTCTC	59.691	215	c18515.graph_c0
c18530.graph_c0	(T)10	gagaaagagaaagagaaagagagacagcgcgaacttcgctgcagataaatccactcactgcaagaaaattgctgtgatcattcttcgttcgTTTTTTTTTTgttgttttctatctttttttttatgatattttttatcacgcaaaagtgaaagttcttcggaggttgctcattcgttttccgaggaacaaaaatttataaaatcggtgtttctcaaaattagttcctagaaaatagctgtatccaattagccaaatttcatcaagtttttcttcgcatcttcttttcttttcttcgtccgatcgagtctttcttccggtcaaacagagactctgttgattaaagaaggaattcaatcacagcggaaggtttaattctctcaaagaaagaagcgtatggg…	GAAAGAGAGACAGCGCGAAC	TGAGCAACCTCCGAAGAACT	60.137	157	c18530.graph_c0
c18542.graph_c0	(AG)7atgagtgtttttaaaggatagaaagagggagag(GA)10	ttggtttctttgcgaagaaacggcgtcgttctcatcgtcggtgtcgtccggagttccgatcgaggatgaactttcggaggagtcgccggagaagtggccgtactgcctttgggcgggttgggaggcgtagagcggcggcgaagaggaggagacgtcgatggtgaaagtgggacccagcagaaggtccattttgacgaagcgaagaaaagaaaagagtgttttgttttggtgttggattggaggttgggaatgaggaatttgagagatggaatgaaagggtgaaagaagagaactgaaaacAGAGAGAGAGAGAGatgagtgtttttaaaggatagaaagagggagagGAGAGAGAGAGAGAGAGAGAggggcacaaaagcgatctctccttggaatgaa…	GGAGGTTGGGAATGAGGAAT	TTCATTCCAAGGAGAGATCG	58.9695	161	c18542.graph_c0
c18544.graph_c0	(T)18	ttctccgggtaactttgctttttctcttgtgggcgttccttgccctgagaaaaatcacgatgctgatgctgctgcaccttgctccttgagttctctccctcggtgtccacgccattgggaacaagatctttgcctccaatcatggcagacggaacgccaaacaggaaaacaaaagacaaagaaaaggcaaagacccaaacagaaagagagaagacaaagagcaaaaacaaaactgtgttcgagacacaaacagggatagttccgaaaaaacaaccgagaatcggggatgctttatttttcTTTTTTTTTTTTTTTTTT	#N/A	#N/A	#N/A	#N/A	c18544.graph_c0
c18545.graph_c1	(CT)10	ggagtgatagcattgctcttaatgattacaacatgtatcagcacaatcaaaagaagccacggccactgccatttcaaaagacaaatgcccatagcaacactgctcagtaataatatagctaatagaagtcatatgagaaaaatgtctcgctccaccatgtagttatctagttggcacgaacatcaacgccgcaaacaaacgtagacaccgcctggatttcgatctgagatgcgctagagtgagagagaaatgcaggttgagctgtaaaggaataacaaacaaaaacgttaaaataaaaccCTCTCTCTCTCTCTCTCTCTttctatctgcctctctctgtctttgatttctctgtaactttggttctctcttctcgctatcttggccatgaaccgcaga…	AAACAAACGTAGACACCGCC	TGTGAAAGGACTGCGAGATG	60.0105	238	c18545.graph_c1
c18558.graph_c0	(T)11	aatgaattaagccggtatgaatggagccttgtttattaggctagatcgatgtgatgtatatttattggctctaatcctcggggcaccctatggcatatcctctttataaagaaggtttcattagcacacttaaaatggcttcgtttagtgtaatctggcaactgcgtatttgagaagagtctttactatggatggggatattcatagaatcttccTTTTTTTTTTTattgcataggatagaaagatgaaagagaaagacaagtaaatgaaaggcaagtcacgggatcagaggattagaccgatgtaccataatagtgcagcaaggaggagagactcagcaatcaaagggatgcaagcaagtaagctgtttcggtacgaaagcctgacagcaagcattct…	CGGTATGAATGGAGCCTTGT	CCGTGACTTGCCTTTCATTT	60.0325	271	c18558.graph_c0
c18558.graph_c0	(A)10	tgagttgccccccctaattccatggctcctagtgcttctgcctaagagcgagtttaagtcttaagggctttaagccacccagtttcattctttatcgctttgagttttgttacatcccccccttgccttgtccccgtaaccgcagtctagggatgagggcaagcagatttcgcgggcaaagaagttttggttctagctcaatggtaatctattgagaaaacaaagttttaaagtaggcaagcggataatggattgattttgtatcccttagtctatcgagccaggcctctccacttgcagAAAAAAAAAAtaaaattgattagttattagtaagcgagtgaaaacaagaaaaagtaatgattttagtttgaatgtccgtctatctgagaacgagagata…	CGGTATGAATGGAGCCTTGT	CCGTGACTTGCCTTTCATTT	60.0325	271	c18558.graph_c0
c18569.graph_c0	(TAT)6	TATTATTATTATTATTATtttatctcttacctgagaaacatctattgtattatttcatcactcccatgaaggaggtttcatggcagaatgattggcatcctcaaacggtaactgcaacacccaccgccgtcaaatctggttgatttcttatattcaaaactcatcgatcgtttcgtgcaggaaatggattgccagaacgagttcttctacgactatgaccctatcaacgatgactgtgatgatttcttcaccgacatcatcctccagccggcaccgcccacgccgttctcctccgagagcgaaagcgatcactctttt	TCGGCTTTCGTGTGGATTAT	CATGTGCTTCTCTTTCAGCA	59.086	146	c18569.graph_c0
c18569.graph_c0	(AG)7	accggtagcagtgttttgccatttgggaattccgctctctgcattaccatcacagctcagatggatgaggagtatgagatgacagtgaatgatctggtgaaaaacctgagagaagttctatcgaagtctcatttggtaagtgacagtgatccgtactagtgtatcaaacaaggggttgtagtgtgaaattggaaattttttgtttgtggtgtttatgattttggtcggctttcgtgtggattatatatcaatatggcttggtttgtcatgtatgatgttgctgtttataaagacagaaacAGAGAGAGAGAGAGaaaaaggagagtgatacgttgtttttcagtgaaatatgctgaaagagaagcacatgtaacaagatgtacgacaactcctttttga…	TCGGCTTTCGTGTGGATTAT	CATGTGCTTCTCTTTCAGCA	59.086	146	c18569.graph_c0
c18588.graph_c0	(T)10	gtgctcagagtcagccagagaagaggcccaccatactagaggtggtagaactactgaagggagaatccaaagataagttaattcatctggaaaataatgaaatctttaaaagccctccagctgtaggacatactgatgatgagacatttacagctgaaggaagttccgatttcatttcagaagagaaagagtcaaaacctgagttggaagagaaaactgggccatgaactatttcaaagagatagaactttgaatttgatgtgttaaatacagattgtgaatctctgcgtgaatatgccgTTTTTTTTTTgtattactttttttattaattgtgcagggaagactgggctgggcgcctatttattagagagggggctgcatgtctctcctttccacact…	ACAGCTGAAGGAAGTTCCGA	GAAAGGAGAGACATGCAGCC	59.973	244	c18588.graph_c0
c18599.graph_c0	(A)14	ccaatattcctatgccaacagtagactctgaagcatgcttcttcgtgctgtcgtggtttattcttttactgatgttagtttatgtatgagacagtcgcgaagaatgcctgtagagcccgtttttgagttcttagctcaattttgcacacggaaaagggataaatagtttcacaggcacctctatggagtgcggtaaatagtagttttgtaaagccgcatggttatttctatttttattcatttggttatctaagtaaagagacaattcctttaacatcaataatacttccttttaatcttAAAAAAAAAAAAAA	#N/A	#N/A	#N/A	#N/A	c18599.graph_c0
c18601.graph_c0	(A)10	ttagggtaagaattattgtaaaatttgtaacagtgttaaaattttatgaataagtaaatctatctaagagatattcacttcaacaatgtaacagaaagattagttgaatgAAAAAAAAAAggacagaaaacgaaaatggaatgtgttactgcttacatcaaatgatctacctttccggcgctttgaataagattgaggttgcatgtagtctcttttatcactcaccaaaaacttcaccatgtttgcaactaccaagtcctccactttgtcaccttttttcttcttcagcagaacaatctctgtcccttccaaatccaatttctggaatttggttccaatgaaacactcttcttctccgggacacttggcctcaagaaccctccacatctcttgtaactc…	TTCACTTCAACAATGTAACAGAAAGA	TGGATTTGGAAGGGACAGAG	59.673	244	c18601.graph_c0
c18602.graph_c0	(TGC)5	caaagaattttacagtgaacaattctgaatctctaactgggaccatctcatgagtaagaaatataatatgactgtgacctacacaaactctaaaaacacaagacaggttaaataaaaatgtgatgaagagaaggcaacttgtagtctctataatcctcggttgtgaatccttattcaagcaccacatttgttgatgttacagtacctgttgctgttgtttgttgttgctgttgttgctgatgtagttgatgctgaagttgttgttgttgctgaaattgttgttgctgctgctgaagttgaTGCTGCTGCTGCTGCttctgggattgaatttgaagttgttgaaacttttgtgcagccaaaagagtgtacatggcgtgattattgggatagaattgttgc…	AATTGTTGTTGCTGCTGCTG	AACCATGGAGCAACAGGTTC	60.0155	255	c18602.graph_c0
c18602.graph_c0	(AG)9gagaagagaagaaagattaatgtgtgagggagttatatgagaggtgaggttgtcttgtggtggctgc(A)12	tgtttttgattggattatcgggcattccgacgatgtcatggctgaaaggttgggatgaggaagacgaaggtggcagaggaggggatttgttgtctttgtctctttccattaccctacacaacactacactttggatttgatggaagatgaagcggaagaatgttacgttagatcagagatgcaacaacaattgctaacaccttttccatttcacatcacatcacatgcgaaaaccataacactattcaatcagattggatcatatcacgcacacatcacaacgctcataacagaaaagatAGAGAGAGAGAGAGAGAGgagaagagaagaaagattaatgtgtgagggagttatatgagaggtgaggttgtcttgtggtggctgcAAAAAAAAAAAAg	AATTGTTGTTGCTGCTGCTG	AACCATGGAGCAACAGGTTC	60.0155	255	c18602.graph_c0
c18604.graph_c0	(TA)10	TATATATATATATATATATAatagtgatgaccaaaataagatttcaacacgtgtcaagtatataaagggacgctatcaaacattttaaataatggaggaaatagtatgcccaacacttcatgggacaatatttaaacttcaaaagcatttggatcgagggtccctgggttcggcacttggcgaagacattgccgctcaatcaaggcttggcgaggacattgctactcaatcaagtcacgctaccactgattcaatactttgtacaagacagactgttaaacaagcgttacactctatttgttaaaaggaggaaaacataa	#N/A	#N/A	#N/A	#N/A	c18604.graph_c0
c18624.graph_c0	(A)14	tgaaaataattttttagtaaccaaggaaaataaaatttgccatgaacacaagctcttggaagaatgtaacaaggttcactgatctagatcttggatgaagaatcttctacgctttttcttcattttctcaaattttgggaaagcgaaacaccatctcatcaattcatccatgatgttttttctttttcttatagaacacgagagaaaaagagtaaaaataaaagggtcaaatcaaatattaccaaaaagaaacaaaagtagccaaaaattcttgtttgggtatttcttttctcccaaatgAAAAAAAAAAAAAAcccaacttttttctttacaaagacagagaagattcatcccggtttcatcagaatcttcatggattattggttgcacttcatcatc…	CAAATTTTGGGAAAGCGAAA	ATTCTGATGAAACCGGGATG	59.8985	240	c18624.graph_c0
c18624.graph_c0	(ATC)5	ttcttatagaacacgagagaaaaagagtaaaaataaaagggtcaaatcaaatattaccaaaaagaaacaaaagtagccaaaaattcttgtttgggtatttcttttctcccaaatgaaaaaaaaaaaaaacccaacttttttctttacaaagacagagaagattcatcccggtttcatcagaatcttcatggattattggttgcacttcatcatcttcctttggaattctccattccatctttttcacttcaaaaaaaattagacccttttccccactcatcttcatcaatcacaatcatgATCATCATCATCATCatgtcatggattgttccttgattatgccactgccactgtgcctgttctcacagccttatttgttgtggaattattttgactgtt…	CAAATTTTGGGAAAGCGAAA	ATTCTGATGAAACCGGGATG	59.8985	240	c18624.graph_c0
c18631.graph_c0	(CTT)5	aaacttgtagaaggtattggactgaaggtggatccctcagaaacatccctgtaggaggtggctccaggaagaacaaaagatcttctactttttcttccacacctcacaataattcaccagataataagaagcttcctgatctggtaatcgcaccacactctcaaaaccctaagaataacattcatcaaggtcaagatctcaatctgggtttcccagccacaaccccagatttcagaaacatttctgaattggttcggcaaaacaacaacaatagtagcaacaacaacatgtctgcttcggCTTCTTCTTCTTCTTcaactacctctaacaccactcctacaatttcacacctttctgcattggagcttctcactggaatcacttcaacttccaccggct…	TCGCACCACACTCTCAAAAC	CCGGTGGAAGTTGAAGTGAT	59.923	250	c18631.graph_c0
c18637.graph_c0	(ACC)5	taacaagtgaaagaaaccctcgtcatgggtagaagaattgaaacactgactttgtgatgattaacaccacaatcaccaggactttctgaagaaaaaatcatttcaaattctcattcttcaaatagttacaaaccaaaagaacacgatgaatccctattacgacgtagagaagctaagagacgaagtgatctacctccactctctctggcaccaaggtcctccacaaccccccataACCACCACCACCACCgctactcactttcctcagccccaatacacgagccacgatctccgtcatcactatcctgcacctgcccgcaccggatcatccctccgggtcccatccacctctttcaagaagaagaagaataagaagaagcaaaagggtcgtgataggga…	CTCTCTCTGGCACCAAGGTC	CTTGAAAGAGGTGGATGGGA	60.014	160	c18637.graph_c0
c18640.graph_c0	(T)10	gcaccatttgcctttaccttgggcctcctagcttctatttttgcagtcattctggcaattaaggagtatatatggacatatgctgctctcgagtttgcccttgtagctttaactgtgcatctattttatacaatgttgcatttgatggccatatatgccatactactttcatcagttttgggttttggaattgctatggccatcaactacgcatatatccaatttgtcacctggaggcttcaagtctcttatgatgataatcctgtatgaatctcatcacgagagaaacagcttcgtggaTTTTTTTTTTctctgtatttactgacaagatgatctgtcacaatgtttattatgaatcttttgtttatcaatcaataccacgaccatgtagtatatttt…	CAATTTGTCACCTGGAGGCT	CATGGTCGTGGTATTGATTGA	59.6865	169	c18640.graph_c0
c18670.graph_c0	(A)11	caagtagaatgccattttttAAAAAAAAAAAttacgtgtgccgtgtcatatgaatctaactgacacgtaggcgtgtcattgtattactactcttctgaatatggataaaatacagtaatgggaagcagcaacaatgtacaagagaggaagaagaagatgaagatgagtatacatacatacatatatacgaacaaaataatcgcaatccaatctctgtaaaaggttgaaatcccttgaaagaatgagcagaatgagcagaataagaatcaatttacggtccaagcataaagcaacagagagaaaccagtggcattgctaccacaagatttcg	AAAAGGGCTTTGGACCAACT	AATCGAACAACATGATCGCA	60.028	178	c18670.graph_c0
[truncated: 3,073 more rows]
